# Supplementary material for: Origin and Global Expansion of Mycobacterium tuberculosis Complex Lineage 3
Source: Genes (Basel). 2022 May 31;13(6):990. doi: 10.3390/genes13060990 (PMC9222951; doi:10.3390/genes13060990)
Supplement: Supplementary file 1 [file genes-13-00990-s001.zip]

Archive with 7 entries (6 files):
- supplementary-genes-1688304/
- supplementary-genes-1688304/supplementary figures.pdf
- supplementary-genes-1688304/Supplementary table S1_MIRU_2020-09-22.xlsx
- supplementary-genes-1688304/Supplementary table S2_cross_border_clusters.pdf
- supplementary-genes-1688304/Supplementary Table S3_geo_distr_2020-09-22.pdf
- supplementary-genes-1688304/Supplementary table S4_sig_SNPs__2021-10-17.xlsx
- supplementary-genes-1688304/Supplementary table S5_WGS_2021-10-14.xlsx
