# Supplementary material for: Origin and Global Expansion of Mycobacterium tuberculosis Complex Lineage 3
Source: Genes (Basel). 2022 May 31;13(6):990. doi: 10.3390/genes13060990 (PMC9222951; doi:10.3390/genes13060990)
Supplement: Supplementary file 1 [file genes-13-00990-s001.zip › supplementary-genes-1688304/Supplementary table S1_MIRU_2020-09-22.xlsx]

## Sheet: supplementary  table S1
Key	SM	INH	RMP	EMB	PZA	AMI	CAPR	OFLO	RBT	KANA	LINE	MOX	PAS	PTH	ETH	DST category	clonal_complex	MLVA-type	Cluster_ID	cluster_size	UN Geo-region	Country_of_birth_origin	Country_of_isolation	Cohort	Year	DOI or PMID	154	580	960	1644	2059	2531	2687	2996	3007	3192	4348	802	424	577	1955	2163b	2165	2347	2401	2461	3171	3690	4052
10101-01	R	S	S	S	S									S		RIF-susceptible	CC2	17509-32			Central Asia	Turkmenistan	Turkmenistan	Cross-sectional	2001	10.1056/NEJMc0805644.	2	2	6	2	2	5	1	5	3	4	3	2	4	2	3	2	4	4	2	2	3	5	9
10162-04	S	S	S	S	S									S		RIF-susceptible	CC1	9587-778			Eastern Africa	Eritrea	Germany	Population-based	2004	10.1186/1465-9921-6-35	2	2	6	2	2	3	1	4	2	5	3	3	3	2	4	2	4	4	2	2	3	3	7
10180-08																	CC1	1557-419	60	9 strains	Western Europe	Germany	Germany	Population-based	2008	10.1371/journal.pone.0188356	2	2	6	4	2	5	1	5	3	5	3	3	3	2	4	2	4	6	2	2	3	3	7
10219-09																	CC4	3354-15	261	5 strains	Western Europe	Germany	Germany	Population-based	2009	10.1371/journal.pone.0188356	2	2	6	4	2	5	1	7	3	4	2	4	4	2	4	2	4	4	4	2	3	4	7
10239-08	S	S	S	S	S									S		RIF-susceptible	CC3	9590-32			Southern Asia	Pakistan	Germany	Population-based	2008	10.1186/1465-9921-6-35	2	2	4	4	2	5	1	7	3	7	3	4	5	2	6	2	4	4	2	2	3	3	10
10243-09	S	S	S	S	S									S		RIF-susceptible	CC1	345-32	78	2 strains	Southern Asia	Pakistan	Germany	Population-based	2009	10.1186/1465-9921-6-35	2	2	6	4	2	5	1	5	3	5	3	3	3	2	4	2	3	4	2	2	3	3	8
10276-09																	CC3	22842-32			Western Europe	Germany	Germany	Population-based	2009	10.1371/journal.pone.0188356	2	2	5	4	2	5	1	7	3	5	3	2	10	2	4	2	4	4	2	2	3	3	7
10435-09																	L3-BG	22930-32			Western Europe	Germany	Germany	Population-based	2009	10.1371/journal.pone.0188356	2	2	7	4	2	5	1	7	3	5	3	2	4	2	4	2	4	4	2	2	3	3	7
10535-06	R	R	R	S	R		S	S					S			RR/MDR	CC2	1064-32	5	103 strains	Eastern Africa	Ethiopia	Germany	Population-based	2006	10.1186/1465-9921-6-35	2	2	7	4	2	5	1	1	3	4	3	4	4	2	3	2	4	4	2	2	3	2	5
10859-03	S	S	S	S	S									S		RIF-susceptible	CC3	9618-32			Southern Asia	Afghanistan	Germany	Population-based	2003	10.1186/1465-9921-6-35	2	2	5	4	2	5	1	7	3	5	3	3	5	2	4	3	3	4	2	2	3	3	8
10901-09																	CC4	1220-15	254	29 strains	Western Europe	Germany	Germany	Population-based	2009	10.1371/journal.pone.0188356	2	2	6	4	2	5	1	7	3	4	2	3	4	2	4	2	4	4	4	2	3	4	7
1114-06																	L3-BG	2194-296			Western Europe	Germany	Germany	Population-based	2006	doi: 10.1128/JCM.05293-11.	2	2	6	6	2	3	1	7	3	5	3	3	4	2	4	2	2	4	4	2	3	3	9
11315-09																	CC5	22922-32			Western Europe	Germany	Germany	Population-based	2009	10.1371/journal.pone.0188356	2	2	4	3	2	5	1	6	3	5	3	3	4	2	4	1	4	4	2	2	3	3	7
11316-03	S	S	S	S	S									S		RIF-susceptible	CC3	9633-32			Western Europe	Germany	Germany	Population-based	2003	10.1186/1465-9921-6-35	2	2	5	4	2	5	1	7	3	5	3	3	5	2	4	4	3	4	2	2	3	3	8
11332-02	S	S	S	S	S									S		RIF-susceptible	CC3	9635-257	240	2 strains	Western Europe	Germany	Germany	Population-based	2002	10.1186/1465-9921-6-35	3	2	5	5	2	5	1	8	3	5	3	1	4	2	4	2	4	4	4	2	3	3	3
11333-06	S	S	S	S	S									S		RIF-susceptible	CC3	9635-257	240	2 strains	Western Asia	Iraq	Germany	Population-based	2006	10.1186/1465-9921-6-35	3	2	5	5	2	5	1	8	3	5	3	1	4	2	4	2	4	4	4	2	3	3	3
11414-02	S	S	S	S	S									S		RIF-susceptible	L3-BG	9638-32			Southern Asia	Afghanistan	Germany	Population-based	2002	10.1186/1465-9921-6-35	2	2	6	4	2	5	1	2	3	5	3	1	4	2	4	2	4	4	2	2	3	3	7
1154-07																	CC1	2216-32			Western Europe	Germany	Germany	Population-based	2007	doi: 10.1128/JCM.05293-11.	2	2	6	4	2	5	1	5	3	5	3	3	1	2	4	0	1	4	2	2	3	3	7
1155-01	S	S	S	S	S									S		RIF-susceptible	CC3	9645-32			Southern Asia	Afghanistan	Germany	Population-based	2001	10.1186/1465-9921-6-35	2	2	5	4	2	5	1	8	3	5	3	4	5	2	4	3	3	4	2	2	3	3	4
11584-07	S	S	S	S	S									S		RIF-susceptible	CC3	1534-145	148	5 strains	Southern Asia	India	Germany	Population-based	2007	10.1186/1465-9921-6-35	2	2	5	4	1	5	1	7	3	4	3	3	5	2	4	2	4	4	2	2	3	3	3
11626-08																	CC3	22826-394			Western Europe	Germany	Germany	Population-based	2008	10.1371/journal.pone.0188356	2	2	5	4	2	5	1	9	3	5	3	3	4	2	4	2	4	4	2	2	1	3	8
11713-02	S	S	S	S	S									S		RIF-susceptible	L3-BG	8738-32	157	4 strains	Southern Asia	Afghanistan	Germany	Population-based	2002	10.1186/1465-9921-6-35	2	2	6	4	2	5	1	5	3	5	3	3	4	2	4	2	4	4	2	2	3	3	8
11765-08																	L3-BG	2213-15	37	2 strains	Western Europe	Germany	Germany	Population-based	2008	doi: 10.1128/JCM.05293-11.	2	2	6	2	2	5	1	7	3	5	2	3	3	2	4	2	4	4	2	2	3	3	8
12748-03	S	S	S	S	S									S		RIF-susceptible	L3-BG	9671-32			Southern Asia	Afghanistan	Germany	Population-based	2003	10.1186/1465-9921-6-35	2	2	6	2	2	5	1	7	3	4	3	3	4	2	4	2	4	4	2	2	3	3	6
13156-95	R	R	R	R	S									R			CC1	17107-32			Western Europe	Germany	Germany	MDR-cohort	1995	PMC230114	2	2	6	4	2	5	1	5	3	5	3	3	3	2	6	2	3	4	2	2	3	3	7
1373-08	S	S	S	S	S									S		RIF-susceptible	CC3	9678-32			Southern Asia	Afghanistan	Germany	Population-based	2008	10.1186/1465-9921-6-35	2	2	5	4	2	5	1	7	3	5	3	4	3	2	4	2	4	4	2	2	3	3	8
1380-07	S	S	S	S	S									S		RIF-susceptible	L3-BG	8966-32	152	5 strains	Southern Asia	Iran	Germany	Population-based	2007	10.1186/1465-9921-6-35	2	2	7	4	2	5	1	7	3	5	3	3	4	2	4	2	4	4	2	2	3	3	5
147-02	S	S	S	S	S									S		RIF-susceptible	L3-BG	4727-32	164	6 strains	Southern Asia	Iran	Germany	Population-based	2002	10.1186/1465-9921-6-35	2	2	6	4	2	5	1	7	3	5	3	3	4	2	4	2	4	4	2	2	3	3	7
1470-06	S	S	S	S	S									S		RIF-susceptible	L3-BG	4727-32	164	6 strains	Southern Asia	Afghanistan	Germany	Population-based	2006	10.1186/1465-9921-6-35	2	2	6	4	2	5	1	7	3	5	3	3	4	2	4	2	4	4	2	2	3	3	7
1476-08	S	S	S	S	S									S		RIF-susceptible	CC3	9685-32	142	2 strains	Southern Asia	Afghanistan	Germany	Population-based	2008	10.1186/1465-9921-6-35	2	2	5	4	2	5	1	7	3	5	3	3	5	2	4	2	4	4	2	2	3	3	5
1618-06	S	R	R	S	S		S	S			S		S				CC5	1059-32			Western Europe	Germany	Germany	MDR-cohort	2006	PMC230114	2	2	4	6	2	5	1	7	3	5	3	3	4	2	4	2	4	4	2	2	3	3	6
1706-10																	L3-BG	2207-32			Western Europe	Germany	Germany	Population-based	2010	doi: 10.1128/JCM.05293-11.	2	2	4	4	2	5	1	7	3	5	3	3	4	2	4	2	4	4	2	2	3	4	5
1733-05	R	S	S	S	S									S		RIF-susceptible	CC3	1457-32	239	5 strains	Southern Asia	Afghanistan	Germany	Population-based	2005	10.1186/1465-9921-6-35	2	2	5	5	2	5	1	8	3	5	3	3	4	2	4	2	4	4	4	2	3	3	3
1735-01	R	S	S	S	S									S		RIF-susceptible	CC3	9698-229			Southern Asia	Afghanistan	Germany	Population-based	2001	10.1186/1465-9921-6-35	2	2	5	5	2	5	1	8	2	5	3	3	4	2	4	2	4	4	2	2	3	3	8
1805-02	S	S	S	S	S									S		RIF-susceptible	L3-BG	149-32			Central Asia	Turkmenistan	Turkmenistan	Cross-sectional	2002	10.1056/NEJMc0805644.	2	2	4	4	2	5	1	3	3	5	3	3	4	2	2	2	4	4	2	2	3	3	5
1907-10	S	S	S	S	S									S		RIF-susceptible	CC3	1449-32	118	25 strains	Southern Asia	Afghanistan	Germany	Population-based	2010	10.1186/1465-9921-6-35	2	2	5	4	2	5	1	7	3	5	3	3	5	2	4	2	4	4	2	2	3	3	8
1927-10	S	S	S	S	S									S		RIF-susceptible	CC3	9710-32			Southern Asia	India	Germany	Population-based	2010	10.1186/1465-9921-6-35	2	2	5	4	2	5	1	7	3	5	3	3	4	2	4	2	4	4	2	2	3	3	8
193-04	S	S	S	S	S									S		RIF-susceptible	L3-BG	9711-32			Southern Asia	India	Germany	Population-based	2004	10.1186/1465-9921-6-35	2	2	4	4	2	5	1	7	3	5	3	5	4	2	4	2	4	4	2	2	3	3	7
1968-02	S	S	S	S	S									S		RIF-susceptible	CC3	9714-32	236	3 strains	Southern Asia	Afghanistan	Germany	Population-based	2002	10.1186/1465-9921-6-35	2	2	5	5	2	5	1	6	3	7	3	5	3	2	4	2	4	4	4	2	3	2	8
2225-03	S	S	S	S	S									S		RIF-susceptible	CC3	9728-122			Northern Europe	UK	Germany	Population-based	2003	10.1186/1465-9921-6-35	2	2	7	3	2	5	1	7	4	4	3	3	3	2	4	3	4	4	4	2	3	3	9
2367-10	S	S	S	S	S									S		RIF-susceptible	CC3	9735-32			Southern Asia	Pakistan	Germany	Population-based	2010	10.1186/1465-9921-6-35	2	2	5	3	2	5	1	6	3	5	3	3	4	2	4	2	4	4	2	2	3	3	8
2386-06	S	R	S	S	S		S	S					S		S		CC3	9153-62			Central Asia	Uzbekistan	Uzbekistan	MDR-cohort	2006	10.1186/1465-9921-6-134	2	2	5	4	2	6	1	7	3	5	2	3	5	2	4	4	3	4	2	2	3	2	8
2491-08	R	S	S	S	S									S		RIF-susceptible	CC3	1457-32	239	5 strains	Southern Asia	Afghanistan	Germany	Population-based	2008	10.1186/1465-9921-6-35	2	2	5	5	2	5	1	8	3	5	3	3	4	2	4	2	4	4	4	2	3	3	3
256-05	S	S	S	S	S									S		RIF-susceptible	L3-BG	9745-32			Southern Asia	India	Germany	Population-based	2005	10.1186/1465-9921-6-35	2	2	6	4	2	5	1	7	3	5	3	2	4	2	4	2	2	4	2	2	3	4	8
2620-09	S	S	S	S	S									S		RIF-susceptible	CC3	9749-32			Southern Asia	Afghanistan	Germany	Population-based	2009	10.1186/1465-9921-6-35	2	2	5	4	2	5	1	4	3	3	3	3	4	2	3	2	3	4	4	2	3	3	8
2637-02	S	S	S	S	S									S		RIF-susceptible	CC3	147-62			Central Asia	Turkmenistan	Turkmenistan	Cross-sectional	2002	10.1056/NEJMc0805644.	2	2	5	5	2	6	1	7	3	5	2	3	5	2	4	2	4	4	2	2	3	2	8
2661-07	R	R	R	S	S		S	S			S		S				CC1	1062-32	52	3 strains	Western Europe	Germany	Germany	MDR-cohort	2007	PMC230114	2	2	6	4	2	5	1	5	3	5	3	3	3	2	4	2	4	4	2	2	3	3	6
2678-01	S	S	S	S	S									S		RIF-susceptible	CC3	3612-387			Southern Asia	Afghanistan	Germany	Population-based	2001	10.1186/1465-9921-6-35	2	2	5	4	2	5	1	7	3	5	3	3	4	2	4	2	4	5	2	2	3	3	8
2698-08	S	S	S	S	S									S		RIF-susceptible	CC3	9756-32	137	2 strains	Southern Asia	Pakistan	Germany	Population-based	2008	10.1186/1465-9921-6-35	2	2	4	4	2	5	1	7	3	5	3	3	5	2	4	2	4	4	2	2	3	3	8
2828-01	S	S	S	S	S									S		RIF-susceptible	CC3	9761-15			Western Asia	Turkey	Germany	Population-based	2001	10.1186/1465-9921-6-35	2	2	1	4	2	5	1	7	3	5	2	3	5	2	4	2	4	4	2	2	3	3	7
2847-02	S	S	S	S	S									S		RIF-susceptible	CC3	17511-32			Central Asia	Turkmenistan	Turkmenistan	Cross-sectional	2002	10.1056/NEJMc0805644.	2	2	5	5	2	5	1	7	3	5	3	2	4	2	4	2	4	4	4	2	3	3	6
2969-04	S	S	S	S	S									S		RIF-susceptible	L3-BG	9765-32			Southern Asia	Afghanistan	Germany	Population-based	2004	10.1186/1465-9921-6-35	2	2	6	6	2	5	1	7	3	5	3	2	8	2	4	2	3	4	2	2	3	3	8
2978-06	R	R	R	R	S		S	S			S		S				CC3	1060-32			Southern Asia	Afghanistan	Germany	MDR-cohort	2006	PMC230114	2	2	5	4	2	5	1	7	3	5	3	3	1	2	4	2	4	4	2	2	3	3	8
3048-03	S	S	S	S	S									S		RIF-susceptible	CC1	9773-32	104	3 strains	Southern Asia	India	Germany	Population-based	2003	10.1186/1465-9921-6-35	2	2	6	4	2	5	1	6	3	6	3	3	4	2	4	2	4	4	2	2	3	3	7
3049-04	S	S	S	S	S									S		RIF-susceptible	CC4	1220-15	254	29 strains	Southern Asia	Nepal	Germany	Population-based	2004	10.1186/1465-9921-6-35	2	2	6	4	2	5	1	7	3	4	2	3	4	2	4	2	4	4	4	2	3	4	7
3064-07	S	S	S	S	S									S		RIF-susceptible	L3-BG	9775-32			Southern Asia	India	Germany	Population-based	2007	10.1186/1465-9921-6-35	2	2	6	4	2	5	1	7	3	5	3	2	4	2	4	2	2	4	2	2	3	3	8
3106-03	S	S	S	S	S									S		RIF-susceptible	CC4	9779-15			Southern Asia	Pakistan	Germany	Population-based	2003	10.1186/1465-9921-6-35	2	2	6	4	2	5	1	7	3	4	2	4	3	2	4	2	4	4	4	2	3	4	7
3150-09																	CC2	2136-32	14	17 strains	Western Europe	Germany	Germany	Population-based	2009	doi: 10.1128/JCM.05293-11.	2	2	7	4	2	5	1	1	3	4	3	4	4	2	3	2	4	4	2	2	3	2	5
3221-06																	L3-BG	2214-32			Western Europe	Germany	Germany	Population-based	2006	doi: 10.1128/JCM.05293-11.	2	2	6	4	2	5	1	7	3	4	3	2	4	2	4	2	3	4	2	2	3	3	8
340-08	S	R	S	S	S									S		RIF-susceptible	L3-BG	6038-32	169	2 strains	Southern Asia	India	Germany	Population-based	2008	10.1186/1465-9921-6-35	2	2	6	3	2	5	1	7	3	5	3	3	4	2	4	2	4	4	2	2	3	3	8
3648-07																	CC3	2211-32			Western Europe	Germany	Germany	Population-based	2007	doi: 10.1128/JCM.05293-11.	2	2	5	4	2	5	1	7	3	5	3	3	5	2	3	2	4	4	2	2	3	3	9
3694-05	S	S	S	S	S									S		RIF-susceptible	L3-BG	9811-32			Southern Asia	India	Germany	Population-based	2005	10.1186/1465-9921-6-35	2	2	3	4	2	5	1	7	3	4	3	3	4	2	4	6	3	4	2	2	3	3	3
3695-10	S	S	S	S	S									S		RIF-susceptible	CC3	9812-32	235	2 strains	Southern Asia	Afghanistan	Germany	Population-based	2010	10.1186/1465-9921-6-35	2	2	5	5	2	5	1	6	3	7	3	5	4	2	4	2	4	4	4	2	3	2	8
3709-08	S	S	S	S	S									S		RIF-susceptible	CC3	9812-32	235	2 strains	Western Europe	Germany	Germany	Population-based	2008	10.1186/1465-9921-6-35	2	2	5	5	2	5	1	6	3	7	3	5	4	2	4	2	4	4	4	2	3	2	8
3781-01	S	R	S	S	S									S		RIF-susceptible	L3-BG	9822-32			Southern Asia	Afghanistan	Germany	Population-based	2001	10.1186/1465-9921-6-35	2	2	6	4	2	5	1	7	3	5	3	2	4	2	4	2	4	4	2	2	3	3	8
3979-06																	L3-BG	2208-32	166	2 strains	Western Europe	Germany	Germany	Population-based	2006	doi: 10.1128/JCM.05293-11.	2	2	6	4	2	5	1	7	3	5	3	1	4	2	4	2	4	4	2	2	3	3	8
3987-07	S	S	S	S	S									S		RIF-susceptible	L3-BG	9834-32			Southern Asia	India	Germany	Population-based	2007	10.1186/1465-9921-6-35	2	2	6	4	2	5	1	7	3	5	3	2	8	2	4	2	3	4	2	2	3	3	7
4271-04	S	S	S	S	S									S		RIF-susceptible	CC3	1449-145	125	3 strains	Southern Asia	Iran	Germany	Population-based	2004	10.1186/1465-9921-6-35	2	2	5	4	1	5	1	7	3	5	3	3	5	2	4	2	4	4	2	2	3	3	8
4489-01	S	S	S	S	S									S		RIF-susceptible	CC3	9855-493			Southern Asia	Afghanistan	Germany	Population-based	2001	10.1186/1465-9921-6-35	1	2	5	4	2	5	1	6	3	5	3	3	5	2	4	2	3	4	2	2	3	3	8
4497-06	S	S	S	S	S									S		RIF-susceptible	CC3	9857-32			Southern Asia	Pakistan	Germany	Population-based	2006	10.1186/1465-9921-6-35	2	2	5	4	2	5	1	8	3	5	3	3	7	2	4	4	2	4	2	2	3	4	8
4575-01	S	S	S	S	S									S		RIF-susceptible	CC1	9773-32	104	3 strains	Southern Asia	India	Germany	Population-based	2001	10.1186/1465-9921-6-35	2	2	6	4	2	5	1	6	3	6	3	3	4	2	4	2	4	4	2	2	3	3	7
4617-05	S	S	S	S	S									S		RIF-susceptible	CC3	9863-32			Southern Asia	India	Germany	Population-based	2005	10.1186/1465-9921-6-35	2	2	6	4	2	5	1	6	3	5	3	3	5	2	4	2	3	4	2	2	3	3	8
4652-05	S	S	S	S	S									S		RIF-susceptible	CC1	1557-32	51	78 strains	Southern Asia	India	Germany	Population-based	2005	10.1186/1465-9921-6-35	2	2	6	4	2	5	1	5	3	5	3	3	3	2	4	2	4	4	2	2	3	3	7
4655-02	S	S	S	S	S									S		RIF-susceptible	CC3	9868-162			Western Europe	Germany	Germany	Population-based	2002	10.1186/1465-9921-6-35	2	2	3	4	2	5	1	7	3	5	2	3	5	2	4	2	4	4	2	2	1	3	8
4790-09	S	S	S	S	S									S		RIF-susceptible	L3-BG	9878-32			Southern Asia	India	Germany	Population-based	2009	10.1186/1465-9921-6-35	2	2	6	4	2	5	1	6	3	5	3	4	4	2	4	2	4	4	2	2	3	3	6
4863-08	R	R	S	S	S									S		RIF-susceptible	CC2	1064-32	5	103 strains	Eastern Africa	Ethiopia	Germany	Population-based	2008	10.1186/1465-9921-6-35	2	2	7	4	2	5	1	1	3	4	3	4	4	2	3	2	4	4	2	2	3	2	5
4878-01	S	S	S	S	S									S		RIF-susceptible	CC1	9881-32			Western Europe	Germany	Germany	Population-based	2001	10.1186/1465-9921-6-35	2	2	6	4	2	5	1	3	3	4	3	3	3	2	4	2	6	4	2	2	3	3	7
4890-09	S	S	S	S	S									S		RIF-susceptible	CC4	9884-15			Southern Asia	Afghanistan	Germany	Population-based	2009	10.1186/1465-9921-6-35	2	2	6	4	2	5	1	7	3	3	2	3	2	2	4	2	4	4	4	2	3	4	7
5111-09	S	S	S	S												RIF-susceptible	CC2	1064-32	5	103 strains	Southern Africa	Eswatini	Eswatini	Cross-sectional	2009	Not applicable	2	2	7	4	2	5	1	1	3	4	3	4	4	2	3	2	4	4	2	2	3	2	5
5187-06																	CC4	2218-15	259	5 strains	Western Europe	Germany	Germany	Population-based	2006	doi: 10.1128/JCM.05293-11.	2	2	5	4	2	5	1	7	3	4	2	4	4	2	4	2	4	4	4	2	3	4	7
5233-09	S	S	S	S	S									S		RIF-susceptible	CC3	9900-32			Southern Asia	Afghanistan	Germany	Population-based	2009	10.1186/1465-9921-6-35	2	2	5	4	2	5	1	7	3	3	3	3	5	2	4	2	4	4	2	2	3	3	8
5281-08	S	S	S	S	S									S		RIF-susceptible	CC1	4536-32	50	7 strains	Southern Asia	India	Germany	Population-based	2008	10.1186/1465-9921-6-35	2	2	6	4	2	5	1	5	3	5	3	3	3	2	4	2	4	4	2	2	3	3	8
5292-07																	CC1	1219-32	47	2 strains	Western Europe	Germany	Germany	Population-based	2007	doi: 10.1128/JCM.05293-11.	2	2	6	4	2	5	1	5	3	5	3	3	3	2	4	2	3	4	2	2	3	3	7
5310-05	S	S	S	S	S									S		RIF-susceptible	L3-BG	2213-15	37	2 strains	Western Europe	Germany	Germany	Population-based	2005	10.1186/1465-9921-6-35	2	2	6	2	2	5	1	7	3	5	2	3	3	2	4	2	4	4	2	2	3	3	8
5663-07																	CC1	1649-32	89	8 strains	Western Europe	Germany	Germany	MDR-cohort	2007	PMC230114	2	2	6	4	2	5	1	3	3	5	3	3	3	2	4	2	6	4	2	2	3	3	7
5713-06	R	R	S	S	S									S		RIF-susceptible	L3-BG	9928-32	174	4 strains	Western Africa	Ghana	Germany	Population-based	2006	10.1186/1465-9921-6-35	2	2	7	6	2	5	1	8	3	5	3	3	4	2	4	2	3	4	2	2	3	3	8
576-03	S	S	S	S	S									S		RIF-susceptible	CC3	9932-32			Southern Asia	India	Germany	Population-based	2003	10.1186/1465-9921-6-35	2	2	5	4	2	5	1	7	3	5	3	4	5	2	4	3	3	4	2	2	3	3	8
58-02	R	R	S	S	S									S		RIF-susceptible	CC3	145-62	209	8 strains	Central Asia	Turkmenistan	Turkmenistan	Cross-sectional	2002	10.1056/NEJMc0805644.	2	2	5	4	2	6	1	7	3	5	2	3	5	2	4	2	4	4	2	2	3	2	8
5806-05	S	S	S	S	S									S		RIF-susceptible	CC3	9934-32			Southern Asia	Sri Lanka	Germany	Population-based	2005	10.1186/1465-9921-6-35	2	2	5	4	2	5	1	10	3	4	3	1	2	2	4	2	4	4	2	2	3	2	7
5830-06																	CC3	2209-32			Western Europe	Germany	Germany	Population-based	2006	doi: 10.1128/JCM.05293-11.	2	2	5	4	2	5	1	6	3	5	3	3	2	2	4	1	4	4	2	2	3	3	8
5842-09																	CC3	22863-32			Western Europe	Germany	Germany	Population-based	2009	10.1371/journal.pone.0188356	2	2	5	4	2	5	1	5	3	5	3	3	5	2	4	2	4	4	2	2	3	5	8
5844-06																	CC3	2212-32			Western Europe	Germany	Germany	Population-based	2006	doi: 10.1128/JCM.05293-11.	2	2	5	4	2	5	1	6	3	5	3	3	5	2	4	4	0	4	2	2	3	3	8
59-02	R	R	S	S	R									S		RIF-susceptible	CC3	145-62	209	8 strains	Central Asia	Turkmenistan	Turkmenistan	Cross-sectional	2002	10.1056/NEJMc0805644.	2	2	5	4	2	6	1	7	3	5	2	3	5	2	4	2	4	4	2	2	3	2	8
5927-02	S	S	S	S	S									S		RIF-susceptible	L3-BG	9936-189			Southern Asia	Afghanistan	Germany	Population-based	2002	10.1186/1465-9921-6-35	2	2	3	4	2	5	1	7	1	5	3	4	4	2	5	2	4	4	4	2	3	5	8
5978-05	S	S	S	S	S									S		RIF-susceptible	L3-BG	9939-32			Southern Asia	Afghanistan	Germany	Population-based	2005	10.1186/1465-9921-6-35	2	2	4	4	2	5	1	7	3	5	3	4	4	2	4	2	4	4	2	2	3	6	7
6149-04	S	S	S	S	S									S		RIF-susceptible	L3-BG	1643-32	165	2 strains	Southern Asia	Afghanistan	Germany	Population-based	2004	10.1186/1465-9921-6-35	2	2	6	4	2	5	1	7	3	5	3	1	4	2	4	2	4	4	2	2	3	3	7
6163-02	S	S	S	S	S									S		RIF-susceptible	CC3	9714-32	236	3 strains	Western Europe	Germany	Germany	Population-based	2002	10.1186/1465-9921-6-35	2	2	5	5	2	5	1	6	3	7	3	5	3	2	4	2	4	4	4	2	3	2	8
6314-06	R	R	R	R	S		S	S			S		S				CC1	1061-32	100	34 strains	Eastern Africa	Somalia	Germany	MDR-cohort	2006	PMC230114	2	2	6	4	2	5	1	5	3	6	3	3	1	2	4	2	4	4	2	2	3	3	7
6402-03	R	S	S	S	S									S		RIF-susceptible	CC3	5085-32	128	4 strains	Southern Asia	Afghanistan	Germany	Population-based	2003	10.1186/1465-9921-6-35	2	2	5	4	2	5	1	8	3	5	3	3	5	2	4	2	4	4	2	2	3	3	8
6427-01	R	R	R	S	S									S		RR/MDR	CC3	145-62	209	8 strains	Central Asia	Turkmenistan	Turkmenistan	Cross-sectional	2001	NA	2	2	5	4	2	6	1	7	3	5	2	3	5	2	4	2	4	4	2	2	3	2	8
6524-03	S	S	S	S	S									S		RIF-susceptible	CC3	9961-499			Southern Asia	India	Germany	Population-based	2003	10.1186/1465-9921-6-35	2	2	6	4	3	5	1	7	3	5	3	3	1	2	4	4	3	4	2	2	3	3	8
6570-05	S	S	S	S	S									S		RIF-susceptible	L3-BG	1231-32	159	6 strains	Southern Asia	Afghanistan	Germany	Population-based	2005	10.1186/1465-9921-6-35	2	2	6	4	2	5	1	7	3	5	3	3	4	2	4	2	4	4	2	2	3	3	8
6579-07	R	R	R	R	R		S	S			S	S	S				L3-BG	1063-32			Western Europe	Germany	Germany	MDR-cohort	2007	PMC230114	2	2	6	4	2	5	1	7	3	5	3	3	4	2	5	2	4	4	2	2	3	3	7
6611-08																	CC3	17524-1176			Western Europe	Germany	Germany	Population-based	2008	10.1371/journal.pone.0188356	2	2	4	4	2	5	1	7	2	6	4	3	5	2	4	2	3	4	2	2	3	3	4
6636-09	S	S	S	S												RIF-susceptible	CC2	7210-229	25	2 strains	Southern Africa	Eswatini	Eswatini	Cross-sectional	2009	Not applicable	2	2	7	4	2	5	1	1	2	4	3	4	4	2	2	2	4	4	2	2	3	2	5
6642-06																	L3-BG	2215-332			Western Europe	Germany	Germany	Convenience	2006	Not applicable	2	2	6	4	2	5	1	7	3	5	3	2	8	2	4	2	3	2	2	2	3	3	8
673-04	S	R	R	R	S		R	S					R				CC3	9139-32	241	3 strains	Central Asia	Uzbekistan	Uzbekistan	MDR-cohort	2004	10.1186/1465-9921-6-134	2	2	3	5	2	5	1	10	3	5	3	3	4	2	4	2	4	4	4	2	3	3	3
685-02	S	S	S	S	S									S		RIF-susceptible	CC3	17505-62			Central Asia	Turkmenistan	Turkmenistan	Cross-sectional	2002	10.1056/NEJMc0805644.	2	2	5	4	2	6	1	7	3	5	2	3	5	2	4	2	4	4	2	2	3	2	10
6976-01	R	S	S	S	S									S		RIF-susceptible	CC3	9139-32	241	3 strains	Central Asia	Turkmenistan	Turkmenistan	Cross-sectional	2001	10.1056/NEJMc0805644.	2	2	3	5	2	5	1	10	3	5	3	3	4	2	4	2	4	4	4	2	3	3	3
6979-03	S	S	S	S	S									S		RIF-susceptible	CC4	9991-15			Southern Asia	Afghanistan	Germany	Population-based	2003	10.1186/1465-9921-6-35	2	2	3	3	2	5	1	7	3	4	2	3	4	2	4	2	4	4	4	2	3	4	6
6999-09																	CC4	2218-15	259	5 strains	Western Europe	Germany	Germany	Population-based	2009	doi: 10.1128/JCM.05293-11.	2	2	5	4	2	5	1	7	3	4	2	4	4	2	4	2	4	4	4	2	3	4	7
7005-01	S	S	S	S	S									S		RIF-susceptible	CC3	9996-33			Southern Asia	Afghanistan	Germany	Population-based	2001	10.1186/1465-9921-6-35	2	2	5	6	2	5	1	8	3	5	4	3	5	2	4	2	4	4	2	2	3	3	8
7019-04	S	S	S	S	S									S		RIF-susceptible	CC3	9997-145			Southern Asia	Afghanistan	Germany	Population-based	2004	10.1186/1465-9921-6-35	2	2	5	4	1	5	1	7	3	5	3	2	2	2	4	2	4	4	2	2	3	3	7
7070-06																	CC1	2217-32			Western Europe	Germany	Germany	Population-based	2006	doi: 10.1128/JCM.05293-11.	2	2	4	3	2	5	1	5	3	4	3	3	3	2	4	2	4	4	2	2	3	3	7
7101-01	S	S	S	S	S									S		RIF-susceptible	L3-BG	3645-63			Southern Asia	Afghanistan	Germany	Population-based	2001	10.1186/1465-9921-6-35	2	2	6	4	2	4	1	8	3	5	3	3	4	2	4	2	4	4	2	2	3	3	8
7427-08																	CC4	?-15			Western Europe	Germany	Germany	Population-based	2008	10.1371/journal.pone.0188356	2	2	7	2	2	5	1	3	3	4	2	3	5	2	4	2	4	4	4	2	3	6	0
7507-01	R	S	S	S	S									S		RIF-susceptible	L3-BG	148-32			Central Asia	Turkmenistan	Turkmenistan	Cross-sectional	2001	10.1056/NEJMc0805644.	2	2	6	4	2	5	1	9	3	4	3	3	4	2	5	2	4	4	2	2	3	3	8
7550-08																	CC3	4522-33			Western Europe	Germany	Germany	Population-based	2008	10.1371/journal.pone.0188356	2	2	5	4	2	5	1	7	3	5	4	3	3	2	4	2	4	4	2	2	3	3	8
7587-02	S	R	S	S	S									S		RIF-susceptible	L3-BG	8854-296	269	2 strains	Southern Asia	India	Germany	Population-based	2002	10.1186/1465-9921-6-35	2	2	6	6	2	3	1	8	3	5	3	3	4	2	4	1	2	4	4	2	3	3	7
7660-06	S	S	S	S	S									S		RIF-susceptible	CC3	10076-34			Western Asia	Saudi Arabia	Germany	Population-based	2006	10.1186/1465-9921-6-35	2	2	5	5	2	5	1	5	3	5	3	3	4	2	4	2	4	3	4	2	3	3	3
7699-09	S	S	S	S												RIF-susceptible	CC2	4439-32	8	9 strains	Southern Africa	Eswatini	Eswatini	Cross-sectional	2009	Not applicable	2	2	7	4	2	5	1	1	3	4	3	4	4	2	3	2	4	4	2	2	3	2	4
7704-06																	CC3	2210-32			Western Europe	Germany	Germany	Population-based	2006	doi: 10.1128/JCM.05293-11.	2	2	5	5	2	5	1	8	3	5	3	3	5	2	3	2	4	4	2	2	3	4	6
7747-01	S	S	S	S	S									S		RIF-susceptible	CC3	146-62			Central Asia	Turkmenistan	Turkmenistan	Cross-sectional	2001	10.1056/NEJMc0805644.	2	2	5	4	2	6	1	4	3	5	2	3	5	2	4	2	4	4	2	2	3	2	7
7803-05	S	R	S	S	S									S		RIF-susceptible	L3-BG	10080-167			Southern Asia	India	Germany	Population-based	2005	10.1186/1465-9921-6-35	2	2	7	3	2	5	1	7	3	5	2	4	4	2	6	2	4	4	2	3	3	3	8
7898-09	S	S	S	S	S									S		RIF-susceptible	CC2	1295-32	16	13 strains	Western Europe	Germany	Germany	Population-based	2009	10.1186/1465-9921-6-35	2	2	7	4	2	5	1	1	3	4	3	4	2	2	3	2	4	4	2	2	3	2	5
7936-01	S	S	S	S	S									S		RIF-susceptible	CC3	144-62			Central Asia	Turkmenistan	Turkmenistan	Cross-sectional	2001	10.1056/NEJMc0805644.	2	2	5	2	2	6	1	7	3	5	2	3	5	2	4	2	4	4	2	2	3	2	8
8037-06																	L3-BG	2192-32			Western Europe	Germany	Germany	Population-based	2006	doi: 10.1128/JCM.05293-11.	2	2	6	3	2	5	1	7	3	5	3	3	4	2	4	2	4	4	2	2	3	3	6
8235-01	S	S	S	S	S									S		RIF-susceptible	CC3	10106-32	140	2 strains	Southern Asia	Afghanistan	Germany	Population-based	2001	10.1186/1465-9921-6-35	2	2	5	4	2	5	1	7	3	5	3	3	5	2	4	2	4	4	2	2	3	4	6
8260-01	R	S	S	S	S									S		RIF-susceptible	CC3	151-63			Central Asia	Turkmenistan	Turkmenistan	Cross-sectional	2001	NA	2	2	5	4	2	4	1	8	3	4	3	3	4	2	4	2	4	4	2	2	3	3	8
8266-01	R	R	R	R	R									S		RR/MDR	CC1	1219-379			Central Asia	Turkmenistan	Turkmenistan	Cross-sectional	2001	10.1056/NEJMc0805644.	2	2	6	4	2	1	1	5	3	5	3	3	3	2	4	2	3	4	2	2	3	3	7
8473-03	S	S	S	S	S									S		RIF-susceptible	L3-BG	10113-32			Southern Asia	Afghanistan	Germany	Population-based	2003	10.1186/1465-9921-6-35	2	2	6	4	2	5	1	8	3	5	3	4	4	2	4	2	4	4	2	2	3	3	8
8584-05	S	S	S	S	S									S		RIF-susceptible	CC3	10121-32			Southern Asia	Afghanistan	Germany	Population-based	2005	10.1186/1465-9921-6-35	2	2	5	4	2	5	1	7	3	5	3	3	4	2	4	1	4	4	2	2	3	3	8
8588-08																	CC1	4538-32	86	4 strains	Western Europe	Germany	Germany	Population-based	2008	10.1371/journal.pone.0188356	2	2	6	4	2	5	1	5	3	5	3	3	3	2	4	2	4	4	2	2	3	4	6
8664-04	R	R	R	S	S		S	S					S				CC3	9139-32	241	3 strains	Central Asia	Uzbekistan	Uzbekistan	MDR-cohort	2004	10.1186/1465-9921-6-134	2	2	3	5	2	5	1	10	3	5	3	3	4	2	4	2	4	4	4	2	3	3	3
9038-02	S	S	S	S	S									S		RIF-susceptible	CC3	10005-32			Southern Asia	Afghanistan	Germany	Population-based	2002	10.1186/1465-9921-6-35	2	2	5	4	2	5	1	7	3	5	3	3	5	2	4	3	2	4	2	2	3	3	8
913-03	S	S	S	S	S									S		RIF-susceptible	CC3	1449-32	118	25 strains	Southern Asia	India	Germany	Population-based	2003	10.1186/1465-9921-6-35	2	2	5	4	2	5	1	7	3	5	3	3	5	2	4	2	4	4	2	2	3	3	8
919-08																	CC3	6182-32	238	2 strains	Western Europe	Germany	Germany	Population-based	2008	10.1371/journal.pone.0188356	2	2	5	5	2	5	1	8	3	4	3	3	4	2	4	2	4	4	4	2	3	3	3
925-08	S	R	S	S	S									S		RIF-susceptible	L3-BG	?-32			Southern Asia	India	Germany	Population-based	2008	10.1186/1465-9921-6-35	2	2	6	4	2	5	1	7	3	5	3	3	4	2	4	2	0	4	2	2	3	3	8
9376-03	S	S	S	S	S									S		RIF-susceptible	CC3	10019-32			Southern Asia	Pakistan	Germany	Population-based	2003	10.1186/1465-9921-6-35	2	2	5	4	2	5	1	8	3	4	3	3	5	2	4	2	4	4	2	2	3	3	3
9398-01	S	S	S	S	S									S		RIF-susceptible	CC3	145-62	209	8 strains	Central Asia	Turkmenistan	Turkmenistan	Cross-sectional	2001	10.1056/NEJMc0805644.	2	2	5	4	2	6	1	7	3	5	2	3	5	2	4	2	4	4	2	2	3	2	8
9450-08																	CC4	?-1039			Western Europe	Germany	Germany	Population-based	2008	10.1371/journal.pone.0188356	2	2	7	5	2	5	1	6	3	4	3	3	3	2	4	0	4	4	4	3	4	3	6
95-01	S	S	S	S	S									S		RIF-susceptible	L3-BG	10024-32	194	2 strains	Southern Asia	Afghanistan	Germany	Population-based	2001	10.1186/1465-9921-6-35	2	2	5	4	2	5	1	7	3	5	3	2	4	2	4	2	4	4	2	2	3	3	8
9729-07																	CC4	2218-15	259	5 strains	Western Europe	Germany	Germany	Population-based	2007	doi: 10.1128/JCM.05293-11.	2	2	5	4	2	5	1	7	3	4	2	4	4	2	4	2	4	4	4	2	3	4	7
9915-01	S	R	S	S	S									S		RIF-susceptible	CC3	145-62	209	8 strains	Central Asia	Turkmenistan	Turkmenistan	Cross-sectional	2001	10.1056/NEJMc0805644.	2	2	5	4	2	6	1	7	3	5	2	3	5	2	4	2	4	4	2	2	3	2	8
9941-01	S	S	S	S	S									S		RIF-susceptible	CC3	10039-32			Southern Asia	Afghanistan	Germany	Population-based	2001	10.1186/1465-9921-6-35	2	2	5	4	2	5	1	7	3	5	3	3	5	2	3	2	4	4	2	2	3	3	8
10058-10	R	R	S	S	S									S		RIF-susceptible	CC4	9579-15			Southern Asia	Pakistan	Germany	Population-based	2010	10.1186/1465-9921-6-35	2	2	6	4	2	5	1	7	3	4	2	2	4	2	4	2	4	4	4	2	3	4	3
1041-09	S	R	R	R	S		S	S			S		S				L3-BG	11549-15			Western Europe	Germany	Germany	MDR-cohort	2009	PMC230114	2	2	4	4	2	5	1	7	3	4	2	3	4	2	4	2	4	4	2	2	3	3	2
8023-11		S	S	S	S												CC2	11366-32			Middle Africa	Congo	Congo	Convenience	2011	10.3201/eid2303.160679	2	2	7	3	2	5	1	1	3	4	3	4	4	2	3	2	4	4	2	2	3	2	3
8134-11		S	S	S	S												CC2	1422-32	19	17 strains	Middle Africa	Congo	Congo	Convenience	2011	10.3201/eid2303.160679	2	2	7	4	2	5	1	1	3	4	3	4	4	2	3	2	3	4	2	2	3	2	5
10716-99	R	R	R	R	S		S	S						S			CC1	1557-32	51	78 strains	Western Europe	Germany	Germany	MDR-cohort	1999	PMC230114	2	2	6	4	2	5	1	5	3	5	3	3	3	2	4	2	4	4	2	2	3	3	7
1254-00	R	R	R	S	S		S	S						S			CC1	4534-32	59	23 strains	Western Europe	Germany	Germany	MDR-cohort	2000	PMC230114	2	2	6	4	2	5	1	5	3	5	3	3	3	2	4	2	4	4	2	2	3	2	7
2558-02	R	R	R	S	S		S	S						S			CC1	1061-32	100	34 strains	Western Europe	Germany	Germany	MDR-cohort	2002	PMC230114	2	2	6	4	2	5	1	5	3	6	3	3	1	2	4	2	4	4	2	2	3	3	7
3238-03	R	R	R	R	R			S					R	S			CC3	17101-32			Western Europe	Germany	Germany	MDR-cohort	2003	PMC230114	2	2	5	4	2	5	1	3	3	5	3	3	4	2	3	2	4	4	2	2	3	3	8
3822-00	R	R	R	S	S		S	S						S			CC1	4534-32	59	23 strains	Western Europe	Germany	Germany	MDR-cohort	2000	PMC230114	2	2	6	4	2	5	1	5	3	5	3	3	3	2	4	2	4	4	2	2	3	2	7
4033-03	R	R	R	S	S		S	S						R			CC1	4534-32	59	23 strains	Eastern Africa	Ethiopia	Germany	MDR-cohort	2003	PMC230114	2	2	6	4	2	5	1	5	3	5	3	3	3	2	4	2	4	4	2	2	3	2	7
4190-00	S	R	R	S	S		S	S						S			CC1	11330-32			Western Europe	Germany	Germany	MDR-cohort	2000	PMC230114	2	2	6	4	2	5	1	4	3	5	3	3	3	2	4	2	4	4	2	2	3	3	7
05BR0205																	L3-BG	525-32			Western Europe	Belgium	Belgium	Convenience	2005	NA	2	2	6	3	2	5	1	4	3	4	3	3	4	2	6	2	4	4	2	2	3	3	8
ET101	S	S	S	S	S											RIF-susceptible	CC2	9076-32			Eastern Africa	Ethiopia	Ethiopia	Cross-sectional	2009	10.1186/1471-2334-13-131	2	2	7	4	2	5	1	4	3	4	3	1	2	2	3	2	4	4	2	2	3	2	5
ET102																	CC4	9074-15			Eastern Africa	Ethiopia	Ethiopia	Cross-sectional	2009	10.1186/1471-2334-13-131	2	2	7	4	2	5	1	3	3	4	2	3	3	2	4	2	4	4	4	2	3	3	9
ET103	S	S	S	S	S											RIF-susceptible	CC1	9065-34			Eastern Africa	Ethiopia	Ethiopia	Cross-sectional	2009	10.1186/1471-2334-13-131	2	2	6	4	2	5	1	3	3	5	3	5	4	2	2	2	4	3	2	2	3	3	7
ET104	S	S	S	S	S											RIF-susceptible	CC1	9042-32			Eastern Africa	Ethiopia	Ethiopia	Cross-sectional	2009	10.1186/1471-2334-13-131	2	2	6	4	2	5	1	5	3	5	3	3	3	2	4	2	4	4	2	2	3	3	7
ET106	S	S	S	S	S											RIF-susceptible	CC1	9056-32			Eastern Africa	Ethiopia	Ethiopia	Cross-sectional	2009	10.1186/1471-2334-13-131	2	2	6	4	2	5	1	3	3	5	3	5	3	2	4	2	3	4	2	2	3	3	8
ET115	S	S	S	S	S											RIF-susceptible	CC5	9070-32	188	2 strains	Eastern Africa	Ethiopia	Ethiopia	Cross-sectional	2009	10.1186/1471-2334-13-131	2	2	4	3	2	5	1	3	3	5	3	7	4	2	4	2	4	4	2	2	3	3	7
ET119	S	S	S	S	S											RIF-susceptible	CC1	9049-32	87	7 strains	Eastern Africa	Ethiopia	Ethiopia	Cross-sectional	2009	10.1186/1471-2334-13-131	2	2	6	4	2	5	1	3	3	5	3	5	3	2	4	2	4	4	2	2	3	3	7
ET12	S	S	S	S	S											RIF-susceptible	CC1	9050-32			Eastern Africa	Ethiopia	Ethiopia	Cross-sectional	2009	10.1186/1471-2334-13-131	2	2	5	4	2	5	1	3	3	5	3	5	3	2	4	2	4	4	2	2	3	3	7
ET120	R	R	R	R	R											RR/MDR	CC1	1061-32	100	34 strains	Eastern Africa	Ethiopia	Ethiopia	Cross-sectional	2009	10.1186/1471-2334-13-131	2	2	6	4	2	5	1	5	3	6	3	3	1	2	4	2	4	4	2	2	3	3	7
ET122	S	S	S	S	S											RIF-susceptible	CC1	9066-32			Eastern Africa	Ethiopia	Ethiopia	Cross-sectional	2009	10.1186/1471-2334-13-131	2	2	6	4	2	5	1	3	3	5	3	5	4	2	2	2	4	4	2	2	3	2	7
ET125	S	S	S	S	S											RIF-susceptible	CC1	4535-32	49	3 strains	Eastern Africa	Ethiopia	Ethiopia	Cross-sectional	2009	10.1186/1471-2334-13-131	2	2	6	4	2	5	1	5	3	5	3	3	3	2	4	2	4	4	2	2	3	3	4
ET130	S	S	S	S	S											RIF-susceptible	CC1	9043-32	54	2 strains	Eastern Africa	Ethiopia	Ethiopia	Cross-sectional	2009	10.1186/1471-2334-13-131	2	2	5	4	2	5	1	5	3	5	3	3	3	2	4	2	4	4	2	2	3	3	7
ET132	S	S	S	S	S											RIF-susceptible	CC1	9045-175	70	2 strains	Eastern Africa	Ethiopia	Ethiopia	Cross-sectional	2009	10.1186/1471-2334-13-131	2	2	6	4	2	6	1	4	3	5	3	3	3	2	4	2	4	4	2	2	3	3	7
ET135	S	S	S	S	S											RIF-susceptible	CC1	1061-32	100	34 strains	Eastern Africa	Ethiopia	Ethiopia	Cross-sectional	2009	10.1186/1471-2334-13-131	2	2	6	4	2	5	1	5	3	6	3	3	1	2	4	2	4	4	2	2	3	3	7
ET14	S	S	S	S	S											RIF-susceptible	CC2	9077-32			Eastern Africa	Ethiopia	Ethiopia	Cross-sectional	2009	10.1186/1471-2334-13-131	2	2	7	4	2	5	1	4	3	4	3	1	4	2	3	2	4	4	2	2	3	2	4
ET141	S	S	S	S	S											RIF-susceptible	CC1	?-32			Eastern Africa	Ethiopia	Ethiopia	Cross-sectional	2009	10.1186/1471-2334-13-131	2	2	6	4	2	5	1	5	3	5	3	3	3	2	4	2	0	4	2	2	3	3	8
ET146	S	S	S	S	S											RIF-susceptible	CC1	9060-32	57	2 strains	Eastern Africa	Ethiopia	Ethiopia	Cross-sectional	2009	10.1186/1471-2334-13-131	2	2	6	4	2	5	1	5	3	5	3	3	1	2	4	2	4	4	2	2	3	3	7
ET153	S	S	S	S	S											RIF-susceptible	CC1	1557-637			Eastern Africa	Ethiopia	Ethiopia	Cross-sectional	2009	10.1186/1471-2334-13-131	2	2	6	4	2	5	2	5	3	5	3	3	3	2	4	2	4	4	2	2	3	3	7
ET16	S	S	S	S	S											RIF-susceptible	CC1	9052-32			Eastern Africa	Ethiopia	Ethiopia	Cross-sectional	2009	10.1186/1471-2334-13-131	2	2	6	4	2	5	1	4	3	5	3	5	3	2	4	2	4	4	2	2	3	3	7
ET165	R	R	S	R	S											RIF-susceptible	CC1	?-32			Eastern Africa	Ethiopia	Ethiopia	Cross-sectional	2009	10.1186/1471-2334-13-131	2	2	6	4	2	5	1	5	3	5	3	3	3	2	4	2	0	4	2	2	3	3	8
ET167	S	R	S	R	S											RIF-susceptible	CC2	?-32			Eastern Africa	Ethiopia	Ethiopia	Cross-sectional	2009	10.1186/1471-2334-13-131	2	2	0	4	2	5	1	1	3	4	3	4	4	2	3	2	4	4	2	2	3	2	5
ET173	S	S	S	S	S											RIF-susceptible	CC1	1061-32	100	34 strains	Eastern Africa	Ethiopia	Ethiopia	Cross-sectional	2009	10.1186/1471-2334-13-131	2	2	6	4	2	5	1	5	3	6	3	3	1	2	4	2	4	4	2	2	3	3	7
ET178	S	S	S	S	S											RIF-susceptible	CC5	9069-32	168	2 strains	Eastern Africa	Ethiopia	Ethiopia	Cross-sectional	2009	10.1186/1471-2334-13-131	2	2	4	3	2	5	1	7	3	5	3	3	4	2	4	2	4	4	2	2	3	3	8
ET18	S	S	S	S	S											RIF-susceptible	CC1	9051-32			Eastern Africa	Ethiopia	Ethiopia	Cross-sectional	2009	10.1186/1471-2334-13-131	2	2	6	4	2	5	1	3	3	5	3	5	3	2	2	2	4	4	2	2	3	3	7
ET19	S	S	S	S	S											RIF-susceptible	CC1	9064-32	107	4 strains	Eastern Africa	Ethiopia	Ethiopia	Cross-sectional	2009	10.1186/1471-2334-13-131	2	2	6	4	2	5	1	3	3	6	3	5	1	2	4	2	4	4	2	2	3	3	7
ET190	S	S	S	S	S											RIF-susceptible	CC1	?-32			Eastern Africa	Ethiopia	Ethiopia	Cross-sectional	2009	10.1186/1471-2334-13-131	2	2	6	4	2	5	1	5	3	5	3	3	3	2	4	2	0	4	2	2	3	5	8
ET194	S	S	S	S	S											RIF-susceptible	CC1	9044-32			Eastern Africa	Ethiopia	Ethiopia	Cross-sectional	2009	10.1186/1471-2334-13-131	2	2	4	4	2	5	1	5	3	5	3	3	3	2	4	2	4	4	2	2	3	3	4
ET198	S	S	S	S	S											RIF-susceptible	CC5	1212-32	181	21 strains	Eastern Africa	Ethiopia	Ethiopia	Cross-sectional	2009	10.1186/1471-2334-13-131	2	2	4	3	2	5	1	7	3	5	3	3	4	2	4	2	4	4	2	2	3	3	7
ET20	S	S	S	S	S											RIF-susceptible	CC1	9049-32	87	7 strains	Eastern Africa	Ethiopia	Ethiopia	Cross-sectional	2009	10.1186/1471-2334-13-131	2	2	6	4	2	5	1	3	3	5	3	5	3	2	4	2	4	4	2	2	3	3	7
ET201	S	S	S	S	S											RIF-susceptible	CC1	9062-145			Eastern Africa	Ethiopia	Ethiopia	Cross-sectional	2009	10.1186/1471-2334-13-131	2	2	5	4	1	5	1	5	3	6	3	3	1	2	4	2	4	4	2	2	3	3	7
ET204	S	S	S	S	S											RIF-susceptible	CC1	?-32			Eastern Africa	Ethiopia	Ethiopia	Cross-sectional	2009	10.1186/1471-2334-13-131	2	2	6	4	2	5	1	5	3	5	3	3	3	2	4	2	0	4	2	2	3	5	8
ET206	S	S	S	S	S											RIF-susceptible	CC1	9048-332	109	5 strains	Eastern Africa	Ethiopia	Ethiopia	Cross-sectional	2009	10.1186/1471-2334-13-131	2	2	6	3	2	5	1	4	3	5	3	3	3	2	4	2	4	2	2	2	3	3	7
ET207	S	S	S	S	S											RIF-susceptible	CC1	9046-32	113	2 strains	Eastern Africa	Ethiopia	Ethiopia	Cross-sectional	2009	10.1186/1471-2334-13-131	2	2	6	4	2	5	1	5	3	5	3	3	3	2	3	2	6	4	2	2	3	3	8
ET208	S	S	S	S	S											RIF-susceptible	CC3	9072-32	139	6 strains	Eastern Africa	Ethiopia	Ethiopia	Cross-sectional	2009	10.1186/1471-2334-13-131	2	2	4	4	2	5	1	7	3	5	3	3	5	2	4	2	4	4	2	2	3	3	8
ET210	R	S	S	S	S											RIF-susceptible	CC1	1557-32	51	78 strains	Eastern Africa	Ethiopia	Ethiopia	Cross-sectional	2009	10.1186/1471-2334-13-131	2	2	6	4	2	5	1	5	3	5	3	3	3	2	4	2	4	4	2	2	3	3	7
ET217	R	R	S	S	S											RIF-susceptible	CC1	1061-32	100	34 strains	Eastern Africa	Ethiopia	Ethiopia	Cross-sectional	2009	10.1186/1471-2334-13-131	2	2	6	4	2	5	1	5	3	6	3	3	1	2	4	2	4	4	2	2	3	3	7
ET219	S	S	S	S	S											RIF-susceptible	CC5	1212-32	181	21 strains	Eastern Africa	Ethiopia	Ethiopia	Cross-sectional	2009	10.1186/1471-2334-13-131	2	2	4	3	2	5	1	7	3	5	3	3	4	2	4	2	4	4	2	2	3	3	7
ET222	S	S	S	S	S											RIF-susceptible	CC1	9045-175	70	2 strains	Eastern Africa	Ethiopia	Ethiopia	Cross-sectional	2009	10.1186/1471-2334-13-131	2	2	6	4	2	6	1	4	3	5	3	3	3	2	4	2	4	4	2	2	3	3	7
ET23	S	S	S	S	S											RIF-susceptible	CC1	?-32			Eastern Africa	Ethiopia	Ethiopia	Cross-sectional	2009	10.1186/1471-2334-13-131	2	2	6	4	2	5	1	3	3	5	3	5	3	2	3	2	0	4	2	2	3	3	8
ET230	S	S	S	S	S											RIF-susceptible	CC1	5358-88			Eastern Africa	Ethiopia	Ethiopia	Cross-sectional	2009	10.1186/1471-2334-13-131	2	2	6	5	2	5	1	5	3	5	3	3	3	2	4	2	4	4	2	2	4	3	5
ET231	S	S	S	S	S											RIF-susceptible	L3-BG	?-32			Eastern Africa	Ethiopia	Ethiopia	Cross-sectional	2009	10.1186/1471-2334-13-131	2	2	6	4	2	5	1	5	3	5	3	3	4	2	4	2	0	4	2	2	3	3	8
ET24	S	S	S	S	S											RIF-susceptible	CC1	9057-32			Eastern Africa	Ethiopia	Ethiopia	Cross-sectional	2009	10.1186/1471-2334-13-131	2	2	4	4	2	5	1	3	3	5	3	5	3	2	2	2	6	4	2	2	3	3	8
ET241	S	S	S	S	S											RIF-susceptible	CC5	1212-32	181	21 strains	Eastern Africa	Ethiopia	Ethiopia	Cross-sectional	2009	10.1186/1471-2334-13-131	2	2	4	3	2	5	1	7	3	5	3	3	4	2	4	2	4	4	2	2	3	3	7
ET242	S	S	S	S	S											RIF-susceptible	CC1	9067-32			Eastern Africa	Ethiopia	Ethiopia	Cross-sectional	2009	10.1186/1471-2334-13-131	2	2	6	4	2	5	1	5	3	5	3	3	4	2	2	2	4	4	2	2	3	1	7
ET244	S	S	S	S	S											RIF-susceptible	CC1	9080-32			Eastern Africa	Ethiopia	Ethiopia	Cross-sectional	2009	10.1186/1471-2334-13-131	2	2	7	4	2	5	1	6	3	5	3	2	3	2	6	2	4	4	2	2	3	2	6
ET245	S	S	S	S	S											RIF-susceptible	CC1	1557-32	51	78 strains	Eastern Africa	Ethiopia	Ethiopia	Cross-sectional	2009	10.1186/1471-2334-13-131	2	2	6	4	2	5	1	5	3	5	3	3	3	2	4	2	4	4	2	2	3	3	7
ET250	S	S	S	S	S											RIF-susceptible	CC1	9061-32	102	2 strains	Eastern Africa	Ethiopia	Ethiopia	Cross-sectional	2009	10.1186/1471-2334-13-131	2	2	6	3	2	5	1	5	3	6	3	3	1	2	4	2	4	4	2	2	3	3	7
ET257	S	S	S	S	S											RIF-susceptible	CC1	1061-32	100	34 strains	Eastern Africa	Ethiopia	Ethiopia	Cross-sectional	2009	10.1186/1471-2334-13-131	2	2	6	4	2	5	1	5	3	6	3	3	1	2	4	2	4	4	2	2	3	3	7
ET260	S	S	S	S	S											RIF-susceptible	CC5	1212-25	185	15 strains	Eastern Africa	Ethiopia	Ethiopia	Cross-sectional	2009	10.1186/1471-2334-13-131	2	2	4	3	2	5	1	7	3	5	3	3	4	2	4	2	4	4	2	2	2	3	7
ET263	S	S	S	S	S											RIF-susceptible	CC1	8301-34	82	2 strains	Eastern Africa	Ethiopia	Ethiopia	Cross-sectional	2009	10.1186/1471-2334-13-131	2	2	6	5	2	5	1	5	3	5	3	3	3	2	4	2	4	3	2	2	3	3	7
ET264	S	S	S	S	S											RIF-susceptible	CC5	1212-25	185	15 strains	Eastern Africa	Ethiopia	Ethiopia	Cross-sectional	2009	10.1186/1471-2334-13-131	2	2	4	3	2	5	1	7	3	5	3	3	4	2	4	2	4	4	2	2	2	3	7
ET266	S	S	S	S	S											RIF-susceptible	CC1	1557-32	51	78 strains	Eastern Africa	Ethiopia	Ethiopia	Cross-sectional	2009	10.1186/1471-2334-13-131	2	2	6	4	2	5	1	5	3	5	3	3	3	2	4	2	4	4	2	2	3	3	7
ET269	S	R	S	S	S											RIF-susceptible	CC1	1061-32	100	34 strains	Eastern Africa	Ethiopia	Ethiopia	Cross-sectional	2009	10.1186/1471-2334-13-131	2	2	6	4	2	5	1	5	3	6	3	3	1	2	4	2	4	4	2	2	3	3	7
ET276	S	S	S	S	S											RIF-susceptible	CC1	1061-32	100	34 strains	Eastern Africa	Ethiopia	Ethiopia	Cross-sectional	2009	10.1186/1471-2334-13-131	2	2	6	4	2	5	1	5	3	6	3	3	1	2	4	2	4	4	2	2	3	3	7
ET278	R	R	S	R	S											RIF-susceptible	CC2	?-32			Eastern Africa	Ethiopia	Ethiopia	Cross-sectional	2009	10.1186/1471-2334-13-131	2	2	7	4	2	5	1	1	3	4	3	4	4	2	3	0	4	4	2	2	3	2	5
ET28	S	S	S	S	S											RIF-susceptible	CC1	9059-32			Eastern Africa	Ethiopia	Ethiopia	Cross-sectional	2009	10.1186/1471-2334-13-131	2	2	6	4	2	5	1	3	3	5	3	4	3	2	2	2	6	4	2	2	3	3	8
ET285	R	R	R	R	R											RR/MDR	CC2	9078-32			Eastern Africa	Ethiopia	Ethiopia	Cross-sectional	2009	10.1186/1471-2334-13-131	2	2	7	4	2	5	1	1	3	4	3	4	4	2	3	3	4	4	2	2	3	2	5
ET289	S	S	R	S	S											RR/MDR	CC1	5358-32	81	2 strains	Eastern Africa	Ethiopia	Ethiopia	Cross-sectional	2009	10.1186/1471-2334-13-131	2	2	6	5	2	5	1	5	3	5	3	3	3	2	4	2	4	4	2	2	3	3	5
ET29	R	S	S	S	S											RIF-susceptible	CC5	9070-25			Eastern Africa	Ethiopia	Ethiopia	Cross-sectional	2009	10.1186/1471-2334-13-131	2	2	4	3	2	5	1	3	3	5	3	7	4	2	4	2	4	4	2	2	2	3	7
ET290	S	S	S	S	S											RIF-susceptible	CC1	?-32			Eastern Africa	Ethiopia	Ethiopia	Cross-sectional	2009	10.1186/1471-2334-13-131	2	2	6	4	2	5	1	5	3	5	3	3	3	2	3	2	0	4	2	2	3	3	8
ET291	S	S	S	S	S											RIF-susceptible	CC1	1557-32	51	78 strains	Eastern Africa	Ethiopia	Ethiopia	Cross-sectional	2009	10.1186/1471-2334-13-131	2	2	6	4	2	5	1	5	3	5	3	3	3	2	4	2	4	4	2	2	3	3	7
ET299	S	S	S	S	S											RIF-susceptible	CC1	1557-32	51	78 strains	Eastern Africa	Ethiopia	Ethiopia	Cross-sectional	2009	10.1186/1471-2334-13-131	2	2	6	4	2	5	1	5	3	5	3	3	3	2	4	2	4	4	2	2	3	3	7
ET300																	CC1	9047-?			Eastern Africa	Ethiopia	Ethiopia	Cross-sectional	2009	10.1186/1471-2334-13-131	2	2	6	4	2	5	1	5	3	5	0	3	0	2	3	2	3	4	2	2	3	3	8
ET305	S	S	S	S	S											RIF-susceptible	CC2	9079-32			Eastern Africa	Ethiopia	Ethiopia	Cross-sectional	2009	10.1186/1471-2334-13-131	2	2	7	3	2	5	1	1	3	4	3	4	3	2	3	2	4	4	2	2	3	2	5
ET307	S	S	S	S	S											RIF-susceptible	CC1	1557-32	51	78 strains	Eastern Africa	Ethiopia	Ethiopia	Cross-sectional	2009	10.1186/1471-2334-13-131	2	2	6	4	2	5	1	5	3	5	3	3	3	2	4	2	4	4	2	2	3	3	7
ET33																	CC1	?-32			Eastern Africa	Ethiopia	Ethiopia	Cross-sectional	2009	10.1186/1471-2334-13-131	2	2	6	4	2	5	1	3	3	5	3	5	3	2	3	2	0	4	2	2	3	3	8
ET36	S	S	S	S	S											RIF-susceptible	CC5	9070-32	188	2 strains	Eastern Africa	Ethiopia	Ethiopia	Cross-sectional	2009	10.1186/1471-2334-13-131	2	2	4	3	2	5	1	3	3	5	3	7	4	2	4	2	4	4	2	2	3	3	7
ET37	S	S	S	S	S											RIF-susceptible	CC1	9064-32	107	4 strains	Eastern Africa	Ethiopia	Ethiopia	Cross-sectional	2009	10.1186/1471-2334-13-131	2	2	6	4	2	5	1	3	3	6	3	5	1	2	4	2	4	4	2	2	3	3	7
ET40	S	S	S	S	S											RIF-susceptible	CC1	9063-32	106	3 strains	Eastern Africa	Ethiopia	Ethiopia	Cross-sectional	2009	10.1186/1471-2334-13-131	2	2	6	4	2	5	1	3	3	6	3	5	1	2	6	2	4	4	2	2	3	3	7
ET44	S	S	S	S	S											RIF-susceptible	CC1	9049-32	87	7 strains	Eastern Africa	Ethiopia	Ethiopia	Cross-sectional	2009	10.1186/1471-2334-13-131	2	2	6	4	2	5	1	3	3	5	3	5	3	2	4	2	4	4	2	2	3	3	7
ET45	S	R	S	S	S											RIF-susceptible	CC1	9049-32	87	7 strains	Eastern Africa	Ethiopia	Ethiopia	Cross-sectional	2009	10.1186/1471-2334-13-131	2	2	6	4	2	5	1	3	3	5	3	5	3	2	4	2	4	4	2	2	3	3	7
ET51	S	S	S	S	S											RIF-susceptible	CC2	9075-32	32	2 strains	Eastern Africa	Ethiopia	Ethiopia	Cross-sectional	2009	10.1186/1471-2334-13-131	2	2	7	4	2	5	1	4	3	4	3	1	4	2	3	2	4	4	2	2	3	2	5
ET58	S	S	S	S	S											RIF-susceptible	CC1	9064-32	107	4 strains	Eastern Africa	Ethiopia	Ethiopia	Cross-sectional	2009	10.1186/1471-2334-13-131	2	2	6	4	2	5	1	3	3	6	3	5	1	2	4	2	4	4	2	2	3	3	7
ET59	S	S	S	S	S											RIF-susceptible	CC1	?-32			Eastern Africa	Ethiopia	Ethiopia	Cross-sectional	2009	10.1186/1471-2334-13-131	2	2	6	4	2	5	1	5	3	5	3	3	3	2	3	2	0	4	2	2	3	3	8
ET61	R	R	S	R	S											RIF-susceptible	CC1	9063-32	106	3 strains	Eastern Africa	Ethiopia	Ethiopia	Cross-sectional	2009	10.1186/1471-2334-13-131	2	2	6	4	2	5	1	3	3	6	3	5	1	2	6	2	4	4	2	2	3	3	7
ET63	S	S	S	S	S											RIF-susceptible	CC1	9058-32			Eastern Africa	Ethiopia	Ethiopia	Cross-sectional	2009	10.1186/1471-2334-13-131	2	2	6	4	2	5	1	3	3	5	3	5	3	2	2	2	6	4	2	2	3	3	8
ET64	R	R	S	R	S											RIF-susceptible	CC1	9063-32	106	3 strains	Eastern Africa	Ethiopia	Ethiopia	Cross-sectional	2009	10.1186/1471-2334-13-131	2	2	6	4	2	5	1	3	3	6	3	5	1	2	6	2	4	4	2	2	3	3	7
ET65	S	S	S	S	S											RIF-susceptible	CC1	9054-32			Eastern Africa	Ethiopia	Ethiopia	Cross-sectional	2009	10.1186/1471-2334-13-131	2	2	6	4	2	5	1	3	3	5	3	5	3	2	3	2	3	4	2	2	3	3	8
ET74	S	S	S	S	S											RIF-susceptible	CC1	9053-32			Eastern Africa	Ethiopia	Ethiopia	Cross-sectional	2009	10.1186/1471-2334-13-131	2	2	8	4	2	5	1	3	3	5	3	6	3	2	4	2	4	4	2	2	3	3	7
ET78	S	S	S	S	S											RIF-susceptible	CC1	9049-32	87	7 strains	Eastern Africa	Ethiopia	Ethiopia	Cross-sectional	2009	10.1186/1471-2334-13-131	2	2	6	4	2	5	1	3	3	5	3	5	3	2	4	2	4	4	2	2	3	3	7
ET79	S	S	S	S	S											RIF-susceptible	CC1	9065-32			Eastern Africa	Ethiopia	Ethiopia	Cross-sectional	2009	10.1186/1471-2334-13-131	2	2	6	4	2	5	1	3	3	5	3	5	4	2	2	2	4	4	2	2	3	3	7
ET8	S	S	S	S	S											RIF-susceptible	CC1	9043-135			Eastern Africa	Ethiopia	Ethiopia	Cross-sectional	2009	10.1186/1471-2334-13-131	2	2	5	4	2	5	1	5	3	5	3	3	3	2	4	2	4	4	2	3	3	3	7
ET82	S	S	S	S	S											RIF-susceptible	CC1	9055-32			Eastern Africa	Ethiopia	Ethiopia	Cross-sectional	2009	10.1186/1471-2334-13-131	2	2	6	4	2	5	1	3	3	5	3	5	3	2	3	2	6	4	2	2	3	3	8
ET85	S	S	S	S	S											RIF-susceptible	CC2	9075-32	32	2 strains	Eastern Africa	Ethiopia	Ethiopia	Cross-sectional	2009	10.1186/1471-2334-13-131	2	2	7	4	2	5	1	4	3	4	3	1	4	2	3	2	4	4	2	2	3	2	5
ET88	S	S	S	S	S											RIF-susceptible	CC1	9068-778			Eastern Africa	Ethiopia	Ethiopia	Cross-sectional	2009	10.1186/1471-2334-13-131	2	2	6	4	2	3	1	3	2	5	3	4	3	2	4	2	4	4	2	2	3	3	7
ET89	S	S	S	S	S											RIF-susceptible	CC1	9052-189			Eastern Africa	Ethiopia	Ethiopia	Cross-sectional	2009	10.1186/1471-2334-13-131	2	2	6	4	2	5	1	4	1	5	3	5	3	2	4	2	4	4	2	2	3	3	7
ET90	S	S	S	S	S											RIF-susceptible	CC1	1557-32	51	78 strains	Eastern Africa	Ethiopia	Ethiopia	Cross-sectional	2009	10.1186/1471-2334-13-131	2	2	6	4	2	5	1	5	3	5	3	3	3	2	4	2	4	4	2	2	3	3	7
ET91	S	S	S	S	S											RIF-susceptible	CC3	9073-32			Eastern Africa	Ethiopia	Ethiopia	Cross-sectional	2009	10.1186/1471-2334-13-131	2	2	4	4	2	5	1	3	3	5	3	7	5	2	4	2	4	4	2	2	3	3	8
ET92	S	S	S	S	S											RIF-susceptible	CC1	9064-32	107	4 strains	Eastern Africa	Ethiopia	Ethiopia	Cross-sectional	2009	10.1186/1471-2334-13-131	2	2	6	4	2	5	1	3	3	6	3	5	1	2	4	2	4	4	2	2	3	3	7
ET94	S	S	S	S	S											RIF-susceptible	CC2	?-32			Eastern Africa	Ethiopia	Ethiopia	Cross-sectional	2009	10.1186/1471-2334-13-131	2	2	0	3	2	5	1	4	3	4	3	1	3	2	3	2	4	4	2	2	3	2	5
ET95	S	S	S	S	S											RIF-susceptible	CC5	9071-25			Eastern Africa	Ethiopia	Ethiopia	Cross-sectional	2009	10.1186/1471-2334-13-131	2	2	4	3	2	5	1	3	3	4	3	7	4	2	4	2	3	4	2	2	2	3	7
ET98	S	S	S	S	S											RIF-susceptible	CC1	9049-32	87	7 strains	Eastern Africa	Ethiopia	Ethiopia	Cross-sectional	2009	10.1186/1471-2334-13-131	2	2	6	4	2	5	1	3	3	5	3	5	3	2	4	2	4	4	2	2	3	3	7
ET99	S	S	S	S	S											RIF-susceptible	CC1	9049-32	87	7 strains	Eastern Africa	Ethiopia	Ethiopia	Cross-sectional	2009	10.1186/1471-2334-13-131	2	2	6	4	2	5	1	3	3	5	3	5	3	2	4	2	4	4	2	2	3	3	7
SPEP-12	S	R	R	S													CC3	1449-32	118	25 strains	Southern Asia	Pakistan	Pakistan	Convenience	2012	Not applicable	2	2	5	4	2	5	1	7	3	5	3	3	5	2	4	2	4	4	2	2	3	3	8
SPEP-15	R	S	S	S													CC4	1220-15	254	29 strains	Southern Asia	Pakistan	Pakistan	Convenience	2012	Not applicable	2	2	6	4	2	5	1	7	3	4	2	3	4	2	4	2	4	4	4	2	3	4	7
SPEP-192																	CC3	3666-32			Southern Asia	Pakistan	Pakistan	Convenience	2012	Not applicable	2	2	6	5	2	5	1	8	3	5	3	3	4	2	4	2	4	4	4	2	3	3	5
SPEP-2																	CC3	3623-32			Southern Asia	Pakistan	Pakistan	Convenience	2012	Not applicable	2	2	5	4	2	5	1	9	3	5	3	3	5	2	4	1	4	4	2	2	3	3	8
SPEP-234	S	S	R	S													CC4	1220-15	254	29 strains	Southern Asia	Pakistan	Pakistan	Convenience	2012	Not applicable	2	2	6	4	2	5	1	7	3	4	2	3	4	2	4	2	4	4	4	2	3	4	7
SPEP-235																	CC3	3612-193	147	2 strains	Southern Asia	Pakistan	Pakistan	Convenience	2012	Not applicable	2	2	5	4	2	5	3	7	1	5	3	3	4	2	4	2	4	4	2	2	3	3	8
SPEP-252	R	S	S	S													CC4	1220-15	254	29 strains	Southern Asia	Pakistan	Pakistan	Convenience	2012	Not applicable	2	2	6	4	2	5	1	7	3	4	2	3	4	2	4	2	4	4	4	2	3	4	7
SPEP-273																	CC3	3660-387			Southern Asia	Pakistan	Pakistan	Convenience	2012	Not applicable	2	2	5	4	2	5	1	5	3	5	3	3	4	2	4	2	4	5	2	2	3	4	9
SPEP-290																	CC3	1320-32	144	5 strains	Southern Asia	Pakistan	Pakistan	Convenience	2012	Not applicable	2	2	5	4	2	5	1	7	3	5	3	3	2	2	4	2	4	4	2	2	3	3	8
SPEP-35	S	R	R	S													L3-BG	3675-274			Southern Asia	Pakistan	Pakistan	Convenience	2012	Not applicable	2	2	7	5	2	5	1	7	1	6	3	2	4	2	4	2	4	3	2	2	3	3	8
SPEP-44	S	R	R	S													CC3	3614-32			Southern Asia	Pakistan	Pakistan	Convenience	2012	Not applicable	2	2	5	6	2	5	1	7	3	5	3	3	5	2	4	2	4	4	2	2	3	3	8
SPEP-45	S	R	S	S													CC3	3632-63			Southern Asia	Pakistan	Pakistan	Convenience	2012	Not applicable	2	2	6	4	2	4	1	7	3	5	3	2	5	2	4	2	4	4	2	2	3	3	8
SPEP-57	S	R	R	S													L3-BG	3655-32			Southern Asia	Pakistan	Pakistan	Convenience	2012	Not applicable	2	2	7	4	2	5	1	7	3	5	3	3	4	2	4	2	4	4	2	2	3	3	7
SPR-12	S	R	S	S													CC3	3421-32	117	2 strains	Southern Asia	Pakistan	Pakistan	Convenience	2012	Not applicable	2	2	5	4	2	5	1	7	3	5	3	3	5	2	4	2	4	4	2	2	3	3	5
SP102	S	S	R	S													L3-BG	3636-32			Southern Asia	Pakistan	Pakistan	Convenience	2012	Not applicable	2	2	6	4	2	5	1	7	3	5	3	2	3	2	4	2	4	4	2	2	3	3	8
SP104	S	S	S	S													CC3	1449-32	118	25 strains	Southern Asia	Pakistan	Pakistan	Convenience	2012	Not applicable	2	2	5	4	2	5	1	7	3	5	3	3	5	2	4	2	4	4	2	2	3	3	8
SP106	R	S	S	S													CC4	1220-15	254	29 strains	Southern Asia	Pakistan	Pakistan	Convenience	2012	Not applicable	2	2	6	4	2	5	1	7	3	4	2	3	4	2	4	2	4	4	4	2	3	4	7
SP11	S	S	S	S													CC3	1449-32	118	25 strains	Southern Asia	Pakistan	Pakistan	Convenience	2012	Not applicable	2	2	5	4	2	5	1	7	3	5	3	3	5	2	4	2	4	4	2	2	3	3	8
SP110	S	R	R	S													CC3	317-32	114	7 strains	Southern Asia	Pakistan	Pakistan	Convenience	2012	Not applicable	2	2	5	4	2	5	1	6	3	5	3	3	5	2	4	2	4	4	2	2	3	3	8
SP128	S	R	R	S													CC3	3625-32	42	2 strains	Southern Asia	Pakistan	Pakistan	Convenience	2012	Not applicable	2	2	5	4	2	5	1	9	3	5	3	3	3	2	4	2	4	4	2	2	3	3	8
SP1413	R	S	S	S													L3-BG	3663-32			Southern Asia	Pakistan	Pakistan	Convenience	2012	Not applicable	2	2	6	6	2	5	1	6	3	5	3	2	8	2	4	2	3	4	2	2	3	3	8
SP143	R	R	R	S													CC3	1449-32	118	25 strains	Southern Asia	Pakistan	Pakistan	Convenience	2012	Not applicable	2	2	5	4	2	5	1	7	3	5	3	3	5	2	4	2	4	4	2	2	3	3	8
SP1441	R	R	R	S													CC3	3642-15			Southern Asia	Pakistan	Pakistan	Convenience	2012	Not applicable	2	2	5	4	2	5	1	6	3	5	2	3	8	2	4	2	4	4	2	2	3	3	8
SP147	R	R	R	S													CC4	3672-15			Southern Asia	Pakistan	Pakistan	Convenience	2012	Not applicable	2	2	5	4	2	5	1	7	3	4	2	3	4	2	3	2	3	4	4	2	3	4	7
SP153	S	S	S	S													CC3	1449-32	118	25 strains	Southern Asia	Pakistan	Pakistan	Convenience	2012	Not applicable	2	2	5	4	2	5	1	7	3	5	3	3	5	2	4	2	4	4	2	2	3	3	8
SP1594	S	S	S	S													CC1	3658-32	73	2 strains	Southern Asia	Pakistan	Pakistan	Convenience	2012	Not applicable	2	2	6	4	2	5	1	5	3	4	3	3	3	2	4	2	4	4	2	2	3	3	8
SP1609	S	S	S	S													CC3	3621-32			Southern Asia	Pakistan	Pakistan	Convenience	2012	Not applicable	2	2	5	4	2	5	1	6	3	5	3	3	5	2	4	2	4	4	2	2	3	3	3
SP1612	S	S	S	S													CC4	3669-15			Southern Asia	Pakistan	Pakistan	Convenience	2012	Not applicable	2	2	6	4	2	5	1	7	3	4	2	3	4	2	4	2	4	4	4	2	3	4	11
SP1614	S	S	S	S													CC4	3670-15			Southern Asia	Pakistan	Pakistan	Convenience	2012	Not applicable	2	2	6	4	2	5	1	8	3	4	2	3	4	2	4	2	4	4	4	2	3	4	1
SP1655	S	S	S	S													CC3	3630-32	138	4 strains	Southern Asia	Pakistan	Pakistan	Convenience	2012	Not applicable	2	2	3	4	2	5	1	7	3	5	3	3	5	2	4	2	4	4	2	2	3	3	8
SP1657	S	S	S	S													CC3	3630-32	138	4 strains	Southern Asia	Pakistan	Pakistan	Convenience	2012	Not applicable	2	2	3	4	2	5	1	7	3	5	3	3	5	2	4	2	4	4	2	2	3	3	8
SP1658	S	S	S	S													CC3	3630-32	138	4 strains	Southern Asia	Pakistan	Pakistan	Convenience	2012	Not applicable	2	2	3	4	2	5	1	7	3	5	3	3	5	2	4	2	4	4	2	2	3	3	8
SP1659	S	S	R	S													CC3	3630-32	138	4 strains	Southern Asia	Pakistan	Pakistan	Convenience	2012	Not applicable	2	2	3	4	2	5	1	7	3	5	3	3	5	2	4	2	4	4	2	2	3	3	8
SP168	R	R	R	R													CC4	1220-15	254	29 strains	Southern Asia	Pakistan	Pakistan	Convenience	2012	Not applicable	2	2	6	4	2	5	1	7	3	4	2	3	4	2	4	2	4	4	4	2	3	4	7
SP1692	S	S	S	S													CC3	3639-32			Southern Asia	Pakistan	Pakistan	Convenience	2012	Not applicable	2	2	5	4	2	5	1	6	3	5	3	2	5	2	4	2	4	4	2	2	3	3	8
SP17	S	R	R	S													CC3	3637-32			Southern Asia	Pakistan	Pakistan	Convenience	2012	Not applicable	2	2	6	4	2	5	1	7	3	5	3	3	5	2	4	2	5	4	2	2	3	3	6
SP1715	S	S	R	S													L3-BG	3649-32	85	2 strains	Southern Asia	Pakistan	Pakistan	Convenience	2012	Not applicable	2	2	6	4	2	5	1	5	3	5	3	3	4	2	4	2	4	4	2	2	3	4	8
SP1722	S	S	R	S													L3-BG	3648-32			Southern Asia	Pakistan	Pakistan	Convenience	2012	Not applicable	2	2	6	4	2	5	1	4	3	5	3	3	4	2	4	2	4	4	2	2	3	4	8
SP1736	S	S	S	S													CC3	3618-32			Southern Asia	Pakistan	Pakistan	Convenience	2012	Not applicable	2	2	5	4	2	5	1	7	3	5	3	3	5	2	5	2	4	4	2	2	3	3	8
SP1742	S	S	R	S													CC4	3667-15	256	4 strains	Southern Asia	Pakistan	Pakistan	Convenience	2012	Not applicable	2	2	6	4	2	5	1	7	3	4	2	3	4	2	4	2	4	4	4	2	3	4	8
SP1792	R	R	R	S													CC3	3615-32			Southern Asia	Pakistan	Pakistan	Convenience	2012	Not applicable	2	2	5	4	2	5	1	7	3	5	3	3	3	2	4	2	4	4	2	2	3	3	6
SP180	R	S	S	S													CC3	3638-32			Southern Asia	Pakistan	Pakistan	Convenience	2012	Not applicable	2	2	5	4	2	5	1	2	3	5	3	2	5	2	4	2	4	4	2	2	3	3	8
SP1802	S	S	S	S													CC3	1320-32	144	5 strains	Southern Asia	Pakistan	Pakistan	Convenience	2012	Not applicable	2	2	5	4	2	5	1	7	3	5	3	3	2	2	4	2	4	4	2	2	3	3	8
SP1807	S	S	S	S													CC4	3667-15	256	4 strains	Southern Asia	Pakistan	Pakistan	Convenience	2012	Not applicable	2	2	6	4	2	5	1	7	3	4	2	3	4	2	4	2	4	4	4	2	3	4	8
SP1812	R	S	S	S													CC3	3641-32			Southern Asia	Pakistan	Pakistan	Convenience	2012	Not applicable	2	2	4	2	2	5	1	7	3	5	3	3	3	2	4	2	4	4	2	2	3	3	8
SP1813	R	R	S	S													CC4	1220-15	254	29 strains	Southern Asia	Pakistan	Pakistan	Convenience	2012	Not applicable	2	2	6	4	2	5	1	7	3	4	2	3	4	2	4	2	4	4	4	2	3	4	7
SP1817	S	S	S	S													L3-BG	3611-32			Southern Asia	Pakistan	Pakistan	Convenience	2012	Not applicable	2	2	6	4	2	5	1	7	3	4	3	3	4	2	3	2	4	4	2	2	3	3	8
SP1819	S	S	S	S													L3-BG	1231-32	159	6 strains	Southern Asia	Pakistan	Pakistan	Convenience	2012	Not applicable	2	2	6	4	2	5	1	7	3	5	3	3	4	2	4	2	4	4	2	2	3	3	8
SP1860	S	S	S	S													CC3	3633-32	136	3 strains	Southern Asia	Pakistan	Pakistan	Convenience	2012	Not applicable	2	2	6	4	2	5	1	7	3	5	3	3	5	2	4	2	4	4	2	2	3	3	8
SP1897	S	S	S	S													L3-BG	3608-32			Southern Asia	Pakistan	Pakistan	Convenience	2012	Not applicable	2	2	6	4	2	5	1	6	3	5	3	4	4	2	4	2	4	4	1	2	3	3	8
SP1928	R	S	S	S													CC3	1449-32	118	25 strains	Southern Asia	Pakistan	Pakistan	Convenience	2012	Not applicable	2	2	5	4	2	5	1	7	3	5	3	3	5	2	4	2	4	4	2	2	3	3	8
SP1929	S	S	S	S													CC3	3620-32			Southern Asia	Pakistan	Pakistan	Convenience	2012	Not applicable	2	2	5	3	2	5	1	7	3	5	3	3	5	2	4	2	4	4	2	2	3	3	8
SP1932	R	R	R	R													CC3	3628-296			Southern Asia	Pakistan	Pakistan	Convenience	2012	Not applicable	2	2	5	4	2	3	1	8	3	5	3	3	3	2	4	2	4	4	2	2	3	3	8
SP195	S	R	R	S													L3-BG	3609-32			Southern Asia	Pakistan	Pakistan	Convenience	2012	Not applicable	2	2	6	4	2	5	1	6	3	5	3	2	4	2	4	2	4	4	2	2	3	3	7
SP1955	S	S	R	S													CC3	1449-32	118	25 strains	Southern Asia	Pakistan	Pakistan	Convenience	2012	Not applicable	2	2	5	4	2	5	1	7	3	5	3	3	5	2	4	2	4	4	2	2	3	3	8
SP1984	S	S	S	S													CC4	1220-15	254	29 strains	Southern Asia	Pakistan	Pakistan	Convenience	2012	Not applicable	2	2	6	4	2	5	1	7	3	4	2	3	4	2	4	2	4	4	4	2	3	4	7
SP1985	S	S	S	S													CC5	3664-15			Southern Asia	Pakistan	Pakistan	Convenience	2012	Not applicable	2	2	6	3	2	5	1	7	3	5	2	2	7	2	4	2	4	4	2	2	3	3	9
SP199	R	R	R	R													CC4	1220-15	254	29 strains	Southern Asia	Pakistan	Pakistan	Convenience	2012	Not applicable	2	2	6	4	2	5	1	7	3	4	2	3	4	2	4	2	4	4	4	2	3	4	7
SP211	S	R	R	S													CC3	3612-133			Southern Asia	Pakistan	Pakistan	Convenience	2012	Not applicable	2	2	5	4	2	5	1	7	3	5	3	3	4	2	4	2	4	4	2	1	3	3	8
SP2122	R	S	S	S													CC3	1473-32	121	2 strains	Southern Asia	Pakistan	Pakistan	Convenience	2012	Not applicable	2	2	5	4	2	5	1	7	3	5	3	3	5	2	4	2	4	4	2	2	3	3	8
SP22	S	R	R	S													L3-BG	3652-32			Southern Asia	Pakistan	Pakistan	Convenience	2012	Not applicable	2	2	6	4	2	5	1	4	3	4	3	3	4	2	4	2	4	4	2	2	3	3	7
SP221	R	R	R	R													CC3	3612-193	147	2 strains	Southern Asia	Pakistan	Pakistan	Convenience	2012	Not applicable	2	2	5	4	2	5	3	7	1	5	3	3	4	2	4	2	4	4	2	2	3	3	8
SP232	R	S	R	S													L3-BG	3656-32			Southern Asia	Pakistan	Pakistan	Convenience	2012	Not applicable	2	2	4	4	2	5	1	7	3	5	3	3	4	2	3	2	4	4	2	2	3	3	4
SP25	S	S	S	S													L3-BG	3640-32			Southern Asia	Pakistan	Pakistan	Convenience	2012	Not applicable	2	2	4	4	2	5	1	7	3	5	3	4	1	2	4	2	4	4	2	2	3	3	8
SP261	R	R	R	R													CC3	1449-32	118	25 strains	Southern Asia	Pakistan	Pakistan	Convenience	2012	Not applicable	2	2	5	4	2	5	1	7	3	5	3	3	5	2	4	2	4	4	2	2	3	3	8
SP30	S	R	S	S													L3-BG	3674-379			Southern Asia	Pakistan	Pakistan	Convenience	2012	Not applicable	2	2	6	6	2	1	1	7	3	5	3	3	4	2	4	2	2	4	4	2	3	3	9
SP375	S	R	R	S													CC3	1451-32	242	2 strains	Southern Asia	Pakistan	Pakistan	Convenience	2012	Not applicable	2	2	5	5	2	5	1	8	3	5	3	3	4	2	4	1	4	4	4	2	3	3	5
SP391	S	R	R	S													CC3	3619-32			Southern Asia	Pakistan	Pakistan	Convenience	2012	Not applicable	2	2	5	4	2	5	1	7	3	4	3	3	5	2	4	2	4	4	2	2	3	3	8
SP393	S	R	R	S													L3-BG	3653-32			Southern Asia	Pakistan	Pakistan	Convenience	2012	Not applicable	2	2	6	2	2	5	1	7	3	5	3	3	4	2	4	2	4	4	2	2	3	3	7
SP399	S	S	R	S													CC5	3661-229			Southern Asia	Pakistan	Pakistan	Convenience	2012	Not applicable	2	2	4	4	2	5	1	7	2	4	3	3	4	2	4	2	4	4	2	2	3	3	7
SP409	S	R	R	S													CC4	1220-15	254	29 strains	Southern Asia	Pakistan	Pakistan	Convenience	2012	Not applicable	2	2	6	4	2	5	1	7	3	4	2	3	4	2	4	2	4	4	4	2	3	4	7
SP42	S	S	S	S													CC3	1534-145	148	5 strains	Southern Asia	Pakistan	Pakistan	Convenience	2012	Not applicable	2	2	5	4	1	5	1	7	3	4	3	3	5	2	4	2	4	4	2	2	3	3	3
SP427	S	S	R	S													CC4	1220-15	254	29 strains	Southern Asia	Pakistan	Pakistan	Convenience	2012	Not applicable	2	2	6	4	2	5	1	7	3	4	2	3	4	2	4	2	4	4	4	2	3	4	7
SP429	S	R	S	S													CC3	3628-32	127	2 strains	Southern Asia	Pakistan	Pakistan	Convenience	2012	Not applicable	2	2	5	4	2	5	1	8	3	5	3	3	3	2	4	2	4	4	2	2	3	3	8
SP43	S	R	R	S													L3-BG	3646-32			Southern Asia	Pakistan	Pakistan	Convenience	2012	Not applicable	2	2	6	4	2	5	1	4	3	5	3	3	4	2	4	2	4	4	2	2	3	3	8
SP433	S	R	R	S													L3-BG	3645-32			Southern Asia	Pakistan	Pakistan	Convenience	2012	Not applicable	2	2	6	4	2	5	1	8	3	5	3	3	4	2	4	2	4	4	2	2	3	3	8
SP434	S	R	R	S													CC3	3629-32	143	2 strains	Southern Asia	Pakistan	Pakistan	Convenience	2012	Not applicable	2	2	5	4	2	5	1	7	3	5	3	3	2	2	4	2	4	4	2	2	3	1	8
SP436	S	R	R	S													L3-BG	3673-296			Southern Asia	Pakistan	Pakistan	Convenience	2012	Not applicable	2	2	6	4	2	3	1	6	3	5	3	3	4	2	4	2	2	4	4	2	3	3	7
SP442	S	R	R	S													L3-BG	3650-32			Southern Asia	Pakistan	Pakistan	Convenience	2012	Not applicable	2	2	6	4	2	5	1	4	3	4	3	3	4	2	4	2	4	4	2	2	3	3	8
SP443	S	R	R	S													CC3	1451-32	242	2 strains	Southern Asia	Pakistan	Pakistan	Convenience	2012	Not applicable	2	2	5	5	2	5	1	8	3	5	3	3	4	2	4	1	4	4	4	2	3	3	5
SP446	S	R	R	S													CC3	3617-32			Southern Asia	Pakistan	Pakistan	Convenience	2012	Not applicable	2	2	5	4	2	5	1	7	3	5	3	3	3	2	5	2	4	4	2	2	3	3	8
SP46	S	R	R	S													CC3	1449-32	118	25 strains	Southern Asia	Pakistan	Pakistan	Convenience	2012	Not applicable	2	2	5	4	2	5	1	7	3	5	3	3	5	2	4	2	4	4	2	2	3	3	8
SP460	S	R	R	S													CC3	3631-32			Southern Asia	Pakistan	Pakistan	Convenience	2012	Not applicable	2	2	3	4	2	5	1	7	3	6	3	3	5	2	4	2	4	4	2	2	3	3	8
SP473	R	S	S	S													CC3	3626-32			Southern Asia	Pakistan	Pakistan	Convenience	2012	Not applicable	2	2	5	4	2	5	1	2	3	5	3	3	3	2	4	2	4	4	2	2	3	3	8
SP479	R	R	R	R													CC4	1220-15	254	29 strains	Southern Asia	Pakistan	Pakistan	Convenience	2012	Not applicable	2	2	6	4	2	5	1	7	3	4	2	3	4	2	4	2	4	4	4	2	3	4	7
SP49	R	S	S	S													L3-BG	3662-32			Southern Asia	Pakistan	Pakistan	Convenience	2012	Not applicable	2	2	6	5	2	5	1	7	3	5	3	2	6	2	4	2	4	4	2	2	3	5	8
SP490	R	S	S	S													L3-BG	3647-32			Southern Asia	Pakistan	Pakistan	Convenience	2012	Not applicable	2	2	6	4	2	5	1	7	3	5	3	3	4	2	4	2	4	4	2	2	3	3	10
SP495	R	S	S	S													CC4	1220-15	254	29 strains	Southern Asia	Pakistan	Pakistan	Convenience	2012	Not applicable	2	2	6	4	2	5	1	7	3	4	2	3	4	2	4	2	4	4	4	2	3	4	7
SP496	R	S	S	S													L3-BG	3651-32			Southern Asia	Pakistan	Pakistan	Convenience	2012	Not applicable	2	2	6	4	2	5	1	4	3	4	3	3	4	2	4	2	4	4	2	2	3	5	8
SP497	S	R	R	S													CC3	3627-32	126	2 strains	Southern Asia	Pakistan	Pakistan	Convenience	2012	Not applicable	2	2	5	4	2	5	1	8	3	5	3	3	4	2	4	2	4	4	2	2	3	3	8
SP501	S	R	R	S													CC3	3643-15			Southern Asia	Pakistan	Pakistan	Convenience	2012	Not applicable	2	2	5	4	2	5	1	7	3	4	2	3	5	2	4	2	4	4	2	2	3	3	8
SP502	S	R	R	S													CC1	3676-133			Southern Asia	Pakistan	Pakistan	Convenience	2012	Not applicable	2	2	6	5	2	5	1	5	3	4	3	3	3	2	6	2	4	4	2	1	3	3	9
SP505	S	R	R	S													CC4	3668-15	255	2 strains	Southern Asia	Pakistan	Pakistan	Convenience	2012	Not applicable	2	2	6	4	2	5	1	7	3	4	2	3	4	2	4	2	4	4	4	2	3	4	5
SP511	S	R	R	S													L3-BG	3634-32			Southern Asia	Pakistan	Pakistan	Convenience	2012	Not applicable	2	2	6	4	2	5	1	7	3	5	3	3	2	2	4	2	4	4	2	2	3	3	8
SP513	S	R	R	S													CC3	3632-32			Southern Asia	Pakistan	Pakistan	Convenience	2012	Not applicable	2	2	6	4	2	5	1	7	3	5	3	2	5	2	4	2	4	4	2	2	3	3	8
SP516	R	S	S	S													CC3	3659-133			Southern Asia	Pakistan	Pakistan	Convenience	2012	Not applicable	2	2	5	4	2	5	1	6	3	5	3	3	5	2	4	2	4	4	2	1	3	4	8
SP57	S	S	R	R													CC3	3613-32			Southern Asia	Pakistan	Pakistan	Convenience	2012	Not applicable	2	2	5	4	2	5	1	7	3	5	3	3	4	2	4	2	4	4	4	2	3	3	6
SP605	S	S	S	S													CC3	3635-32	135	2 strains	Southern Asia	Pakistan	Pakistan	Convenience	2012	Not applicable	2	2	6	4	2	5	1	7	3	5	3	3	5	2	4	2	4	4	2	2	3	3	4
SP645	S	R	S	S													L3-BG	3607-32			Southern Asia	Pakistan	Pakistan	Convenience	2012	Not applicable	2	2	6	4	2	5	1	7	3	5	3	4	4	2	4	2	4	4	2	2	3	3	8
SP715	S	S	S	S													CC4	3354-15	261	5 strains	Southern Asia	Pakistan	Pakistan	Convenience	2012	Not applicable	2	2	6	4	2	5	1	7	3	4	2	4	4	2	4	2	4	4	4	2	3	4	7
SP725	S	S	S	S													CC3	3657-32			Southern Asia	Pakistan	Pakistan	Convenience	2012	Not applicable	2	2	5	3	2	5	1	8	3	4	3	3	3	2	4	2	4	4	2	2	3	3	8
SP77	S	S	S	S													L3-BG	3610-32			Southern Asia	Pakistan	Pakistan	Convenience	2012	Not applicable	2	2	6	4	2	5	1	7	3	5	3	3	4	2	2	2	4	4	4	2	3	3	8
SP839	R	R	S	S													CC3	1320-32	144	5 strains	Southern Asia	Pakistan	Pakistan	Convenience	2012	Not applicable	2	2	5	4	2	5	1	7	3	5	3	3	2	2	4	2	4	4	2	2	3	3	8
SP863	S	R	R	S													CC4	1220-15	254	29 strains	Southern Asia	Pakistan	Pakistan	Convenience	2012	Not applicable	2	2	6	4	2	5	1	7	3	4	2	3	4	2	4	2	4	4	4	2	3	4	7
SP878	S	S	R	S													CC4	3671-73			Southern Asia	Pakistan	Pakistan	Convenience	2012	Not applicable	2	2	6	4	2	5	1	7	4	4	2	4	4	2	4	2	4	4	4	2	3	6	7
SP88	S	R	R	S													L3-BG	3644-32	156	6 strains	Southern Asia	Pakistan	Pakistan	Convenience	2012	Not applicable	2	2	6	4	2	5	1	3	3	5	3	3	4	2	4	2	4	4	2	2	3	3	8
SP89	S	R	R	S													CC3	3622-32			Southern Asia	Pakistan	Pakistan	Convenience	2012	Not applicable	2	2	5	4	2	5	1	6	3	5	3	3	5	2	4	3	4	4	2	2	3	3	8
SP904	S	S	S	S													CC3	1449-32	118	25 strains	Southern Asia	Pakistan	Pakistan	Convenience	2012	Not applicable	2	2	5	4	2	5	1	7	3	5	3	3	5	2	4	2	4	4	2	2	3	3	8
SPEP-114	S	R	R	S													L3-BG	3654-32			Southern Asia	Pakistan	Pakistan	Convenience	2012	Not applicable	2	2	6	3	2	5	1	7	3	5	3	3	4	2	4	2	4	4	2	2	3	3	11
SPR-2																	CC3	3616-32	116	2 strains	Southern Asia	Pakistan	Pakistan	Convenience	2012	Not applicable	2	2	5	4	2	5	1	7	3	5	3	3	5	2	4	2	4	4	2	2	3	3	6
SPR-34	R	S	S	S													CC3	3665-32			Southern Asia	Pakistan	Pakistan	Convenience	2012	Not applicable	2	2	5	5	2	5	1	8	3	5	3	3	4	2	6	1	4	4	4	2	3	3	3
SPR-38	S	R	R	S													CC3	3624-25			Southern Asia	Pakistan	Pakistan	Convenience	2012	Not applicable	2	2	5	4	2	5	1	10	3	5	3	3	5	2	4	2	4	4	2	2	2	3	8
SPR-41	R	R	S	S													CC4	1220-15	254	29 strains	Southern Asia	Pakistan	Pakistan	Convenience	2012	Not applicable	2	2	6	4	2	5	1	7	3	4	2	3	4	2	4	2	4	4	4	2	3	4	7
5836-03	R	R	R	R	S			S						S			CC1	17105-32			Western Europe	Germany	Germany	MDR-cohort	2003	PMC230114	2	2	6	4	2	5	1	4	3	5	3	3	3	2	6	2	4	4	2	2	3	3	6
6072-97	R	R	R	R	S			S						R			L3-BG	12928-32	151	2 strains	Western Europe	Germany	Germany	MDR-cohort	1997	PMC230114	2	2	7	4	2	5	1	7	3	5	3	3	4	2	4	2	4	4	2	2	3	3	5
8955-99	R	R	R	S	S		S	S						S			CC1	1061-32	100	34 strains	Western Europe	Germany	Germany	MDR-cohort	1999	PMC230114	2	2	6	4	2	5	1	5	3	6	3	3	1	2	4	2	4	4	2	2	3	3	7
10458-03	R	R	R	R	S		S	S			S			S			CC1	4534-32	59	23 strains	Western Europe	Germany	Germany	MDR-cohort	2003	PMC230114	2	2	6	4	2	5	1	5	3	5	3	3	3	2	4	2	4	4	2	2	3	2	7
224_ca	S	S	S	S				S		S						RIF-susceptible	CC1	9220-32			Middle Africa	Cameroon	Cameroon	Population-based	2010	NA	2	2	6	4	2	5	1	6	3	5	3	3	3	2	4	2	4	4	2	2	3	2	7
1212-01	R	R	R	R	S									R			L3-BG	12928-32	151	2 strains	Western Europe	Germany	Germany	MDR-cohort	2001	PMC230114	2	2	7	4	2	5	1	7	3	5	3	3	4	2	4	2	4	4	2	2	3	3	5
435_ca	S	S	S	S				S		S						RIF-susceptible	CC5	5072-25			Middle Africa	Cameroon	Cameroon	Population-based	2010	NA	2	2	4	3	2	5	1	7	3	5	3	3	4	2	4	2	4	4	2	2	2	3	6
IA104	S	R	R	S													CC3	3549-145	146	9 strains	Western Asia	Iraq	Iraq	MDR-cohort	2012	NA	2	2	5	3	1	5	1	7	3	5	3	3	5	2	4	2	4	4	2	2	3	3	7
IA105	R	R	R	R													CC1	1649-32	89	8 strains	Western Asia	Iraq	Iraq	MDR-cohort	2012	NA	2	2	6	4	2	5	1	3	3	5	3	3	3	2	4	2	6	4	2	2	3	3	7
IA107	R	R	R	R													CC1	?-32			Western Asia	Iraq	Iraq	MDR-cohort	2010	NA	2	2	3	4	2	5	1	5	3	5	3	3	3	2	4	0	2	4	2	2	3	3	7
IA116	R	R	R	S													L3-BG	13017-229			Western Asia	Iraq	Iraq	MDR-cohort	2010	NA	2	2	8	4	2	5	1	7	2	5	3	3	4	2	4	2	4	4	2	2	3	3	5
IA117	S	R	R	S													L3-BG	11529-32	153	3 strains	Western Asia	Iraq	Iraq	MDR-cohort	2010	NA	2	2	7	3	2	5	1	7	3	5	3	3	2	2	4	2	4	4	2	2	3	3	5
IA122	R	R	R	S													L3-BG	13025-32	193	3 strains	Western Asia	Iraq	Iraq	MDR-cohort	2012	NA	2	2	6	4	2	5	1	9	3	5	3	4	4	2	4	2	4	4	4	2	3	3	4
IA124	S	R	R	S													CC3	?-288			Western Asia	Iraq	Iraq	MDR-cohort	2010	NA	2	2	4	4	2	2	1	7	3	5	3	4	5	2	4	2	4	4	2	2	3	3	0
IA138	R	R	R	S													CC3	13019-32			Western Asia	Iraq	Iraq	MDR-cohort	2012	NA	2	2	7	4	2	5	1	7	3	5	3	3	5	2	4	2	4	4	2	2	3	3	5
IA145	S	R	R	S													L3-BG	11529-32	153	3 strains	Western Asia	Iraq	Iraq	MDR-cohort	2012	NA	2	2	7	3	2	5	1	7	3	5	3	3	2	2	4	2	4	4	2	2	3	3	5
IA151	R	R	R	R													CC3	1449-145	125	3 strains	Western Asia	Iraq	Iraq	MDR-cohort	2011	NA	2	2	5	4	1	5	1	7	3	5	3	3	5	2	4	2	4	4	2	2	3	3	8
IA153	S	R	R	S													CC3	3612-145	124	2 strains	Western Asia	Iraq	Iraq	MDR-cohort	2012	NA	2	2	5	4	1	5	1	7	3	5	3	3	4	2	4	2	4	4	2	2	3	3	8
IA154	R	R	R	S													CC3	3549-145	146	9 strains	Western Asia	Iraq	Iraq	MDR-cohort	2012	NA	2	2	5	3	1	5	1	7	3	5	3	3	5	2	4	2	4	4	2	2	3	3	7
IA155	S	R	R	S													CC1	13037-32			Western Asia	Iraq	Iraq	MDR-cohort	2010	NA	2	2	6	3	2	5	1	5	3	5	3	4	3	2	7	2	2	4	2	2	3	3	6
IA157	R	R	R	R													CC1	13036-32	250	5 strains	Western Asia	Iraq	Iraq	MDR-cohort	2011	NA	2	2	6	3	2	5	1	5	3	5	3	4	3	2	6	2	2	4	2	2	3	3	6
IA158	R	R	R	S													CC1	13028-32	97	5 strains	Western Asia	Iraq	Iraq	MDR-cohort	2011	NA	2	2	3	4	2	5	1	5	3	5	3	3	3	2	4	2	2	4	2	2	3	3	7
IA160	S	R	R	S													CC1	13033-32			Western Asia	Iraq	Iraq	MDR-cohort	2012	NA	2	2	6	4	2	5	1	3	3	5	3	3	3	2	5	2	3	4	2	2	3	3	6
IA163	S	R	R	S													CC3	13024-288	177	2 strains	Western Asia	Iraq	Iraq	MDR-cohort	2011	NA	2	2	4	4	2	2	1	7	3	5	3	4	5	2	4	2	4	4	2	2	3	3	8
IA166	R	R	R	S													L3-BG	11540-32			Western Asia	Iraq	Iraq	MDR-cohort	2012	NA	2	2	7	4	2	5	1	6	3	5	3	3	4	2	4	2	4	4	2	2	3	3	5
IA168	R	R	R	S													CC3	13021-145			Western Asia	Iraq	Iraq	MDR-cohort	2011	NA	2	2	5	3	1	5	1	7	3	5	3	3	5	2	5	2	4	4	2	2	3	3	7
IA171	S	R	R	S													CC3	13018-32	132	3 strains	Western Asia	Iraq	Iraq	MDR-cohort	2012	NA	2	2	5	4	2	5	1	7	3	5	3	3	4	2	4	2	4	4	2	2	3	3	5
IA175	R	R	R	S													CC3	13022-15			Western Asia	Iraq	Iraq	MDR-cohort	2011	NA	2	2	4	4	2	5	1	8	3	5	2	3	5	2	4	2	4	4	2	2	3	3	7
IA179	S	R	R	S													CC1	13036-32	250	5 strains	Western Asia	Iraq	Iraq	MDR-cohort	2010	NA	2	2	6	3	2	5	1	5	3	5	3	4	3	2	6	2	2	4	2	2	3	3	6
IA193	R	R	R	R													CC1	13030-32			Western Asia	Iraq	Iraq	MDR-cohort	2012	NA	2	2	3	4	2	5	1	5	3	6	3	3	3	2	4	2	2	4	2	2	3	3	7
IA196	R	R	R	R													CC1	13026-32			Western Asia	Iraq	Iraq	MDR-cohort	2010	NA	2	2	7	4	2	5	1	5	3	5	3	3	3	2	4	2	4	4	2	2	3	4	7
IA198	S	R	R	S													CC1	13028-32	97	5 strains	Western Asia	Iraq	Iraq	MDR-cohort	2011	NA	2	2	3	4	2	5	1	5	3	5	3	3	3	2	4	2	2	4	2	2	3	3	7
IA208	S	R	R	S													L3-BG	11529-32	153	3 strains	Western Asia	Iraq	Iraq	MDR-cohort	2010	NA	2	2	7	3	2	5	1	7	3	5	3	3	2	2	4	2	4	4	2	2	3	3	5
IA209	S	R	R	S													L3-BG	8966-32	152	5 strains	Western Asia	Iraq	Iraq	MDR-cohort	2010	NA	2	2	7	4	2	5	1	7	3	5	3	3	4	2	4	2	4	4	2	2	3	3	5
IA94	S	R	R	S													CC3	13023-15			Western Asia	Iraq	Iraq	MDR-cohort	2010	NA	2	2	4	4	2	5	1	8	3	5	2	3	6	2	4	2	4	4	2	2	3	3	7
IA95	S	R	R	S													CC3	13018-88	131	2 strains	Western Asia	Iraq	Iraq	MDR-cohort	2010	NA	2	2	5	4	2	5	1	7	3	5	3	3	4	2	4	2	4	4	2	2	4	3	5
10920-11																	L3-BG	10024-32	194	2 strains	Western Europe	Germany	Germany	Population-based	2011	10.1186/1465-9921-6-35	2	2	5	4	2	5	1	7	3	5	3	2	4	2	4	2	4	4	2	2	3	3	8
10932-10		S	S													RIF-susceptible	CC1	4536-26			Southern Asia	Afghanistan	Germany	Population-based	2010	10.1186/1465-9921-6-35	2	2	6	4	1	5	1	5	3	5	2	3	3	2	4	2	4	4	2	2	3	3	8
2318-12		S	S													RIF-susceptible	CC4	17520-15			Southern Asia	Afghanistan	Germany	Population-based	2012	10.1186/1465-9921-6-35	2	2	6	4	2	5	1	7	3	4	2	4	2	2	4	2	3	4	4	2	3	4	7
2383-12		S	S													RIF-susceptible	CC2	17527-32			Southern Asia	Afghanistan	Germany	Population-based	2012	10.1186/1465-9921-6-35	2	2	7	4	2	5	1	1	3	4	3	4	4	2	4	2	4	4	2	2	3	2	5
4665-11		S	S													RIF-susceptible	CC1	1557-189			Eastern Africa	Ethiopia	Germany	Population-based	2011	10.1186/1465-9921-6-35	2	2	6	4	2	5	1	5	1	5	3	3	3	2	4	2	4	4	2	2	3	3	7
6213-12		S	S													RIF-susceptible	CC3	21033-32	171	2 strains	Southern Asia	India	Germany	Population-based	2012	10.1186/1465-9921-6-35	2	2	5	4	2	5	1	6	3	5	3	3	4	2	4	2	4	4	2	2	3	2	8
695-12		S	S													RIF-susceptible	CC3	17493-32			Western Asia	Nepal	Germany	Population-based	2012	10.1186/1465-9921-6-35	2	2	4	4	2	5	1	7	3	5	3	3	4	2	4	2	3	4	2	2	3	3	7
6378-00	R	R	R	S	S		S	S						S			CC1	1061-32	100	34 strains	Western Europe	Germany	Germany	MDR-cohort	2000	PMC230114	2	2	6	4	2	5	1	5	3	6	3	3	1	2	4	2	4	4	2	2	3	3	7
3119-01	R	R	R	R	R		S	S			S			R			CC1	17104-32	93	2 strains	Western Europe	Germany	Germany	MDR-cohort	2001	PMC230114	2	2	6	4	2	5	1	5	3	5	3	3	3	2	6	2	4	4	2	2	3	3	6
3240-01	R	R	R	S	R		S	S			S			S			CC1	17104-32	93	2 strains	Western Europe	Germany	Germany	MDR-cohort	2001	PMC230114	2	2	6	4	2	5	1	5	3	5	3	3	3	2	6	2	4	4	2	2	3	3	6
8336-04	R	R	R	R	S		S	S			S						CC1	11471-32	90	2 strains	Western Europe	Germany	Germany	MDR-cohort	2004	PMC230114	2	2	6	3	2	5	1	3	3	5	3	3	3	2	4	2	6	4	2	2	3	3	7
6934-12	S	R	R	S	S		S	S			S		S				CC1	1557-1065			Western Europe	Germany	Germany	MDR-cohort	2012	PMC230114	2	2	6	4	2	5	1	5	2	5	3	3	3	2	4	2	4	6	2	2	3	3	7
IA99	S	R	R	S													CC3	3549-145	146	9 strains	Western Asia	Iraq	Iraq	MDR-cohort	2011	NA	2	2	5	3	1	5	1	7	3	5	3	3	5	2	4	2	4	4	2	2	3	3	7
PN1	S	S	S	S	S											RIF-susceptible	CC2	1295-32	16	13 strains	Eastern Africa	Kenya	Kenya	Cross-sectional	2010	Not applicable	2	2	7	4	2	5	1	1	3	4	3	4	2	2	3	2	4	4	2	2	3	2	5
PN7	S	S	S	S	S											RIF-susceptible	CC2	367-32	6	3 strains	Eastern Africa	Kenya	Kenya	Cross-sectional	2010	Not applicable	2	2	7	5	2	5	1	1	3	4	3	4	4	2	3	2	4	4	2	2	3	2	5
PN13	S	S	S	S	S											RIF-susceptible	CC2	12793-32			Eastern Africa	Kenya	Kenya	Cross-sectional	2011	Not applicable	2	2	7	4	2	5	1	1	3	4	3	4	4	2	1	2	4	4	2	2	3	2	11
PN14	S	S	S	S	S											RIF-susceptible	CC2	1295-32	16	13 strains	Eastern Africa	Kenya	Kenya	Cross-sectional	2010	Not applicable	2	2	7	4	2	5	1	1	3	4	3	4	2	2	3	2	4	4	2	2	3	2	5
PN20	S	S	S	S	S											RIF-susceptible	CC2	2136-32	14	17 strains	Eastern Africa	Kenya	Kenya	Cross-sectional	2010	Not applicable	2	2	7	4	2	5	1	1	3	4	3	4	4	2	3	2	4	4	2	2	3	2	5
PN26	S	S	S	S	S											RIF-susceptible	CC2	12792-32	31	6 strains	Eastern Africa	Kenya	Kenya	Cross-sectional	2010	Not applicable	2	2	7	4	2	5	1	1	3	4	3	4	3	2	4	2	4	4	2	2	3	2	5
PN28	S	S	S	S	S											RIF-susceptible	CC4	12782-1039			Eastern Africa	Kenya	Kenya	Cross-sectional	2010	Not applicable	2	2	7	5	2	5	1	6	3	4	3	3	3	2	4	2	2	4	4	3	4	3	6
PN29	S	S	S	S	S											RIF-susceptible	CC3	12785-572			Eastern Africa	Kenya	Kenya	Cross-sectional	2010	Not applicable	2	2	7	5	2	5	1	7	4	4	4	3	3	2	4	3	2	4	4	2	3	5	9
PN30	S	S	S	S	S											RIF-susceptible	CC2	1422-32	19	17 strains	Eastern Africa	Kenya	Kenya	Cross-sectional	2010	Not applicable	2	2	7	4	2	5	1	1	3	4	3	4	4	2	3	2	3	4	2	2	3	2	5
PN33	S	S	S	S	S											RIF-susceptible	CC2	1422-493	21	2 strains	Eastern Africa	Kenya	Kenya	Cross-sectional	2010	Not applicable	1	2	7	4	2	5	1	1	3	4	3	4	4	2	3	2	3	4	2	2	3	2	5
PN36	S	S	S	S	S											RIF-susceptible	CC2	1064-32	5	103 strains	Eastern Africa	Kenya	Kenya	Cross-sectional	2010	Not applicable	2	2	7	4	2	5	1	1	3	4	3	4	4	2	3	2	4	4	2	2	3	2	5
PN37	S	S	S	S	S											RIF-susceptible	CC3	12787-32			Eastern Africa	Kenya	Kenya	Cross-sectional	2010	Not applicable	2	2	5	4	2	5	1	5	3	3	3	3	4	2	4	2	3	4	4	2	3	3	4
PN38	S	S	S	S	S											RIF-susceptible	L3-BG	12796-32	2	2 strains	Eastern Africa	Kenya	Kenya	Cross-sectional	2010	Not applicable	2	2	6	6	2	5	1	8	3	4	3	1	4	2	3	2	4	4	2	2	3	3	4
248_Ca	S	S	S	S												RIF-susceptible	CC4	7122-15	253	6 strains	Middle Africa	Cameroon	Cameroon	Population-based	2010	NA	2	2	3	4	2	5	1	7	3	4	2	3	4	2	4	2	4	4	4	2	3	4	7
3018-08	R	R	R	S	S		S	S			S		S				L3-BG	17100-32			Southern Asia	India	Germany	MDR-cohort	2008	PMC230114	2	1	6	5	2	5	1	7	3	5	3	3	4	2	4	2	4	4	2	2	3	3	5
PN40	S	S	S	S	S											RIF-susceptible	CC5	1212-32	181	21 strains	Eastern Africa	Kenya	Kenya	Cross-sectional	2010	Not applicable	2	2	4	3	2	5	1	7	3	5	3	3	4	2	4	2	4	4	2	2	3	3	7
PN42	S	S	S	S	S											RIF-susceptible	CC2	1295-15			Eastern Africa	Kenya	Kenya	Cross-sectional	2010	Not applicable	2	2	7	4	2	5	1	1	3	4	2	4	2	2	3	2	4	4	2	2	3	2	5
PN43	S	S	S	S	S											RIF-susceptible	CC2	4440-32			Eastern Africa	Kenya	Kenya	Cross-sectional	2010	Not applicable	2	2	7	4	2	5	1	1	3	4	3	4	4	2	3	3	3	4	2	2	3	2	5
PN45	S	S	S	S	S											RIF-susceptible	CC1	12786-32	245	2 strains	Eastern Africa	Kenya	Kenya	Cross-sectional	2010	Not applicable	2	2	8	4	2	5	1	5	3	4	3	2	3	2	4	2	4	4	4	2	3	3	4
PN50	S	S	S	S	S											RIF-susceptible	CC2	1422-493	21	2 strains	Eastern Africa	Kenya	Kenya	Cross-sectional	2010	Not applicable	1	2	7	4	2	5	1	1	3	4	3	4	4	2	3	2	3	4	2	2	3	2	5
PN55	S	R	R	R	S											RR/MDR	CC2	12794-32	24	7 strains	Eastern Africa	Kenya	Kenya	Cross-sectional	2010	Not applicable	2	2	7	2	2	5	1	1	3	4	3	3	4	2	3	2	4	4	2	2	3	2	5
PN60	S	S	S	S	S											RIF-susceptible	CC4	12783-1039			Eastern Africa	Kenya	Kenya	Cross-sectional	2010	Not applicable	2	2	7	5	2	5	1	6	3	4	3	3	3	2	4	2	1	4	4	3	4	3	6
PN63	S	S	S	S	S											RIF-susceptible	CC2	4439-32	8	9 strains	Eastern Africa	Kenya	Kenya	Cross-sectional	2010	Not applicable	2	2	7	4	2	5	1	1	3	4	3	4	4	2	3	2	4	4	2	2	3	2	4
PN64	S	S	S	S	S											RIF-susceptible	CC2	1422-32	19	17 strains	Eastern Africa	Kenya	Kenya	Cross-sectional	2010	Not applicable	2	2	7	4	2	5	1	1	3	4	3	4	4	2	3	2	3	4	2	2	3	2	5
PN65	S	S	S	S	S											RIF-susceptible	CC2	1295-32	16	13 strains	Eastern Africa	Kenya	Kenya	Cross-sectional	2010	Not applicable	2	2	7	4	2	5	1	1	3	4	3	4	2	2	3	2	4	4	2	2	3	2	5
PN66	S	S	S	S	S											RIF-susceptible	CC5	1212-32	181	21 strains	Eastern Africa	Kenya	Kenya	Cross-sectional	2010	Not applicable	2	2	4	3	2	5	1	7	3	5	3	3	4	2	4	2	4	4	2	2	3	3	7
PN72	S	S	S	S	S											RIF-susceptible	CC4	12790-15			Eastern Africa	Kenya	Kenya	Cross-sectional	2010	Not applicable	2	2	3	4	2	5	1	7	3	4	2	3	4	2	4	2	4	4	3	2	3	4	7
PN73	S	S	S	S	S											RIF-susceptible	CC2	1295-32	16	13 strains	Eastern Africa	Kenya	Kenya	Cross-sectional	2010	Not applicable	2	2	7	4	2	5	1	1	3	4	3	4	2	2	3	2	4	4	2	2	3	2	5
PN74	S	S	S	S	S											RIF-susceptible	CC2	12792-32	31	6 strains	Eastern Africa	Kenya	Kenya	Cross-sectional	2010	Not applicable	2	2	7	4	2	5	1	1	3	4	3	4	3	2	4	2	4	4	2	2	3	2	5
PN103	S	R	R	R	S											RR/MDR	CC2	1064-32	5	103 strains	Eastern Africa	Kenya	Kenya	Cross-sectional	2010	Not applicable	2	2	7	4	2	5	1	1	3	4	3	4	4	2	3	2	4	4	2	2	3	2	5
PN104	S	S	S	S	S											RIF-susceptible	CC2	1422-32	19	17 strains	Eastern Africa	Kenya	Kenya	Cross-sectional	2010	Not applicable	2	2	7	4	2	5	1	1	3	4	3	4	4	2	3	2	3	4	2	2	3	2	5
PN128	S	S	S	S	S											RIF-susceptible	CC5	5070-25	186	3 strains	Eastern Africa	Kenya	Kenya	Cross-sectional	2010	Not applicable	2	2	4	3	2	5	1	7	3	5	3	3	4	2	3	2	4	4	2	2	2	3	7
PN132	S	S	S	S	S											RIF-susceptible	CC2	1064-32	5	103 strains	Eastern Africa	Kenya	Kenya	Cross-sectional	2010	Not applicable	2	2	7	4	2	5	1	1	3	4	3	4	4	2	3	2	4	4	2	2	3	2	5
PN135	S	S	S	S	S											RIF-susceptible	CC2	11997-32	7	2 strains	Eastern Africa	Kenya	Kenya	Cross-sectional	2010	Not applicable	2	2	7	4	2	5	1	1	3	4	3	4	4	2	3	2	4	4	2	2	3	2	6
PN137	S	S	S	S	S											RIF-susceptible	CC2	12792-32	31	6 strains	Eastern Africa	Kenya	Kenya	Cross-sectional	2010	Not applicable	2	2	7	4	2	5	1	1	3	4	3	4	3	2	4	2	4	4	2	2	3	2	5
PN164	R	R	S	S	S											RIF-susceptible	CC5	12788-32	183	2 strains	Eastern Africa	Kenya	Kenya	Cross-sectional	2010	Not applicable	2	2	4	3	2	5	1	7	3	5	3	3	4	2	4	2	3	4	2	2	3	3	7
PN166	S	S	S	S	S											RIF-susceptible	CC2	1064-32	5	103 strains	Eastern Africa	Kenya	Kenya	Cross-sectional	2010	Not applicable	2	2	7	4	2	5	1	1	3	4	3	4	4	2	3	2	4	4	2	2	3	2	5
PN169	S	S	S	S	S											RIF-susceptible	L3-BG	12796-32	2	2 strains	Eastern Africa	Kenya	Kenya	Cross-sectional	2010	Not applicable	2	2	6	6	2	5	1	8	3	4	3	1	4	2	3	2	4	4	2	2	3	3	4
PN174	S	S	S	S	S											RIF-susceptible	CC2	1064-32	5	103 strains	Eastern Africa	Kenya	Kenya	Cross-sectional	2010	Not applicable	2	2	7	4	2	5	1	1	3	4	3	4	4	2	3	2	4	4	2	2	3	2	5
PN176	S	R	R	R	S											RR/MDR	CC2	1064-32	5	103 strains	Eastern Africa	Kenya	Kenya	Cross-sectional	2010	Not applicable	2	2	7	4	2	5	1	1	3	4	3	4	4	2	3	2	4	4	2	2	3	2	5
PN177	S	R	S	S	R											RIF-susceptible	CC5	12788-32	183	2 strains	Eastern Africa	Kenya	Kenya	Cross-sectional	2010	Not applicable	2	2	4	3	2	5	1	7	3	5	3	3	4	2	4	2	3	4	2	2	3	3	7
PN201	S	R	R	S	S											RR/MDR	CC4	12784-15	270	2 strains	Eastern Africa	Kenya	Kenya	Cross-sectional	2010	Not applicable	2	2	7	5	2	5	1	7	3	4	2	3	3	2	4	2	1	4	4	2	3	3	10
PN202	S	S	S	S	S											RIF-susceptible	L3-BG	12797-873			Eastern Africa	Kenya	Kenya	Cross-sectional	2010	Not applicable	2	2	6	5	2	3	1	7	4	2	3	3	4	2	4	4	2	4	4	2	3	3	7
PN204	S	S	S	S	S											RIF-susceptible	CC5	1212-32	181	21 strains	Eastern Africa	Kenya	Kenya	Cross-sectional	2010	Not applicable	2	2	4	3	2	5	1	7	3	5	3	3	4	2	4	2	4	4	2	2	3	3	7
PN212	S	S	S	S	S											RIF-susceptible	L3-BG	12789-32			Eastern Africa	Kenya	Kenya	Cross-sectional	2010	Not applicable	2	2	6	6	2	5	1	7	3	5	3	2	4	2	4	2	4	4	2	2	3	4	8
PN77	S	S	S	S	S											RIF-susceptible	CC2	12795-32			Eastern Africa	Kenya	Kenya	Cross-sectional	2010	Not applicable	2	2	6	3	2	5	1	1	3	2	3	4	4	2	4	2	4	4	2	2	3	2	5
PN83	S	S	S	S	S											RIF-susceptible	CC2	2136-32	14	17 strains	Eastern Africa	Kenya	Kenya	Cross-sectional	2010	Not applicable	2	2	7	4	2	5	1	1	3	4	3	4	4	2	3	2	4	4	2	2	3	2	5
PN86	S	S	S	S	S											RIF-susceptible	CC2	367-32	6	3 strains	Eastern Africa	Kenya	Kenya	Cross-sectional	2010	Not applicable	2	2	7	5	2	5	1	1	3	4	3	4	4	2	3	2	4	4	2	2	3	2	5
PN88	S	S	S	S	S											RIF-susceptible	CC2	1422-32	19	17 strains	Eastern Africa	Kenya	Kenya	Cross-sectional	2010	Not applicable	2	2	7	4	2	5	1	1	3	4	3	4	4	2	3	2	3	4	2	2	3	2	5
PN90	S	S	S	S	S											RIF-susceptible	CC2	12792-32	31	6 strains	Eastern Africa	Kenya	Kenya	Cross-sectional	2010	Not applicable	2	2	7	4	2	5	1	1	3	4	3	4	3	2	4	2	4	4	2	2	3	2	5
PN116	S	S	S	S	S											RIF-susceptible	CC2	1064-32	5	103 strains	Eastern Africa	Kenya	Kenya	Cross-sectional	2010	Not applicable	2	2	7	4	2	5	1	1	3	4	3	4	4	2	3	2	4	4	2	2	3	2	5
PN118	R	R	R	R	R											RR/MDR	CC2	1064-25	28	3 strains	Eastern Africa	Kenya	Kenya	Cross-sectional	2010	Not applicable	2	2	7	4	2	5	1	1	3	4	3	4	4	2	3	2	4	4	2	2	2	2	5
PN146	S	R	R	R	S											RR/MDR	CC2	1064-32	5	103 strains	Eastern Africa	Kenya	Kenya	Cross-sectional	2010	Not applicable	2	2	7	4	2	5	1	1	3	4	3	4	4	2	3	2	4	4	2	2	3	2	5
PN147	S	S	S	S	S											RIF-susceptible	CC2	1064-25	28	3 strains	Eastern Africa	Kenya	Kenya	Cross-sectional	2010	Not applicable	2	2	7	4	2	5	1	1	3	4	3	4	4	2	3	2	4	4	2	2	2	2	5
PN148	S	S	S	S	S											RIF-susceptible	CC4	12791-15			Eastern Africa	Kenya	Kenya	Cross-sectional	2010	Not applicable	2	2	3	4	2	5	1	7	3	4	2	3	4	2	2	2	4	4	4	2	3	4	7
PN152	S	S	S	S	S											RIF-susceptible	CC2	4439-32	8	9 strains	Eastern Africa	Kenya	Kenya	Cross-sectional	2010	Not applicable	2	2	7	4	2	5	1	1	3	4	3	4	4	2	3	2	4	4	2	2	3	2	4
PN155	S	S	S	S	S											RIF-susceptible	CC2	1422-32	19	17 strains	Eastern Africa	Kenya	Kenya	Cross-sectional	2010	Not applicable	2	2	7	4	2	5	1	1	3	4	3	4	4	2	3	2	3	4	2	2	3	2	5
PN182	S	R	R	S	S											RR/MDR	CC4	12784-15	270	2 strains	Eastern Africa	Kenya	Kenya	Cross-sectional	2010	Not applicable	2	2	7	5	2	5	1	7	3	4	2	3	3	2	4	2	1	4	4	2	3	3	10
PN194	S	S	S	S	S											RIF-susceptible	CC2	1064-32	5	103 strains	Eastern Africa	Kenya	Kenya	Cross-sectional	2010	Not applicable	2	2	7	4	2	5	1	1	3	4	3	4	4	2	3	2	4	4	2	2	3	2	5
PN196	S	S	S	S	S											RIF-susceptible	CC1	12786-32	245	2 strains	Eastern Africa	Kenya	Kenya	Cross-sectional	2010	Not applicable	2	2	8	4	2	5	1	5	3	4	3	2	3	2	4	2	4	4	4	2	3	3	4
PN197	S	S	S	S	S											RIF-susceptible	CC2	1422-32	19	17 strains	Eastern Africa	Kenya	Kenya	Cross-sectional	2010	Not applicable	2	2	7	4	2	5	1	1	3	4	3	4	4	2	3	2	3	4	2	2	3	2	5
IA9	R	R	R	S													CC3	13024-288	177	2 strains	Western Asia	Iraq	Iraq	MDR-cohort	2010	NA	2	2	4	4	2	2	1	7	3	5	3	4	5	2	4	2	4	4	2	2	3	3	8
IA10	R	R	R	S													CC1	13027-32	96	2 strains	Western Asia	Iraq	Iraq	MDR-cohort	2010	NA	2	2	3	4	2	5	1	5	3	5	3	3	3	2	4	8	2	4	2	2	3	3	7
IA11	R	R	R	R													L3-BG	13016-32	150	2 strains	Western Asia	Iraq	Iraq	MDR-cohort	2010	NA	2	2	8	4	2	5	1	7	3	5	3	4	4	2	4	2	4	4	2	2	3	3	5
IA14	R	R	R	S													CC3	13018-32	132	3 strains	Western Asia	Iraq	Iraq	MDR-cohort	2010	NA	2	2	5	4	2	5	1	7	3	5	3	3	4	2	4	2	4	4	2	2	3	3	5
IA16	R	R	R	R													CC1	13028-32	97	5 strains	Western Asia	Iraq	Iraq	MDR-cohort	2010	NA	2	2	3	4	2	5	1	5	3	5	3	3	3	2	4	2	2	4	2	2	3	3	7
IA19	R	R	R	S													CC1	13031-419	92	2 strains	Western Asia	Iraq	Iraq	MDR-cohort	2011	NA	2	2	6	4	2	5	1	5	3	5	3	3	3	2	5	2	3	6	2	2	3	3	6
IA22	R	R	R	R													CC1	13036-32	250	5 strains	Western Asia	Iraq	Iraq	MDR-cohort	2011	NA	2	2	6	3	2	5	1	5	3	5	3	4	3	2	6	2	2	4	2	2	3	3	6
IA24	S	R	R	S													CC1	13032-32			Western Asia	Iraq	Iraq	MDR-cohort	2011	NA	2	2	6	4	2	5	1	5	3	5	3	3	3	2	5	2	2	4	2	2	3	3	6
IA25	S	R	R	S													CC1	13036-32	250	5 strains	Western Asia	Iraq	Iraq	MDR-cohort	2011	NA	2	2	6	3	2	5	1	5	3	5	3	4	3	2	6	2	2	4	2	2	3	3	6
IA36	R	R	R	S													CC3	13018-32	132	3 strains	Western Asia	Iraq	Iraq	MDR-cohort	2011	NA	2	2	5	4	2	5	1	7	3	5	3	3	4	2	4	2	4	4	2	2	3	3	5
IA37	S	R	R	S													CC1	13028-32	97	5 strains	Western Asia	Iraq	Iraq	MDR-cohort	2011	NA	2	2	3	4	2	5	1	5	3	5	3	3	3	2	4	2	2	4	2	2	3	3	7
IA40	R	R	R	R													CC3	3549-145	146	9 strains	Western Asia	Iraq	Iraq	MDR-cohort	2011	NA	2	2	5	3	1	5	1	7	3	5	3	3	5	2	4	2	4	4	2	2	3	3	7
IA41	S	R	R	S													CC3	3612-145	124	2 strains	Western Asia	Iraq	Iraq	MDR-cohort	2011	NA	2	2	5	4	1	5	1	7	3	5	3	3	4	2	4	2	4	4	2	2	3	3	8
IA47	S	R	R	S													L3-BG	7800-15	35	3 strains	Western Asia	Iraq	Iraq	MDR-cohort	2011	NA	2	2	6	4	2	5	1	7	3	5	2	3	4	2	4	2	4	4	2	2	3	2	8
IA48	R	R	R	S													CC3	3549-145	146	9 strains	Western Asia	Iraq	Iraq	MDR-cohort	2011	NA	2	2	5	3	1	5	1	7	3	5	3	3	5	2	4	2	4	4	2	2	3	3	7
IA50	R	R	R	R													CC1	13031-419	92	2 strains	Western Asia	Iraq	Iraq	MDR-cohort	2012	NA	2	2	6	4	2	5	1	5	3	5	3	3	3	2	5	2	3	6	2	2	3	3	6
IA52	S	R	R	S													L3-BG	13020-32			Western Asia	Iraq	Iraq	MDR-cohort	2012	NA	2	2	6	4	2	5	1	7	3	5	3	3	4	2	4	2	4	4	2	2	3	3	8
IA54	R	R	R	R													L3-BG	13025-32	193	3 strains	Western Asia	Iraq	Iraq	MDR-cohort	2012	NA	2	2	6	4	2	5	1	9	3	5	3	4	4	2	4	2	4	4	4	2	3	3	4
IA55	R	R	R	S													CC3	3549-145	146	9 strains	Western Asia	Iraq	Iraq	MDR-cohort	2012	NA	2	2	5	3	1	5	1	7	3	5	3	3	5	2	4	2	4	4	2	2	3	3	7
IA57	S	R	R	S													CC1	13029-32			Western Asia	Iraq	Iraq	MDR-cohort	2012	NA	2	2	3	4	2	5	1	5	3	5	3	3	3	2	4	2	4	4	2	2	3	3	7
IA58	S	R	R	S													CC3	1449-145	125	3 strains	Western Asia	Iraq	Iraq	MDR-cohort	2012	NA	2	2	5	4	1	5	1	7	3	5	3	3	5	2	4	2	4	4	2	2	3	3	8
IA63	R	R	R	S													CC1	13036-32	250	5 strains	Western Asia	Iraq	Iraq	MDR-cohort	2012	NA	2	2	6	3	2	5	1	5	3	5	3	4	3	2	6	2	2	4	2	2	3	3	6
IA65	R	R	R	S													CC1	13028-32	97	5 strains	Western Asia	Iraq	Iraq	MDR-cohort	2012	NA	2	2	3	4	2	5	1	5	3	5	3	3	3	2	4	2	2	4	2	2	3	3	7
IA73	R	R	R	S													L3-BG	8966-32	152	5 strains	Western Asia	Iraq	Iraq	MDR-cohort	2010	NA	2	2	7	4	2	5	1	7	3	5	3	3	4	2	4	2	4	4	2	2	3	3	5
IA74	R	R	R	R													CC1	13034-32			Western Asia	Iraq	Iraq	MDR-cohort	2010	NA	2	2	6	4	2	5	1	5	3	5	3	3	3	2	6	2	3	4	2	2	3	4	6
IA79	R	R	R	R													CC3	3549-145	146	9 strains	Western Asia	Iraq	Iraq	MDR-cohort	2011	NA	2	2	5	3	1	5	1	7	3	5	3	3	5	2	4	2	4	4	2	2	3	3	7
IA83	R	R	R	S													L3-BG	8966-32	152	5 strains	Western Asia	Iraq	Iraq	MDR-cohort	2011	NA	2	2	7	4	2	5	1	7	3	5	3	3	4	2	4	2	4	4	2	2	3	3	5
IA86	R	R	R	R													CC3	3549-145	146	9 strains	Western Asia	Iraq	Iraq	MDR-cohort	2011	NA	2	2	5	3	1	5	1	7	3	5	3	3	5	2	4	2	4	4	2	2	3	3	7
IA87	R	R	R	S													CC1	13035-32			Western Asia	Iraq	Iraq	MDR-cohort	2011	NA	2	2	6	4	2	5	1	5	3	5	3	3	3	2	6	2	3	4	2	2	3	3	6
APSR4																	CC1	?-189			Southern Europe	Italy	Italy	NA	???	NA	2	2	6	4	2	5	1	5	1	5	3	3	3	2	4	2	0	4	2	2	3	3	7
6894-10	S	S	S	S	S									S		RIF-susceptible	CC3	9987-32			Southern Asia	Afghanistan	Germany	Population-based	2010	10.1186/1465-9921-6-35	2	2	5	4	2	5	1	6	3	5	3	3	5	2	4	2	4	4	2	2	3	4	8
7826-10	R	S	S	S	S									S		RIF-susceptible	L3-BG	10084-32			Southern Asia	India	Germany	Population-based	2010	10.1186/1465-9921-6-35	2	2	7	5	2	5	1	6	3	5	3	3	4	2	4	2	4	4	2	2	3	3	8
MHBS19																	CC4	17517-15			Southern Europe	Italy	Italy	NA	???	NA	2	2	5	3	2	5	1	7	3	4	2	3	4	2	4	2	4	4	4	2	3	4	7
BBRZ28																	CC3	20069-32			Southern Europe	Italy	Italy	NA	???	NA	2	2	5	4	2	5	1	4	3	5	3	3	3	2	4	2	4	4	2	2	3	3	2
GBTS57																	CC5	1212-25	185	15 strains	Southern Europe	Italy	Italy	NA	???	NA	2	2	4	3	2	5	1	7	3	5	3	3	4	2	4	2	4	4	2	2	2	3	7
AAKR66																	CC4	17521-15			Southern Europe	Italy	Italy	NA	???	NA	2	2	6	4	2	5	1	5	3	5	2	3	4	2	4	2	1	4	4	2	3	4	7
MNMH73																	CC3	?-32			Southern Europe	Italy	Italy	NA	???	NA	2	2	5	3	2	5	1	7	3	5	3	3	4	2	2	2	4	4	2	2	3	3	4
GUMN82																	CC3	20083-32			Southern Europe	Italy	Italy	NA	???	NA	2	2	5	4	2	5	1	7	3	5	3	3	2	2	4	2	4	4	2	2	3	6	6
FSTW135																	CC1	?-189			Southern Europe	Italy	Italy	NA	???	NA	2	2	6	4	2	5	1	5	1	5	3	3	3	0	4	2	1	4	2	2	3	3	7
MSAM148																	CC3	17496-637			Southern Europe	Italy	Italy	NA	???	NA	2	2	5	4	2	5	2	9	3	4	3	3	5	2	4	2	4	4	2	2	3	3	8
GBKD152																	CC1	1557-32	51	78 strains	Southern Europe	Italy	Italy	NA	???	NA	2	2	6	4	2	5	1	5	3	5	3	3	3	2	4	2	4	4	2	2	3	3	7
SIMS164																	CC1	17499-32			Southern Europe	Italy	Italy	NA	???	NA	2	2	6	4	2	5	1	5	3	5	3	3	4	2	2	2	4	4	2	2	3	3	7
ALLC172																	CC1	20116-32			Southern Europe	Italy	Italy	NA	???	NA	2	2	6	4	2	5	1	3	3	5	3	3	3	2	4	2	4	4	2	2	3	4	8
ADAM209																	CC1	20129-32			Southern Europe	Italy	Italy	NA	???	NA	2	2	7	3	2	5	1	5	3	5	3	4	3	2	4	2	4	4	2	2	3	3	7
CAJO217																	CC3	17513-32			Southern Europe	Italy	Italy	NA	???	NA	2	2	5	6	2	5	1	8	3	5	3	3	4	2	4	2	4	4	4	2	3	3	3
LMGE226																	CC1	?-189			Southern Europe	Italy	Italy	NA	???	NA	2	2	6	4	2	5	1	5	1	5	3	3	3	2	4	2	0	4	2	2	3	3	7
VLMG240																	CC1	17510-15			Southern Europe	Italy	Italy	NA	???	NA	2	2	2	3	2	5	1	4	3	3	2	4	5	2	4	2	4	4	2	2	3	3	7
DONI244																	CC5	1212-25	185	15 strains	Southern Europe	Italy	Italy	NA	???	NA	2	2	4	3	2	5	1	7	3	5	3	3	4	2	4	2	4	4	2	2	2	3	7
SAFR274																	CC3	20142-32			Southern Europe	Italy	Italy	NA	???	NA	2	2	5	4	2	5	1	3	3	5	3	3	5	2	4	2	4	4	2	2	3	3	8
SEHM300																	CC4	13634-15	252	2 strains	Southern Europe	Italy	Italy	NA	???	NA	2	2	5	4	2	5	1	7	3	4	2	3	4	2	4	2	4	4	4	2	3	4	7
AHKL314																	CC2	1064-15	17	3 strains	Southern Europe	Italy	Italy	NA	???	NA	2	2	7	4	2	5	1	1	3	4	2	4	4	2	3	2	4	4	2	2	3	2	5
SNRJ324																	CC3	1449-32	118	25 strains	Southern Europe	Italy	Italy	NA	???	NA	2	2	5	4	2	5	1	7	3	5	3	3	5	2	4	2	4	4	2	2	3	3	8
CRGO327																	CC1	?-32			Southern Europe	Italy	Italy	NA	???	NA	2	2	6	4	2	5	1	5	3	5	3	3	3	2	4	2	4	4	2	2	3	4	0
AHSA329																	CC3	20168-387			Southern Europe	Italy	Italy	NA	???	NA	2	2	5	4	2	5	1	7	3	5	3	3	5	2	4	2	4	5	2	2	3	3	2
SAAS334																	CC3	17497-792			Southern Europe	Italy	Italy	NA	???	NA	2	2	5	4	2	5	1	7	5	5	3	3	5	2	2	2	4	4	2	2	3	3	6
AAUR343																	CC3	20174-32			Southern Europe	Italy	Italy	NA	???	NA	2	2	5	4	2	5	1	7	3	5	3	3	5	2	4	2	4	4	2	2	3	6	7
KDHN346																	CC2	15755-32			Southern Europe	Italy	Italy	NA	???	NA	2	2	8	3	2	5	1	1	3	4	3	4	4	2	3	2	4	4	2	2	3	2	5
YAAM364																	L3-BG	20180-122			Southern Europe	Italy	Italy	NA	???	NA	2	2	6	4	2	5	1	8	4	5	3	3	4	2	4	2	4	4	2	2	3	3	3
HGDR373																	CC1	1536-32	91	2 strains	Southern Europe	Italy	Italy	NA	???	NA	2	2	6	4	2	5	1	3	3	4	3	3	3	2	4	1	4	4	2	2	3	3	7
TSMZ386																	CC1	?-189			Southern Europe	Italy	Italy	NA	???	NA	2	2	6	4	2	5	1	5	1	5	3	3	3	2	4	2	0	4	2	2	3	3	7
KOML400																	CC3	17514-1387			Southern Europe	Italy	Italy	NA	???	NA	2	2	5	3	3	2	1	5	3	5	3	3	4	2	4	2	4	4	4	2	3	3	3
NRML444																	CC3	17506-15			Southern Europe	Italy	Italy	NA	???	NA	2	2	12	4	2	5	1	7	3	5	2	2	4	2	3	2	4	4	2	2	3	3	8
ZRMT471																	CC5	5070-25	186	3 strains	Southern Europe	Italy	Italy	NA	???	NA	2	2	4	3	2	5	1	7	3	5	3	3	4	2	3	2	4	4	2	2	2	3	7
BAGU495																	CC3	20222-32			Southern Europe	Italy	Italy	NA	???	NA	2	2	5	2	2	5	1	9	3	5	3	3	4	2	4	2	4	4	2	2	3	3	8
HIGB500																	CC5	1212-25	185	15 strains	Southern Europe	Italy	Italy	NA	???	NA	2	2	4	3	2	5	1	7	3	5	3	3	4	2	4	2	4	4	2	2	2	3	7
BGFZ525																	L3-BG	20227-189			Southern Europe	Italy	Italy	NA	???	NA	2	2	6	4	2	5	1	8	1	5	3	3	4	2	3	2	4	4	4	2	3	3	7
AMMK595																	L3-BG	20247-32			Southern Europe	Italy	Italy	NA	???	NA	2	2	6	4	2	5	1	7	3	5	3	3	6	2	4	2	4	4	2	2	3	3	8
KBTK429																	CC5	1212-25	185	15 strains	Southern Europe	Italy	Italy	NA	???	NA	2	2	4	3	2	5	1	7	3	5	3	3	4	2	4	2	4	4	2	2	2	3	7
PRGA454																	CC3	20208-15			Southern Europe	Italy	Italy	NA	???	NA	2	2	3	4	2	5	1	8	3	5	2	3	1	2	4	2	4	4	2	2	3	3	8
DAPP485																	CC3	17529-32			Southern Europe	Italy	Italy	NA	???	NA	2	2	5	4	2	5	1	8	3	5	3	3	4	3	1	4	4	4	2	2	3	3	9
LTHN515																	CC2	1064-32	5	103 strains	Southern Europe	Italy	Italy	NA	???	NA	2	2	7	4	2	5	1	1	3	4	3	4	4	2	3	2	4	4	2	2	3	2	5
SASD540																	L3-BG	17495-32			Southern Europe	Italy	Italy	NA	???	NA	2	2	4	4	2	5	1	4	3	4	3	4	2	2	4	2	4	4	2	2	3	3	8
JBRH544																	L3-BG	17523-33			Southern Europe	Italy	Italy	NA	???	NA	2	2	6	4	2	5	1	6	3	5	4	3	4	2	4	2	4	4	4	2	3	3	7
CSGA546																	CC1	1557-32	51	78 strains	Southern Europe	Italy	Italy	NA	???	NA	2	2	6	4	2	5	1	5	3	5	3	3	3	2	4	2	4	4	2	2	3	3	7
D VL600																	CC1	20249-32			Southern Europe	Italy	Italy	NA	???	NA	2	2	6	4	2	5	1	6	3	4	3	3	3	2	4	2	4	4	2	2	3	3	6
GLHS644																	CC3	1534-145	148	5 strains	Southern Europe	Italy	Italy	NA	???	NA	2	2	5	4	1	5	1	7	3	4	3	3	5	2	4	2	4	4	2	2	3	3	3
SANE650																	CC3	20264-32	134	2 strains	Southern Europe	Italy	Italy	NA	???	NA	2	2	5	4	2	5	1	7	3	5	3	3	5	2	3	2	4	4	2	2	3	3	3
SANE659																	CC3	20264-32	134	2 strains	Southern Europe	Italy	Italy	NA	???	NA	2	2	5	4	2	5	1	7	3	5	3	3	5	2	3	2	4	4	2	2	3	3	3
AEMH726																	CC1	?-32			Southern Europe	Italy	Italy	NA	???	NA	2	2	6	4	2	5	1	5	3	5	3	3	3	2	4	3	0	4	2	2	3	3	8
RISY752																	CC3	17504-571			Southern Europe	Italy	Italy	NA	???	NA	2	2	7	4	2	6	1	7	3	5	4	3	2	2	4	2	4	4	2	2	3	3	6
KAMR792																	CC4	17522-15			Southern Europe	Italy	Italy	NA	???	NA	2	3	4	4	2	5	1	3	3	3	2	4	4	2	3	2	4	4	4	2	3	4	3
BBNR815																	L3-BG	4727-32	164	6 strains	Southern Europe	Italy	Italy	NA	???	NA	2	2	6	4	2	5	1	7	3	5	3	3	4	2	4	2	4	4	2	2	3	3	7
L GU685																	CC2	17525-32			Southern Europe	Italy	Italy	NA	???	NA	2	2	7	4	2	5	1	1	3	4	3	4	4	1	3	2	4	4	2	2	3	2	5
BRGI734																	CC1	1557-32	51	78 strains	Southern Europe	Italy	Italy	NA	???	NA	2	2	6	4	2	5	1	5	3	5	3	3	3	2	4	2	4	4	2	2	3	3	7
KMAH735																	CC4	1220-15	254	29 strains	Southern Europe	Italy	Italy	NA	???	NA	2	2	6	4	2	5	1	7	3	4	2	3	4	2	4	2	4	4	4	2	3	4	7
BJVS740																	CC1	?-189			Southern Europe	Italy	Italy	NA	???	NA	2	2	6	4	2	5	1	5	1	5	3	3	3	2	4	2	0	4	2	2	3	3	7
TSTS743																	CC1	?-189			Southern Europe	Italy	Italy	NA	???	NA	2	2	6	4	2	5	1	5	1	5	3	3	3	2	4	2	0	4	2	2	3	3	7
AIAA746																	CC1	?-189			Western Asia	Iraq	Iraq	MDR-cohort	2011	NA	2	2	6	4	2	5	1	5	1	5	3	3	3	2	4	2	0	4	2	2	3	3	7
WDHW775																	CC1	8301-34	82	2 strains	Southern Europe	Italy	Italy	NA	???	NA	2	2	6	5	2	5	1	5	3	5	3	3	3	2	4	2	4	3	2	2	3	3	7
GBHB806																	CC5	1212-25	185	15 strains	Southern Europe	Italy	Italy	NA	???	NA	2	2	4	3	2	5	1	7	3	5	3	3	4	2	4	2	4	4	2	2	2	3	7
SBTM897																	L3-BG	17502-32			Southern Europe	Italy	Italy	NA	???	NA	2	2	6	4	2	5	1	1	3	4	3	2	9	2	4	2	3	4	2	2	3	3	4
BRFR872																	CC1	9061-188			Southern Europe	Italy	Italy	NA	???	NA	2	2	6	3	2	5	0	5	3	6	2	3	1	2	4	2	4	4	2	2	3	3	7
AHTS875																	CC3	22825-32			Southern Europe	Italy	Italy	NA	???	NA	2	3	5	4	2	5	1	7	3	5	3	3	5	2	4	2	4	4	2	2	3	3	6
SAAM994																	L3-BG	17500-32			Southern Europe	Italy	Italy	NA	???	NA	2	2	6	4	2	5	1	7	3	5	3	2	4	2	6	2	4	4	2	2	3	3	8
KUSA1022																	CC3	1473-82			Southern Europe	Italy	Italy	NA	???	NA	2	2	5	4	2	4	1	7	3	5	2	3	5	2	4	2	4	4	2	2	3	3	8
ASSM1050																	CC1	1557-32	51	78 strains	Southern Europe	Italy	Italy	NA	???	NA	2	2	6	4	2	5	1	5	3	5	3	3	3	2	4	2	4	4	2	2	3	3	7
RZAH1064																	CC4	1719-15	258	5 strains	Southern Europe	Italy	Italy	NA	???	NA	2	2	6	4	2	5	1	7	3	4	2	3	4	2	4	2	4	4	4	2	3	4	7
NUMH1095																	CC3	20420-32			Southern Europe	Italy	Italy	NA	???	NA	2	2	2	4	2	5	1	6	3	5	3	3	5	2	4	2	4	4	2	2	3	3	9
ASIR919																	CC3	?-32			Southern Europe	Italy	Italy	NA	???	NA	2	2	5	4	2	5	1	7	3	5	3	3	0	2	4	2	4	4	2	2	3	4	7
SAAA975																	CC4	?-15			Southern Europe	Italy	Italy	NA	???	NA	2	2	3	4	2	5	1	7	3	3	2	3	4	2	3	2	0	4	4	2	3	4	7
WHDN976																	CC3	17508-189			Southern Europe	Italy	Italy	NA	???	NA	2	2	5	4	2	5	1	6	1	5	3	3	3	2	4	2	4	4	2	2	3	2	9
NSAM1041																	CC4	17518-15			Southern Europe	Italy	Italy	NA	???	NA	2	2	5	4	2	5	1	7	3	4	2	3	4	2	4	2	4	4	4	2	3	4	7
NSAM1044																	CC4	?-15			Southern Europe	Italy	Italy	NA	???	NA	2	2	6	4	2	5	1	7	3	4	2	3	4	2	4	2	4	4	4	2	3	4	0
SEA201000112																	CC1	11471-32	90	2 strains	Northern Europe	Sweden	Sweden	NA	2010??	NA	2	2	6	3	2	5	1	3	3	5	3	3	3	2	4	2	6	4	2	2	3	3	7
SEA201000117																	CC1	1344-32			Northern Europe	Sweden	Sweden	NA	2010??	NA	2	2	6	4	2	5	1	5	3	5	3	3	3	2	4	2	4	4	2	2	3	5	7
SEA201000128																	L3-BG	12537-32			Northern Europe	Sweden	Sweden	NA	2010??	NA	2	2	6	4	2	5	1	6	3	5	3	3	4	2	4	1	4	4	2	2	3	3	9
SEA201000135																	CC5	1242-32	182	4 strains	Northern Europe	Sweden	Sweden	NA	2010??	NA	2	2	4	3	2	5	1	7	3	5	3	3	4	2	4	2	4	4	2	2	3	3	7
SEA201000138																	L3-BG	12538-32			Northern Europe	Sweden	Sweden	NA	2010??	NA	2	2	6	4	2	5	1	7	3	5	3	4	4	2	4	2	4	4	2	2	3	3	8
SEA201000140																	CC2	12539-32	9	2 strains	Northern Europe	Sweden	Sweden	NA	2010??	NA	2	2	7	4	2	5	1	1	3	4	3	4	4	2	1	2	4	4	2	2	3	2	5
SEA201000151																	CC1	12530-32	80	2 strains	Northern Europe	Sweden	Sweden	NA	2010??	NA	2	2	6	5	2	5	1	5	3	5	3	3	3	2	4	2	4	4	2	2	3	3	9
SEA201000195																	CC1	12542-32			Northern Europe	Sweden	Sweden	NA	2010??	NA	2	2	6	4	2	5	1	5	3	5	3	3	3	2	4	2	4	4	2	2	3	3	0
MHAG1210																	L3-BG	8738-32	157	4 strains	Southern Europe	Italy	Italy	NA	???	NA	2	2	6	4	2	5	1	5	3	5	3	3	4	2	4	2	4	4	2	2	3	3	8
SEA201000323																	CC1	12087-32	53	3 strains	Northern Europe	Sweden	Sweden	NA	2010??	NA	2	2	8	4	2	5	1	5	3	5	3	3	3	2	4	2	4	4	2	2	3	3	7
SEA201000052																	CC1	12530-32	80	2 strains	Northern Europe	Sweden	Sweden	NA	2010??	NA	2	2	6	5	2	5	1	5	3	5	3	3	3	2	4	2	4	4	2	2	3	3	9
SEA201000060																	L3-BG	12531-32			Northern Europe	Sweden	Sweden	NA	2010??	NA	2	2	6	4	2	5	1	6	3	5	3	3	4	2	4	2	4	4	2	2	3	3	6
SEA201000281																	CC2	1064-32	5	103 strains	Northern Europe	Sweden	Sweden	NA	2010??	NA	2	2	7	4	2	5	1	1	3	4	3	4	4	2	3	2	4	4	2	2	3	2	5
SEA201000285																	CC2	1064-32	5	103 strains	Northern Europe	Sweden	Sweden	NA	2010??	NA	2	2	7	4	2	5	1	1	3	4	3	4	4	2	3	2	4	4	2	2	3	2	5
SEA201000379																	CC4	1220-15	254	29 strains	Northern Europe	Sweden	Sweden	NA	2010??	NA	2	2	6	4	2	5	1	7	3	4	2	3	4	2	4	2	4	4	4	2	3	4	7
SEA201000380																	CC2	1064-32	5	103 strains	Northern Europe	Sweden	Sweden	NA	2010??	NA	2	2	7	4	2	5	1	1	3	4	3	4	4	2	3	2	4	4	2	2	3	2	5
SEA201000398																	CC1	1557-419	60	9 strains	Northern Europe	Sweden	Sweden	NA	2010??	NA	2	2	6	4	2	5	1	5	3	5	3	3	3	2	4	2	4	6	2	2	3	3	7
SEA201000422																	CC5	1212-25	185	15 strains	Northern Europe	Sweden	Sweden	NA	2010??	NA	2	2	4	3	2	5	1	7	3	5	3	3	4	2	4	2	4	4	2	2	2	3	7
SEA201000473																	CC2	4439-32	8	9 strains	Northern Europe	Sweden	Sweden	NA	2010??	NA	2	2	7	4	2	5	1	1	3	4	3	4	4	2	3	2	4	4	2	2	3	2	4
SEA200900125																	CC3	5847-32	130	2 strains	Northern Europe	Sweden	Sweden	NA	2010??	NA	2	2	5	4	2	5	1	7	3	5	3	3	2	2	4	2	4	4	2	2	3	3	8
SEA200900142																	CC3	12311-135			Northern Europe	Sweden	Sweden	NA	2010??	NA	2	2	5	5	2	5	1	7	3	5	3	3	4	2	4	6	3	4	4	3	3	3	6
SEA200900182																	CC3	10472-32			Northern Europe	Sweden	Sweden	NA	2010??	NA	2	2	5	3	2	5	1	7	3	5	3	3	5	2	4	2	4	4	2	2	3	3	8
SEA200900187																	CC1	1061-32	100	34 strains	Northern Europe	Sweden	Sweden	NA	2010??	NA	2	2	6	4	2	5	1	5	3	6	3	3	1	2	4	2	4	4	2	2	3	3	7
SEA200900205																	CC5	12517-32			Northern Europe	Sweden	Sweden	NA	2010??	NA	2	2	4	3	2	5	1	7	3	6	3	3	4	2	4	2	4	4	2	2	3	3	7
SEA200900249																	L3-BG	12610-493			Northern Europe	Sweden	Sweden	NA	2010??	NA	1	2	7	4	2	5	1	11	3	4	3	3	4	2	4	2	4	4	4	2	3	3	10
SEA200900335																	CC3	9072-32	139	6 strains	Northern Europe	Sweden	Sweden	NA	2010??	NA	2	2	4	4	2	5	1	7	3	5	3	3	5	2	4	2	4	4	2	2	3	3	8
SEA200900338																	CC2	12518-32			Northern Europe	Sweden	Sweden	NA	2010??	NA	2	2	7	4	2	5	1	1	3	4	3	4	4	2	11	2	4	4	2	2	3	2	5
SEA200900339																	CC2	1064-15	17	3 strains	Northern Europe	Sweden	Sweden	NA	2010??	NA	2	2	7	4	2	5	1	1	3	4	2	4	4	2	3	2	4	4	2	2	3	2	5
SEA200900343																	L3-BG	12519-32			Northern Europe	Sweden	Sweden	NA	2010??	NA	2	2	6	6	2	5	1	8	3	4	3	1	4	2	9	2	4	4	2	2	3	3	4
SEA200900399																	CC2	1064-15	17	3 strains	Northern Europe	Sweden	Sweden	NA	2010??	NA	2	2	7	4	2	5	1	1	3	4	2	4	4	2	3	2	4	4	2	2	3	2	5
SEA200900413																	CC1	4536-32	50	7 strains	Northern Europe	Sweden	Sweden	NA	2010??	NA	2	2	6	4	2	5	1	5	3	5	3	3	3	2	4	2	4	4	2	2	3	3	8
SEA200900065																	CC3	12513-32			Northern Europe	Sweden	Sweden	NA	2010??	NA	2	2	5	4	2	5	1	7	3	5	3	3	5	2	4	2	8	4	2	2	3	3	8
SEA200900072																	CC1	1061-32	100	34 strains	Northern Europe	Sweden	Sweden	NA	2010??	NA	2	2	6	4	2	5	1	5	3	6	3	3	1	2	4	2	4	4	2	2	3	3	7
SEA200900073																	CC1	1061-32	100	34 strains	Northern Europe	Sweden	Sweden	NA	2010??	NA	2	2	6	4	2	5	1	5	3	6	3	3	1	2	4	2	4	4	2	2	3	3	7
SEA200900163																	CC3	12515-32			Northern Europe	Sweden	Sweden	NA	2010??	NA	2	2	5	4	2	5	1	7	3	4	3	3	5	2	4	2	2	4	2	2	3	3	8
SEA200900173																	CC3	12727-122			Northern Europe	Sweden	Sweden	NA	2010??	NA	2	2	7	5	2	5	1	7	4	4	3	3	3	2	4	5	9	4	4	2	3	3	5
SEA200900215																	CC1	12730-1023			Northern Europe	Sweden	Sweden	NA	2010??	NA	3	2	6	4	3	3	3	5	5	5	5	3	3	2	5	2	4	4	2	2	3	4	3
SEA200900226																	CC2	12731-1024			Northern Europe	Sweden	Sweden	NA	2010??	NA	2	2	7	4	2	3	1	1	3	4	5	4	2	2	2	2	4	4	2	2	3	2	4
SEA200900233																	L3-BG	12609-493			Northern Europe	Sweden	Sweden	NA	2010??	NA	1	2	7	4	2	5	1	11	3	4	3	3	4	2	4	1	7	4	4	2	3	3	10
SEA200900236																	CC2	4439-32	8	9 strains	Northern Europe	Sweden	Sweden	NA	2010??	NA	2	2	7	4	2	5	1	1	3	4	3	4	4	2	3	2	4	4	2	2	3	2	4
SEA200900368																	CC1	?-32			Northern Europe	Sweden	Sweden	NA	2010??	NA	2	2	6	4	2	5	1	5	3	6	3	3	3	2	4	0	3	4	2	2	3	3	7
SEA200900369																	L3-BG	12521-32			Northern Europe	Sweden	Sweden	NA	2010??	NA	2	2	6	4	2	5	1	5	3	5	3	3	4	2	4	2	4	4	2	2	3	3	12
SEA200900381																	L3-BG	12522-32			Northern Europe	Sweden	Sweden	NA	2010??	NA	2	2	6	2	2	5	1	7	3	5	3	3	4	2	4	2	4	4	2	2	3	3	4
SEA200900465																	CC2	1064-32	5	103 strains	Northern Europe	Sweden	Sweden	NA	2010??	NA	2	2	7	4	2	5	1	1	3	4	3	4	4	2	3	2	4	4	2	2	3	2	5
SEA200900492																	CC3	1208-32			Northern Europe	Sweden	Sweden	NA	2010??	NA	2	2	5	4	2	5	1	7	3	5	3	1	5	2	4	2	4	4	2	2	3	2	8
SEA200900558																	CC1	4534-32	59	23 strains	Northern Europe	Sweden	Sweden	NA	2010??	NA	2	2	6	4	2	5	1	5	3	5	3	3	3	2	4	2	4	4	2	2	3	2	7
SEA201100051																	CC2	1064-32	5	103 strains	Northern Europe	Sweden	Sweden	NA	2010??	NA	2	2	7	4	2	5	1	1	3	4	3	4	4	2	3	2	4	4	2	2	3	2	5
SEA201100267																	CC1	12557-32	45	3 strains	Northern Europe	Sweden	Sweden	NA	2010??	NA	2	2	6	4	2	5	1	3	3	5	3	3	3	2	4	2	4	4	2	2	3	3	8
SEA201100280																	CC5	15090-32			Northern Europe	Sweden	Sweden	NA	2010??	NA	2	2	4	3	2	5	1	7	3	5	3	4	4	2	4	2	4	4	2	2	3	3	7
SEA201100318																	CC2	1064-32	5	103 strains	Northern Europe	Sweden	Sweden	NA	2010??	NA	2	2	7	4	2	5	1	1	3	4	3	4	4	2	3	2	4	4	2	2	3	2	5
SEA200900497																	CC4	1220-15	254	29 strains	Northern Europe	Sweden	Sweden	NA	2010??	NA	2	2	6	4	2	5	1	7	3	4	2	3	4	2	4	2	4	4	4	2	3	4	7
SEA200900510																	CC1	12525-32	67	4 strains	Northern Europe	Sweden	Sweden	NA	2010??	NA	2	2	7	4	2	5	1	5	3	6	3	3	3	2	4	2	4	4	2	2	3	3	7
SEA200900523																	CC1	12525-32	67	4 strains	Northern Europe	Sweden	Sweden	NA	2010??	NA	2	2	7	4	2	5	1	5	3	6	3	3	3	2	4	2	4	4	2	2	3	3	7
SEA200900529																	L3-BG	12526-32			Northern Europe	Sweden	Sweden	NA	2010??	NA	2	2	6	4	2	5	1	7	3	4	3	3	2	2	4	2	4	4	2	2	3	3	8
SEA200900530																	L3-BG	12611-493			Northern Europe	Sweden	Sweden	NA	2010??	NA	1	2	7	4	2	5	1	11	3	4	3	3	4	2	4	2	4	4	4	2	3	3	10
SEA201100090																	CC4	7122-32			Northern Europe	Sweden	Sweden	NA	2010??	NA	2	2	3	4	2	5	1	7	3	4	3	3	4	2	4	2	4	4	4	2	3	4	7
SEA201100137																	CC5	1296-25			Northern Europe	Sweden	Sweden	NA	2010??	NA	2	2	4	4	2	5	1	7	3	5	3	3	4	2	4	2	4	4	2	2	2	3	7
SEA201100193																	CC3	7790-32			Northern Europe	Sweden	Sweden	NA	2010??	NA	2	2	5	4	2	5	1	8	3	5	3	4	6	2	4	2	4	4	2	2	3	3	1
SEA201100223																	CC3	12553-32			Northern Europe	Sweden	Sweden	NA	2010??	NA	2	2	6	4	2	5	1	8	3	5	3	3	5	2	4	2	4	4	2	2	3	3	8
SEA201100239																	CC3	12555-32			Northern Europe	Sweden	Sweden	NA	2010??	NA	2	1	5	4	2	5	1	7	3	5	3	3	5	2	3	2	4	4	2	2	3	4	8
SEA201100256																	CC2	4439-32	8	9 strains	Northern Europe	Sweden	Sweden	NA	2010??	NA	2	2	7	4	2	5	1	1	3	4	3	4	4	2	3	2	4	4	2	2	3	2	4
SEA201100334																	CC2	1064-32	5	103 strains	Northern Europe	Sweden	Sweden	NA	2010??	NA	2	2	7	4	2	5	1	1	3	4	3	4	4	2	3	2	4	4	2	2	3	2	5
SEA201100358																	CC4	12410-15	257	2 strains	Northern Europe	Sweden	Sweden	NA	2010??	NA	2	2	6	4	2	5	1	7	3	4	2	2	4	2	4	2	4	4	4	2	3	4	7
SEA201100359																	CC1	12558-32			Northern Europe	Sweden	Sweden	NA	2010??	NA	2	2	6	3	2	5	1	5	3	5	3	3	3	2	4	2	4	4	2	2	3	4	8
SEA201100379																	CC1	12525-32	67	4 strains	Northern Europe	Sweden	Sweden	NA	2010??	NA	2	2	7	4	2	5	1	5	3	6	3	3	3	2	4	2	4	4	2	2	3	3	7
SEA201100390																	CC4	1220-15	254	29 strains	Northern Europe	Sweden	Sweden	NA	2010??	NA	2	2	6	4	2	5	1	7	3	4	2	3	4	2	4	2	4	4	4	2	3	4	7
SEA201100393																	CC2	1064-32	5	103 strains	Northern Europe	Sweden	Sweden	NA	2010??	NA	2	2	7	4	2	5	1	1	3	4	3	4	4	2	3	2	4	4	2	2	3	2	5
SEA201100404																	CC2	1064-32	5	103 strains	Northern Europe	Sweden	Sweden	NA	2010??	NA	2	2	7	4	2	5	1	1	3	4	3	4	4	2	3	2	4	4	2	2	3	2	5
SEA201100405																	CC5	1212-32	181	21 strains	Northern Europe	Sweden	Sweden	NA	2010??	NA	2	2	4	3	2	5	1	7	3	5	3	3	4	2	4	2	4	4	2	2	3	3	7
SEA201100406																	CC4	12415-15			Northern Europe	Sweden	Sweden	NA	2010??	NA	2	2	6	4	2	5	1	7	3	4	2	4	2	2	3	2	3	4	4	2	3	4	7
SEA201100413																	CC1	12724-88			Northern Europe	Sweden	Sweden	NA	2010??	NA	2	2	7	4	2	5	1	5	3	6	3	3	1	2	4	2	4	4	2	2	4	3	7
SEA201100420																	CC3	?-15			Northern Europe	Sweden	Sweden	NA	2010??	NA	2	2	5	3	2	5	1	7	3	5	2	3	4	2	2	2	4	4	2	2	3	3	0
SEA201000048																	CC5	2088-32			Northern Europe	Sweden	Sweden	NA	2010??	NA	2	2	3	3	2	5	1	7	3	3	3	3	4	2	4	2	4	4	2	2	3	3	7
SEA201000050																	CC5	5070-25	186	3 strains	Northern Europe	Sweden	Sweden	NA	2010??	NA	2	2	4	3	2	5	1	7	3	5	3	3	4	2	3	2	4	4	2	2	2	3	7
SEA201200016																	CC3	12562-32			Northern Europe	Sweden	Sweden	NA	2010??	NA	2	2	5	4	2	5	1	8	3	3	3	3	4	2	3	2	4	4	2	2	3	3	6
SEA201200090																	CC2	7116-32			Northern Europe	Sweden	Sweden	NA	2010??	NA	2	2	7	4	2	5	1	1	3	4	3	2	4	2	3	2	4	4	2	2	3	2	5
SEA201200105																	CC1	6974-32	108	2 strains	Northern Europe	Sweden	Sweden	NA	2010??	NA	2	2	5	4	2	5	1	4	3	6	3	4	1	2	4	2	4	4	2	2	3	3	7
SEA201200145																	CC1	12577-34			Northern Europe	Sweden	Sweden	NA	2010??	NA	2	2	10	4	2	5	1	3	3	5	3	3	3	2	4	2	4	3	2	2	3	5	8
SEA201200237																	CC1	1557-32	51	78 strains	Northern Europe	Sweden	Sweden	NA	2010??	NA	2	2	6	4	2	5	1	5	3	5	3	3	3	2	4	2	4	4	2	2	3	3	7
SEA201200245																	CC4	12436-15			Northern Europe	Sweden	Sweden	NA	2010??	NA	2	2	6	4	2	5	1	7	3	4	2	1	4	2	4	2	4	4	4	2	3	4	7
SEA201200253																	L3-BG	12569-32	163	2 strains	Northern Europe	Sweden	Sweden	NA	2010??	NA	2	2	6	4	2	5	1	7	3	5	3	3	4	2	4	2	4	4	2	2	3	3	5
SEA200900057																	CC1	15069-32			Northern Europe	Sweden	Sweden	NA	2010??	NA	2	2	6	5	2	5	1	5	3	6	3	3	3	2	4	2	4	4	2	2	3	3	9
SEA200900362																	L3-BG	12520-32			Northern Europe	Sweden	Sweden	NA	2010??	NA	2	2	7	4	2	5	1	1	3	4	3	4	2	2	3	2	4	4	2	2	3	2	8
SEA201000003																	CC4	12341-15			Northern Europe	Sweden	Sweden	NA	2010??	NA	2	3	3	4	2	5	1	7	3	4	2	3	4	2	4	2	4	4	4	2	3	4	7
SEA201000032																	CC5	1212-32	181	21 strains	Northern Europe	Sweden	Sweden	NA	2010??	NA	2	2	4	3	2	5	1	7	3	5	3	3	4	2	4	2	4	4	2	2	3	3	7
SEA201000033																	CC2	1064-32	5	103 strains	Northern Europe	Sweden	Sweden	NA	2010??	NA	2	2	7	4	2	5	1	1	3	4	3	4	4	2	3	2	4	4	2	2	3	2	5
SEA201000085																	CC1	12533-32			Northern Europe	Sweden	Sweden	NA	2010??	NA	2	2	6	3	2	5	1	5	3	6	3	3	1	2	4	2	4	4	2	2	3	3	7
SEA201200066																	CC2	17526-32			Northern Europe	Sweden	Sweden	NA	2010??	NA	2	2	7	4	2	5	1	1	3	4	3	4	4	3	3	2	4	4	2	2	3	2	4
SEA201200164																	CC1	?-32			Northern Europe	Sweden	Sweden	NA	2010??	NA	2	2	6	4	2	5	1	5	3	5	3	3	3	2	4	2	4	4	2	2	3	3	0
SEA201200171																	CC1	12566-32	41	2 strains	Northern Europe	Sweden	Sweden	NA	2010??	NA	2	2	6	4	2	5	1	5	3	5	3	3	3	2	5	2	4	4	2	2	3	3	8
SEA201200172																	CC5	1212-32	181	21 strains	Northern Europe	Sweden	Sweden	NA	2010??	NA	2	2	4	3	2	5	1	7	3	5	3	3	4	2	4	2	4	4	2	2	3	3	7
SEA201200173																	CC2	12567-32			Northern Europe	Sweden	Sweden	NA	2010??	NA	2	2	7	4	2	5	1	1	3	4	3	4	4	2	3	2	4	4	2	2	3	2	5
SEA201200198																	CC1	1557-32	51	78 strains	Northern Europe	Sweden	Sweden	NA	2010??	NA	2	2	6	4	2	5	1	5	3	5	3	3	3	2	4	2	4	4	2	2	3	3	7
SEA201200274																	L3-BG	12496-296			Northern Europe	Sweden	Sweden	NA	2010??	NA	2	2	6	6	2	3	1	8	3	5	3	3	5	2	4	1	2	4	4	2	3	3	2
10840-13	S	R	R	S	S		S	S			S		S				L3-BG	15901-32			Western Europe	Germany	Germany	MDR-cohort	2013	PMC230114	2	3	6	4	2	5	1	7	3	5	3	3	4	2	5	2	4	4	2	2	3	3	8
2718-13		R	R				S	R			S		S				CC3	15902-32			Western Europe	Germany	Germany	MDR-cohort	2013	PMC230114	2	2	5	4	2	5	1	7	3	5	3	3	5	2	5	2	4	4	2	2	3	3	8
3814-11	R	R	R	S	R		S	S			S		S				CC2	1422-32	19	17 strains	Western Europe	Germany	Germany	MDR-cohort	2011	PMC230114	2	2	7	4	2	5	1	1	3	4	3	4	4	2	3	2	3	4	2	2	3	2	5
6760-13	S	R	R	S	S		S	S			S						L3-BG	1643-32	165	2 strains	Southern Asia	India	Germany	MDR-cohort	2013	PMC230114	2	2	6	4	2	5	1	7	3	5	3	1	4	2	4	2	4	4	2	2	3	3	7
8305-13	S	R	R	S	S		S	R			S	S	S				L3-BG	5758-32	160	2 strains	Southern Asia	India	Germany	MDR-cohort	2013	PMC230114	2	2	6	4	2	5	1	7	3	5	3	3	4	2	4	2	4	4	4	2	3	3	8
9296-10	S	S	S	S	S									S		RIF-susceptible	L3-BG	3644-32	156	6 strains	Southern Asia	India	Germany	Population-based	2010	10.1186/1465-9921-6-35	2	2	6	4	2	5	1	3	3	5	3	3	4	2	4	2	4	4	2	2	3	3	8
SP316																	L3-BG	17498-32			Southern Asia	Pakistan	Pakistan	Convenience	2012	NA	2	2	3	4	2	5	1	3	3	5	3	3	4	2	4	1	4	4	4	2	3	3	5
SP380																	CC3	3625-32	42	2 strains	Southern Asia	Pakistan	Pakistan	Convenience	2012	NA	2	2	5	4	2	5	1	9	3	5	3	3	3	2	4	2	4	4	2	2	3	3	8
SP457																	CC3	22942-32			Southern Asia	Pakistan	Pakistan	Convenience	2012	NA	2	2	5	4	2	5	1	5	3	5	3	3	4	2	4	2	4	4	4	2	3	3	8
3444-08	R	R	R	S	S		S	S			S		S				L3-BG	11556-296			Southern Asia	India	Germany	MDR-cohort	2008	PMC230114	2	2	6	3	2	3	1	7	3	5	3	3	6	2	4	2	4	4	2	2	3	3	8
490-09	R	R	R	S	S		S	S			S		S				CC4	11563-15			Western Europe	Germany	Germany	MDR-cohort	2009	PMC230114	2	2	6	4	2	5	1	9	3	4	2	3	4	2	4	2	4	4	4	2	3	4	7
7019-09	R	R	R	S	S		S	S			S		S				L3-BG	11569-32			Southern Asia	India	Germany	MDR-cohort	2009	PMC230114	2	2	6	5	2	5	1	6	3	5	3	2	8	2	4	2	3	4	2	2	3	4	8
9745-09	R	R	R	S	R		S	S			S	S	S				CC1	17106-32			Western Europe	Germany	Germany	MDR-cohort	2009	PMC230114	2	2	6	4	2	5	1	5	3	5	3	3	3	2	6	0	0	4	2	2	3	3	6
IA5	R	R	R	S													L3-BG	13025-32	193	3 strains	Western Asia	Iraq	Iraq	MDR-cohort	2010	NA	2	2	6	4	2	5	1	9	3	5	3	4	4	2	4	2	4	4	4	2	3	3	4
IA6	R	R	R	R													CC3	13018-88	131	2 strains	Western Asia	Iraq	Iraq	MDR-cohort	2010	NA	2	2	5	4	2	5	1	7	3	5	3	3	4	2	4	2	4	4	2	2	4	3	5
IA7	S	R	R	S													CC1	13027-32	96	2 strains	Western Asia	Iraq	Iraq	MDR-cohort	2010	NA	2	2	3	4	2	5	1	5	3	5	3	3	3	2	4	8	2	4	2	2	3	3	7
IA8	R	R	R	R													L3-BG	13016-32	150	2 strains	Western Asia	Iraq	Iraq	MDR-cohort	2010	NA	2	2	8	4	2	5	1	7	3	5	3	4	4	2	4	2	4	4	2	2	3	3	5
11860-12																	CC3	17503-32			Western Europe	Germany	Germany	Convenience	2012	NA	2	2	6	4	2	5	1	7	3	5	3	4	2	2	4	1	4	4	2	2	3	2	8
7616-11																	CC5	1212-25	185	15 strains	Western Europe	Germany	Germany	Convenience	2011	NA	2	2	4	3	2	5	1	7	3	5	3	3	4	2	4	2	4	4	2	2	2	3	7
6459-11																	L3-BG	8738-332			Western Europe	Germany	Germany	Convenience	2011	Not applicable	2	2	6	4	2	5	1	5	3	5	3	3	4	2	4	2	4	2	2	2	3	3	8
730-11																	CC3	1457-32	239	5 strains	Western Europe	Germany	Germany	MDR-cohort	2011	PMC230114	2	2	5	5	2	5	1	8	3	5	3	3	4	2	4	2	4	4	4	2	3	3	3
11264-11																	CC3	16238-32			Western Europe	Germany	Germany	Population-based	2011	doi: 10.1128/JCM.05293-11.	2	2	5	5	2	5	1	8	3	5	3	4	5	2	4	2	4	4	2	2	3	3	8
SP1421																	L3-BG	22865-32			Southern Asia	Pakistan	Pakistan	Convenience	2012	NA	2	2	4	4	2	5	1	7	3	5	3	4	4	2	3	2	3	4	2	2	3	3	8
SP209																	L3-BG	17501-15			Southern Asia	Pakistan	Pakistan	Convenience	2012	NA	2	2	6	4	2	5	1	6	3	5	2	2	6	2	4	2	4	4	2	2	3	3	5
SP478																	CC5	9069-32	168	2 strains	Southern Asia	Pakistan	Pakistan	Convenience	2012	NA	2	2	4	3	2	5	1	7	3	5	3	3	4	2	4	2	4	4	2	2	3	3	8
SP631																	CC3	1449-32	118	25 strains	Southern Asia	Pakistan	Pakistan	Convenience	2012	NA	2	2	5	4	2	5	1	7	3	5	3	3	5	2	4	2	4	4	2	2	3	3	8
SP792																	CC4	17519-73			Southern Asia	Pakistan	Pakistan	Convenience	2012	NA	2	2	6	5	2	5	1	7	4	4	2	4	4	2	4	2	4	4	4	2	3	6	7
SP882																	CC3	20707-493			Southern Asia	Pakistan	Pakistan	Convenience	2012	NA	1	2	5	4	2	5	1	6	3	5	3	3	2	2	4	2	4	4	2	2	3	3	8
10831_hh																	CC4	17530-1388	271	2 strains	Western Europe	Germany	Germany	Convenience		Not applicable	2	2	5	6	1	6	1	7	3	4	4	3	3	2	4	2	4	4	4	3	3	3	6
10849_hh																	L3-BG	17494-32	178	3 strains	Western Europe	Germany	Germany	Convenience		Not applicable	2	2	6	4	2	5	1	8	3	4	3	3	4	2	5	2	4	4	2	2	3	3	8
10909_hh																	CC3	17512-32	243	2 strains	Western Europe	Germany	Germany	Convenience		Not applicable	2	2	5	5	2	5	1	7	3	7	3	3	3	2	4	1	4	4	4	2	3	3	6
10994_hh																	CC3	1449-63	122	2 strains	Western Europe	Germany	Germany	Convenience		Not applicable	2	2	5	4	2	4	1	7	3	5	3	3	5	2	4	2	4	4	2	2	3	3	8
11028_hh																	CC1	17531-722	1	2 strains	Western Europe	Germany	Germany	Convenience		Not applicable	2	1	6	5	2	5	1	5	5	5	2	3	3	2	3	2	4	4	2	2	3	3	6
11053_hh																	CC1	22824-15	38	2 strains	Western Europe	Germany	Germany	Convenience		Not applicable	2	2	6	4	2	5	1	5	3	5	2	3	3	2	4	2	4	4	2	2	3	3	8
1713-09																	CC2	12306-25	27	6 strains	Eastern Africa	Tanzania	Tanzania	HIVpos-cohort	2009	doi: 10.5588/ijtld.14.0403.	2	2	7	4	2	5	1	1	3	4	3	4	4	2	3	2	2	4	2	2	2	2	5
1719-09																	CC2	1064-32	5	103 strains	Eastern Africa	Tanzania	Tanzania	HIVpos-cohort	2009	doi: 10.5588/ijtld.14.0403.	2	2	7	4	2	5	1	1	3	4	3	4	4	2	3	2	4	4	2	2	3	2	5
1722-09																	CC2	1422-32	19	17 strains	Eastern Africa	Tanzania	Tanzania	HIVpos-cohort	2009	doi: 10.5588/ijtld.14.0403.	2	2	7	4	2	5	1	1	3	4	3	4	4	2	3	2	3	4	2	2	3	2	5
1723-09																	CC2	1422-32	19	17 strains	Eastern Africa	Tanzania	Tanzania	HIVpos-cohort	2009	doi: 10.5588/ijtld.14.0403.	2	2	7	4	2	5	1	1	3	4	3	4	4	2	3	2	3	4	2	2	3	2	5
1726-09																	CC2	1064-32	5	103 strains	Eastern Africa	Tanzania	Tanzania	HIVpos-cohort	2009	doi: 10.5588/ijtld.14.0403.	2	2	7	4	2	5	1	1	3	4	3	4	4	2	3	2	4	4	2	2	3	2	5
1727-09																	CC2	12866-32			Eastern Africa	Tanzania	Tanzania	HIVpos-cohort	2009	doi: 10.5588/ijtld.14.0403.	2	2	4	4	2	5	1	1	3	4	3	4	4	2	3	2	4	4	2	2	3	2	5
1739-09																	CC2	1064-32	5	103 strains	Eastern Africa	Tanzania	Tanzania	HIVpos-cohort	2009	doi: 10.5588/ijtld.14.0403.	2	2	7	4	2	5	1	1	3	4	3	4	4	2	3	2	4	4	2	2	3	2	5
2698-11																	CC2	12535-32	20	3 strains	Eastern Africa	Tanzania	Tanzania	HIVpos-cohort	2011	doi: 10.5588/ijtld.14.0403.	2	2	7	4	2	5	1	1	3	4	3	4	4	2	3	2	3	4	2	2	3	3	5
2701-11																	CC2	12535-32	20	3 strains	Eastern Africa	Tanzania	Tanzania	HIVpos-cohort	2011	doi: 10.5588/ijtld.14.0403.	2	2	7	4	2	5	1	1	3	4	3	4	4	2	3	2	3	4	2	2	3	3	5
2705-11																	CC2	2021-32	12	19 strains	Eastern Africa	Tanzania	Tanzania	HIVpos-cohort	2011	doi: 10.5588/ijtld.14.0403.	2	2	8	4	2	5	1	1	3	4	3	4	4	2	3	2	4	4	2	2	3	2	5
2712-11																	CC2	2021-32	12	19 strains	Eastern Africa	Tanzania	Tanzania	HIVpos-cohort	2011	doi: 10.5588/ijtld.14.0403.	2	2	8	4	2	5	1	1	3	4	3	4	4	2	3	2	4	4	2	2	3	2	5
4137-12																	CC2	1064-32	5	103 strains	Eastern Africa	Tanzania	Tanzania	HIVpos-cohort	2012	doi: 10.5588/ijtld.14.0403.	2	2	7	4	2	5	1	1	3	4	3	4	4	2	3	2	4	4	2	2	3	2	5
4143-12																	L3-BG	8570-32			Eastern Africa	Tanzania	Tanzania	HIVpos-cohort	2012	doi: 10.5588/ijtld.14.0403.	2	2	6	4	2	5	1	7	3	4	3	1	4	2	4	2	4	4	2	2	3	3	7
4146-12																	CC2	12306-32	18	3 strains	Eastern Africa	Tanzania	Tanzania	HIVpos-cohort	2012	doi: 10.5588/ijtld.14.0403.	2	2	7	4	2	5	1	1	3	4	3	4	4	2	3	2	2	4	2	2	3	2	5
4148-12																	CC2	12306-32	18	3 strains	Eastern Africa	Tanzania	Tanzania	HIVpos-cohort	2012	doi: 10.5588/ijtld.14.0403.	2	2	7	4	2	5	1	1	3	4	3	4	4	2	3	2	2	4	2	2	3	2	5
4153-12																	CC2	2021-32	12	19 strains	Eastern Africa	Tanzania	Tanzania	HIVpos-cohort	2012	doi: 10.5588/ijtld.14.0403.	2	2	8	4	2	5	1	1	3	4	3	4	4	2	3	2	4	4	2	2	3	2	5
4154-12																	CC2	12889-32			Eastern Africa	Tanzania	Tanzania	HIVpos-cohort	2012	doi: 10.5588/ijtld.14.0403.	2	2	8	4	2	5	1	1	3	4	3	4	4	2	3	2	3	4	2	2	3	2	5
4165-12																	CC2	12306-25	27	6 strains	Eastern Africa	Tanzania	Tanzania	HIVpos-cohort	2012	doi: 10.5588/ijtld.14.0403.	2	2	7	4	2	5	1	1	3	4	3	4	4	2	3	2	2	4	2	2	2	2	5
4167-12																	CC2	2021-32	12	19 strains	Eastern Africa	Tanzania	Tanzania	HIVpos-cohort	2012	doi: 10.5588/ijtld.14.0403.	2	2	8	4	2	5	1	1	3	4	3	4	4	2	3	2	4	4	2	2	3	2	5
4168-12																	CC2	4439-32	8	9 strains	Eastern Africa	Tanzania	Tanzania	HIVpos-cohort	2012	doi: 10.5588/ijtld.14.0403.	2	2	7	4	2	5	1	1	3	4	3	4	4	2	3	2	4	4	2	2	3	2	4
4173-12																	CC4	7122-15	253	6 strains	Eastern Africa	Tanzania	Tanzania	HIVpos-cohort	2012	doi: 10.5588/ijtld.14.0403.	2	2	3	4	2	5	1	7	3	4	2	3	4	2	4	2	4	4	4	2	3	4	7
4636-14																	CC2	1064-32	5	103 strains	Eastern Africa	Zambia	Zambia	Convenience	2014	Not applicable	2	2	7	4	2	5	1	1	3	4	3	4	4	2	3	2	4	4	2	2	3	2	5
6485-14	R	R	R	R	S											RR/MDR	CC2	1064-145	13	3 strains	Eastern Africa	Ethiopia	Ethiopia	Cross-sectional	2013	https://doi.org/10.1186/s12879-016-2041-x	2	2	7	4	1	5	1	1	3	4	3	4	4	2	3	2	4	4	2	2	3	2	5
6491-14	S	S	S	S	S											RIF-susceptible	CC3	17324-122			Eastern Africa	Ethiopia	Ethiopia	Cross-sectional	2013	https://doi.org/10.1186/s12879-016-2041-x	2	2	7	5	2	5	1	7	4	4	3	3	3	2	4	2	3	4	2	2	3	3	9
6520-14	S	S	S	S	S											RIF-susceptible	CC1	1061-32	100	34 strains	Eastern Africa	Ethiopia	Ethiopia	Cross-sectional	2013	https://doi.org/10.1186/s12879-016-2041-x	2	2	6	4	2	5	1	5	3	6	3	3	1	2	4	2	4	4	2	2	3	3	7
6527-14	S	S	S	S	S											RIF-susceptible	CC2	17325-32	15	2 strains	Eastern Africa	Ethiopia	Ethiopia	Cross-sectional	2013	https://doi.org/10.1186/s12879-016-2041-x	2	2	7	4	2	5	1	1	3	4	3	3	2	2	3	2	4	4	2	2	3	2	5
6541-14	S	S	S	S	S											RIF-susceptible	CC2	1064-32	5	103 strains	Eastern Africa	Ethiopia	Ethiopia	Cross-sectional	2013	https://doi.org/10.1186/s12879-016-2041-x	2	2	7	4	2	5	1	1	3	4	3	4	4	2	3	2	4	4	2	2	3	2	5
6542-14	S	S	S	S	S											RIF-susceptible	CC2	1295-32	16	13 strains	Eastern Africa	Ethiopia	Ethiopia	Cross-sectional	2013	https://doi.org/10.1186/s12879-016-2041-x	2	2	7	4	2	5	1	1	3	4	3	4	2	2	3	2	4	4	2	2	3	2	5
6543-14		S	S	S	S											RIF-susceptible	CC2	1064-32	5	103 strains	Eastern Africa	Ethiopia	Ethiopia	Cross-sectional	2013	https://doi.org/10.1186/s12879-016-2041-x	2	2	7	4	2	5	1	1	3	4	3	4	4	2	3	2	4	4	2	2	3	2	5
6552-14	S	S	S	S	S											RIF-susceptible	CC1	6755-32	197	4 strains	Eastern Africa	Ethiopia	Ethiopia	Cross-sectional	2013	https://doi.org/10.1186/s12879-016-2041-x	2	2	6	4	2	5	1	5	3	5	3	3	4	2	2	2	4	4	2	2	3	3	7
6555-14	S	S	S	S	S											RIF-susceptible	CC1	7785-32	98	6 strains	Eastern Africa	Ethiopia	Ethiopia	Cross-sectional	2013	https://doi.org/10.1186/s12879-016-2041-x	2	2	6	4	2	5	1	5	3	6	3	4	1	2	4	2	4	4	2	2	3	3	7
6556-14	R	S	S	S	S											RIF-susceptible	CC1	1557-32	51	78 strains	Eastern Africa	Ethiopia	Ethiopia	Cross-sectional	2013	https://doi.org/10.1186/s12879-016-2041-x	2	2	6	4	2	5	1	5	3	5	3	3	3	2	4	2	4	4	2	2	3	3	7
6562-14	R	S	S	S	S											RIF-susceptible	CC3	17323-122			Eastern Africa	Ethiopia	Ethiopia	Cross-sectional	2013	https://doi.org/10.1186/s12879-016-2041-x	2	2	7	4	2	5	1	7	4	4	3	3	4	2	4	3	3	4	4	2	3	2	9
6584-14	S	S	S	S	S											RIF-susceptible	CC1	17328-34	198	2 strains	Eastern Africa	Ethiopia	Ethiopia	Cross-sectional	2013	https://doi.org/10.1186/s12879-016-2041-x	2	2	6	3	2	5	1	5	3	5	3	3	4	2	2	2	4	3	2	2	3	3	7
6585-14	S	S	S	S	S											RIF-susceptible	CC1	17328-34	198	2 strains	Eastern Africa	Ethiopia	Ethiopia	Cross-sectional	2013	https://doi.org/10.1186/s12879-016-2041-x	2	2	6	3	2	5	1	5	3	5	3	3	4	2	2	2	4	3	2	2	3	3	7
6586-14	R	S	S	S	S											RIF-susceptible	CC3	17330-122			Eastern Africa	Ethiopia	Ethiopia	Cross-sectional	2013	https://doi.org/10.1186/s12879-016-2041-x	2	2	7	4	2	5	1	7	4	4	3	3	4	2	4	2	1	4	4	2	3	2	10
7814-11																	CC2	12896-32			Eastern Africa	Tanzania	Tanzania	HIVpos-cohort	2011	doi: 10.5588/ijtld.14.0403.	2	2	7	4	2	5	1	1	3	3	3	4	4	2	4	2	4	4	2	2	3	2	4
7819-11																	CC2	17528-25			Eastern Africa	Tanzania	Tanzania	HIVpos-cohort	2011	doi: 10.5588/ijtld.14.0403.	2	2	7	4	2	5	1	1	3	2	3	4	4	2	3	2	4	4	2	2	2	2	6
7823-11																	CC2	12535-32	20	3 strains	Eastern Africa	Tanzania	Tanzania	HIVpos-cohort	2011	doi: 10.5588/ijtld.14.0403.	2	2	7	4	2	5	1	1	3	4	3	4	4	2	3	2	3	4	2	2	3	3	5
7833-11																	CC2	2021-32	12	19 strains	Eastern Africa	Tanzania	Tanzania	HIVpos-cohort	2011	doi: 10.5588/ijtld.14.0403.	2	2	8	4	2	5	1	1	3	4	3	4	4	2	3	2	4	4	2	2	3	2	5
7835-11																	CC2	12306-25	27	6 strains	Eastern Africa	Tanzania	Tanzania	HIVpos-cohort	2011	doi: 10.5588/ijtld.14.0403.	2	2	7	4	2	5	1	1	3	4	3	4	4	2	3	2	2	4	2	2	2	2	5
7837-11																	CC2	1422-25	26	3 strains	Eastern Africa	Tanzania	Tanzania	HIVpos-cohort	2011	doi: 10.5588/ijtld.14.0403.	2	2	7	4	2	5	1	1	3	4	3	4	4	2	3	2	3	4	2	2	2	2	5
10518-01																	L3-BG	15863-32	176	2 strains	Western Africa	Ghana	Ghana	Cross-sectional	2001	Not applicable	2	2	7	6	2	5	1	8	3	5	3	3	4	2	4	2	4	4	2	2	3	3	7
Fet-100																	CC5	16729-32			Eastern Africa	Ethiopia	Ethiopia	Convenience	2012	10.1371/journal.pone.0137865	2	2	4	3	2	5	1	6	3	5	3	3	4	2	4	2	4	4	2	2	3	3	7
Fet-105																	CC1	345-32	78	2 strains	Eastern Africa	Ethiopia	Ethiopia	Convenience	2012	10.1371/journal.pone.0137865	2	2	6	4	2	5	1	5	3	5	3	3	3	2	4	2	3	4	2	2	3	3	8
Fet-109																	CC1	1557-32	51	78 strains	Eastern Africa	Ethiopia	Ethiopia	Convenience	2012	10.1371/journal.pone.0137865	2	2	6	4	2	5	1	5	3	5	3	3	3	2	4	2	4	4	2	2	3	3	7
Fet-116																	CC1	6755-32	197	4 strains	Eastern Africa	Ethiopia	Ethiopia	Convenience	2012	10.1371/journal.pone.0137865	2	2	6	4	2	5	1	5	3	5	3	3	4	2	2	2	4	4	2	2	3	3	7
Fet-118																	CC2	1295-32	16	13 strains	Eastern Africa	Ethiopia	Ethiopia	Convenience	2012	10.1371/journal.pone.0137865	2	2	7	4	2	5	1	1	3	4	3	4	2	2	3	2	4	4	2	2	3	2	5
Fet-128																	CC1	16722-32			Eastern Africa	Ethiopia	Ethiopia	Convenience	2012	10.1371/journal.pone.0137865	2	2	6	4	2	5	1	5	3	5	3	3	1	2	3	2	4	4	2	2	3	3	7
Fet-134																	CC1	16727-32			Eastern Africa	Ethiopia	Ethiopia	Convenience	2012	10.1371/journal.pone.0137865	2	2	6	4	2	5	1	5	3	6	3	3	3	2	2	2	3	4	2	2	3	3	7
Fet-135																	CC1	1557-32	51	78 strains	Eastern Africa	Ethiopia	Ethiopia	Convenience	2012	10.1371/journal.pone.0137865	2	2	6	4	2	5	1	5	3	5	3	3	3	2	4	2	4	4	2	2	3	3	7
Fet-139																	CC1	16731-32	248	2 strains	Eastern Africa	Ethiopia	Ethiopia	Convenience	2012	10.1371/journal.pone.0137865	2	2	6	2	2	5	1	6	3	5	3	2	3	2	6	2	4	4	2	2	3	2	6
Fet-141																	CC1	16716-32	55	2 strains	Eastern Africa	Ethiopia	Ethiopia	Convenience	2012	10.1371/journal.pone.0137865	2	2	6	4	2	5	1	5	3	5	3	1	3	2	4	2	4	4	2	2	3	3	7
Fet-152																	CC1	16726-32			Eastern Africa	Ethiopia	Ethiopia	Convenience	2012	10.1371/journal.pone.0137865	2	2	6	4	2	5	1	5	3	4	3	3	3	2	2	2	5	4	2	2	3	3	8
Fet-161_2																	CC1	7785-32	98	6 strains	Eastern Africa	Ethiopia	Ethiopia	Convenience	2012	10.1371/journal.pone.0137865	2	2	6	4	2	5	1	5	3	6	3	4	1	2	4	2	4	4	2	2	3	3	7
Fet-171																	CC3	16734-32			Eastern Africa	Ethiopia	Ethiopia	Convenience	2012	10.1371/journal.pone.0137865	2	2	3	4	2	5	1	8	3	4	3	3	3	2	4	2	4	4	4	2	3	3	1
Fet-177																	CC1	1061-32	100	34 strains	Eastern Africa	Ethiopia	Ethiopia	Convenience	2012	10.1371/journal.pone.0137865	2	2	6	4	2	5	1	5	3	6	3	3	1	2	4	2	4	4	2	2	3	3	7
Fet-178																	CC1	1061-32	100	34 strains	Eastern Africa	Ethiopia	Ethiopia	Convenience	2012	10.1371/journal.pone.0137865	2	2	6	4	2	5	1	5	3	6	3	3	1	2	4	2	4	4	2	2	3	3	7
Fet-182																	CC1	?-32			Eastern Africa	Ethiopia	Ethiopia	Convenience	2012	10.1371/journal.pone.0137865	2	2	6	4	2	5	1	5	3	5	3	2	3	2	2	2	6	4	2	2	3	3	0
Fet-194																	CC1	16717-32			Eastern Africa	Ethiopia	Ethiopia	Convenience	2012	10.1371/journal.pone.0137865	2	2	6	4	2	5	1	5	3	5	3	3	3	2	4	2	4	4	2	2	3	3	3
Fet-196																	CC1	1646-32			Eastern Africa	Ethiopia	Ethiopia	Convenience	2012	10.1371/journal.pone.0137865	2	2	6	5	2	5	1	5	3	5	3	3	3	2	4	2	4	4	2	2	3	3	4
Fet-197																	CC1	9060-32	57	2 strains	Eastern Africa	Ethiopia	Ethiopia	Convenience	2012	10.1371/journal.pone.0137865	2	2	6	4	2	5	1	5	3	5	3	3	1	2	4	2	4	4	2	2	3	3	7
Fet-201																	L3-BG	16735-122			Eastern Africa	Ethiopia	Ethiopia	Convenience	2012	10.1371/journal.pone.0137865	2	2	8	6	2	5	1	7	4	4	3	3	4	2	3	2	4	4	4	2	3	3	5
Fet-205																	L3-BG	16732-32			Eastern Africa	Ethiopia	Ethiopia	Convenience	2012	10.1371/journal.pone.0137865	2	2	7	4	2	5	1	8	3	4	3	3	4	2	6	2	4	4	4	2	3	3	11
Fet-210																	CC1	5358-32	81	2 strains	Eastern Africa	Ethiopia	Ethiopia	Convenience	2012	10.1371/journal.pone.0137865	2	2	6	5	2	5	1	5	3	5	3	3	3	2	4	2	4	4	2	2	3	3	5
Fet-214																	CC1	16721-32			Eastern Africa	Ethiopia	Ethiopia	Convenience	2012	10.1371/journal.pone.0137865	2	2	6	4	2	5	1	5	3	6	3	4	1	2	3	2	4	4	2	2	3	3	7
Fet-218																	CC5	16729-25			Eastern Africa	Ethiopia	Ethiopia	Convenience	2012	10.1371/journal.pone.0137865	2	2	4	3	2	5	1	6	3	5	3	3	4	2	4	2	4	4	2	2	2	3	7
Fet-224																	CC1	1061-32	100	34 strains	Eastern Africa	Ethiopia	Ethiopia	Convenience	2012	10.1371/journal.pone.0137865	2	2	6	4	2	5	1	5	3	6	3	3	1	2	4	2	4	4	2	2	3	3	7
Fet-226																	CC1	13084-32	112	2 strains	Eastern Africa	Ethiopia	Ethiopia	Convenience	2012	10.1371/journal.pone.0137865	2	2	6	4	2	5	1	5	3	5	3	3	3	2	2	2	6	4	2	2	3	3	8
Fet-230																	CC1	?-135			Eastern Africa	Ethiopia	Ethiopia	Convenience	2012	10.1371/journal.pone.0137865	2	2	6	4	2	5	1	5	3	5	3	3	3	2	4	2	0	4	2	3	3	3	8
Fet-246																	CC1	16725-32			Eastern Africa	Ethiopia	Ethiopia	Convenience	2012	10.1371/journal.pone.0137865	2	2	6	4	2	5	1	5	3	5	3	2	3	2	2	2	6	4	2	2	3	3	8
Fet-256																	CC1	16724-32			Eastern Africa	Ethiopia	Ethiopia	Convenience	2012	10.1371/journal.pone.0137865	2	2	6	4	2	5	1	2	3	6	3	3	1	2	6	2	4	4	2	2	3	3	7
Fet-257																	CC1	14680-32	101	3 strains	Eastern Africa	Ethiopia	Ethiopia	Convenience	2012	10.1371/journal.pone.0137865	2	2	6	4	2	5	1	6	3	6	3	3	1	2	4	2	4	4	2	2	3	3	7
Fet-260																	L3-BG	16733-32			Eastern Africa	Ethiopia	Ethiopia	Convenience	2012	10.1371/journal.pone.0137865	2	2	7	4	2	5	1	4	3	4	3	3	4	2	4	2	4	4	4	2	3	3	11
Fet-269																	CC1	16723-32	105	2 strains	Eastern Africa	Ethiopia	Ethiopia	Convenience	2012	10.1371/journal.pone.0137865	2	2	6	4	2	5	1	2	3	6	3	3	1	2	3	2	4	4	2	2	3	3	7
Fet-273																	CC1	9048-332	109	5 strains	Eastern Africa	Ethiopia	Ethiopia	Convenience	2012	10.1371/journal.pone.0137865	2	2	6	3	2	5	1	4	3	5	3	3	3	2	4	2	4	2	2	2	3	3	7
Fet-281																	CC1	4539-32	58	4 strains	Eastern Africa	Ethiopia	Ethiopia	Convenience	2012	10.1371/journal.pone.0137865	2	2	6	4	2	5	1	5	3	5	3	3	3	2	4	2	4	4	2	2	3	4	7
Fet-285																	CC1	16723-32	105	2 strains	Eastern Africa	Ethiopia	Ethiopia	Convenience	2012	10.1371/journal.pone.0137865	2	2	6	4	2	5	1	2	3	6	3	3	1	2	3	2	4	4	2	2	3	3	7
Fet-312																	CC1	13046-32			Eastern Africa	Ethiopia	Ethiopia	Convenience	2012	10.1371/journal.pone.0137865	2	2	6	4	2	5	1	5	3	4	3	3	3	2	4	2	3	4	2	2	3	3	7
Fet-318																	CC1	1061-32	100	34 strains	Eastern Africa	Ethiopia	Ethiopia	Convenience	2012	10.1371/journal.pone.0137865	2	2	6	4	2	5	1	5	3	6	3	3	1	2	4	2	4	4	2	2	3	3	7
Fet-320																	CC1	16720-32			Eastern Africa	Ethiopia	Ethiopia	Convenience	2012	10.1371/journal.pone.0137865	2	2	6	4	2	5	1	4	3	6	3	4	1	2	4	2	4	4	2	2	3	3	7
Fet-333																	CC1	16731-32	248	2 strains	Eastern Africa	Ethiopia	Ethiopia	Convenience	2012	10.1371/journal.pone.0137865	2	2	6	2	2	5	1	6	3	5	3	2	3	2	6	2	4	4	2	2	3	2	6
Fet-337																	CC1	9048-332	109	5 strains	Eastern Africa	Ethiopia	Ethiopia	Convenience	2012	10.1371/journal.pone.0137865	2	2	6	3	2	5	1	4	3	5	3	3	3	2	4	2	4	2	2	2	3	3	7
Fet-338																	CC1	16718-32			Eastern Africa	Ethiopia	Ethiopia	Convenience	2012	10.1371/journal.pone.0137865	2	4	4	4	2	5	1	5	3	5	3	3	3	2	4	2	4	4	2	2	3	3	7
Fet-351																	CC1	1061-32	100	34 strains	Eastern Africa	Ethiopia	Ethiopia	Convenience	2012	10.1371/journal.pone.0137865	2	2	6	4	2	5	1	5	3	6	3	3	1	2	4	2	4	4	2	2	3	3	7
Fet-364																	CC5	11653-25			Eastern Africa	Ethiopia	Ethiopia	Convenience	2012	10.1371/journal.pone.0137865	2	2	4	3	2	5	1	5	3	5	3	3	4	2	4	2	4	4	2	2	2	3	7
Fet-371																	CC1	7186-32	247	3 strains	Eastern Africa	Ethiopia	Ethiopia	Convenience	2012	10.1371/journal.pone.0137865	2	2	6	2	2	5	1	6	3	5	3	2	3	2	6	2	4	4	2	2	3	2	6
Fet-374																	CC1	1061-32	100	34 strains	Eastern Africa	Ethiopia	Ethiopia	Convenience	2012	10.1371/journal.pone.0137865	2	2	6	4	2	5	1	5	3	6	3	3	1	2	4	2	4	4	2	2	3	3	7
Fet-376																	CC1	16728-34			Eastern Africa	Ethiopia	Ethiopia	Convenience	2012	10.1371/journal.pone.0137865	2	2	6	3	2	5	1	5	3	5	3	3	4	2	2	2	4	3	2	2	3	3	6
Fet-384																	CC1	1344-88			Eastern Africa	Ethiopia	Ethiopia	Convenience	2012	10.1371/journal.pone.0137865	2	2	6	4	2	5	1	5	3	5	3	3	3	2	4	2	4	4	2	2	4	5	7
Fet-387																	CC1	1219-32	47	2 strains	Eastern Africa	Ethiopia	Ethiopia	Convenience	2012	10.1371/journal.pone.0137865	2	2	6	4	2	5	1	5	3	5	3	3	3	2	4	2	3	4	2	2	3	3	7
Fet-402																	CC1	7395-32			Eastern Africa	Ethiopia	Ethiopia	Convenience	2012	10.1371/journal.pone.0137865	2	2	4	4	2	5	1	5	3	5	3	3	3	2	2	2	6	4	2	2	3	3	8
Fet-412																	CC1	1557-32	51	78 strains	Eastern Africa	Ethiopia	Ethiopia	Convenience	2012	10.1371/journal.pone.0137865	2	2	6	4	2	5	1	5	3	5	3	3	3	2	4	2	4	4	2	2	3	3	7
Fet-419																	CC1	15106-32	72	3 strains	Eastern Africa	Ethiopia	Ethiopia	Convenience	2012	10.1371/journal.pone.0137865	2	2	6	4	2	5	1	5	3	4	3	3	3	2	4	2	4	4	2	2	3	3	7
Fet-430																	CC1	12961-32			Eastern Africa	Ethiopia	Ethiopia	Convenience	2012	10.1371/journal.pone.0137865	2	2	6	4	2	5	1	4	3	6	3	3	1	2	4	2	4	4	2	2	3	3	7
Fet-434																	CC1	15106-32	72	3 strains	Eastern Africa	Ethiopia	Ethiopia	Convenience	2012	10.1371/journal.pone.0137865	2	2	6	4	2	5	1	5	3	4	3	3	3	2	4	2	4	4	2	2	3	3	7
1558-08																	CC2	12306-25	27	6 strains	Eastern Africa	Tanzania	Tanzania	HIVpos-cohort	2008	doi: 10.5588/ijtld.14.0403.	2	2	7	4	2	5	1	1	3	4	3	4	4	2	3	2	2	4	2	2	2	2	5
1574-08																	CC2	2021-32	12	19 strains	Eastern Africa	Tanzania	Tanzania	HIVpos-cohort	2008	doi: 10.5588/ijtld.14.0403.	2	2	8	4	2	5	1	1	3	4	3	4	4	2	3	2	4	4	2	2	3	2	5
1580-08																	CC2	2021-32	12	19 strains	Eastern Africa	Tanzania	Tanzania	HIVpos-cohort	2008	doi: 10.5588/ijtld.14.0403.	2	2	8	4	2	5	1	1	3	4	3	4	4	2	3	2	4	4	2	2	3	2	5
1590-08																	CC2	12855-25	30	2 strains	Eastern Africa	Tanzania	Tanzania	HIVpos-cohort	2008	doi: 10.5588/ijtld.14.0403.	2	2	6	4	2	5	1	1	3	4	3	4	4	2	3	2	2	4	2	2	2	2	5
1591-08																	CC2	1422-25	26	3 strains	Eastern Africa	Tanzania	Tanzania	HIVpos-cohort	2008	doi: 10.5588/ijtld.14.0403.	2	2	7	4	2	5	1	1	3	4	3	4	4	2	3	2	3	4	2	2	2	2	5
1608-08																	CC2	12855-25	30	2 strains	Eastern Africa	Tanzania	Tanzania	HIVpos-cohort	2008	doi: 10.5588/ijtld.14.0403.	2	2	6	4	2	5	1	1	3	4	3	4	4	2	3	2	2	4	2	2	2	2	5
1614-08																	CC2	2021-32	12	19 strains	Eastern Africa	Tanzania	Tanzania	HIVpos-cohort	2008	doi: 10.5588/ijtld.14.0403.	2	2	8	4	2	5	1	1	3	4	3	4	4	2	3	2	4	4	2	2	3	2	5
1620-08																	CC2	12858-32			Eastern Africa	Tanzania	Tanzania	HIVpos-cohort	2008	doi: 10.5588/ijtld.14.0403.	2	2	8	4	2	5	1	1	3	4	3	4	4	2	3	2	3	4	2	2	3	2	4
1623-08																	CC2	1491-25	29	4 strains	Eastern Africa	Tanzania	Tanzania	HIVpos-cohort	2008	doi: 10.5588/ijtld.14.0403.	2	2	6	4	2	5	1	1	3	4	3	4	4	2	3	2	4	4	2	2	2	2	5
1626-08																	CC2	2021-32	12	19 strains	Eastern Africa	Tanzania	Tanzania	HIVpos-cohort	2008	doi: 10.5588/ijtld.14.0403.	2	2	8	4	2	5	1	1	3	4	3	4	4	2	3	2	4	4	2	2	3	2	5
6597-14	S	S	S	S	S											RIF-susceptible	CC1	17327-32			Eastern Africa	Ethiopia	Ethiopia	Cross-sectional	2013	https://doi.org/10.1186/s12879-016-2041-x	2	1	6	4	2	5	1	5	3	5	3	3	3	2	4	2	4	4	2	2	3	3	7
Fet-13																	CC1	16715-32			Eastern Africa	Ethiopia	Ethiopia	Convenience	2012	10.1371/journal.pone.0137865	2	2	6	4	2	5	1	5	3	5	3	3	3	2	7	2	4	4	2	2	3	3	8
Fet-18																	CC3	9072-32	139	6 strains	Eastern Africa	Ethiopia	Ethiopia	Convenience	2012	10.1371/journal.pone.0137865	2	2	4	4	2	5	1	7	3	5	3	3	5	2	4	2	4	4	2	2	3	3	8
Fet-244																	CC1	13084-32	112	2 strains	Eastern Africa	Ethiopia	Ethiopia	Convenience	2012	10.1371/journal.pone.0137865	2	2	6	4	2	5	1	5	3	5	3	3	3	2	2	2	6	4	2	2	3	3	8
Fet-31																	CC1	1649-32	89	8 strains	Eastern Africa	Ethiopia	Ethiopia	Convenience	2012	10.1371/journal.pone.0137865	2	2	6	4	2	5	1	3	3	5	3	3	3	2	4	2	6	4	2	2	3	3	7
Fet-40																	CC1	1536-32	91	2 strains	Eastern Africa	Ethiopia	Ethiopia	Convenience	2012	10.1371/journal.pone.0137865	2	2	6	4	2	5	1	3	3	4	3	3	3	2	4	1	4	4	2	2	3	3	7
Fet-49																	CC1	7785-32	98	6 strains	Eastern Africa	Ethiopia	Ethiopia	Convenience	2012	10.1371/journal.pone.0137865	2	2	6	4	2	5	1	5	3	6	3	4	1	2	4	2	4	4	2	2	3	3	7
Fet-56																	CC5	16730-25	184	3 strains	Eastern Africa	Ethiopia	Ethiopia	Convenience	2012	10.1371/journal.pone.0137865	2	2	4	3	2	5	1	7	3	5	3	3	4	2	4	2	4	4	2	2	2	2	7
Fet-59																	CC1	16719-32			Eastern Africa	Ethiopia	Ethiopia	Convenience	2012	10.1371/journal.pone.0137865	2	2	6	4	2	5	1	5	3	6	3	2	1	2	4	2	4	4	2	2	3	3	7
Fet-6																	CC1	16716-32	55	2 strains	Eastern Africa	Ethiopia	Ethiopia	Convenience	2012	10.1371/journal.pone.0137865	2	2	6	4	2	5	1	5	3	5	3	1	3	2	4	2	4	4	2	2	3	3	7
Fet-64																	CC1	9045-32	69	2 strains	Eastern Africa	Ethiopia	Ethiopia	Convenience	2012	10.1371/journal.pone.0137865	2	2	6	4	2	5	1	4	3	5	3	3	3	2	4	2	4	4	2	2	3	3	7
Fet-67																	CC2	1064-32	5	103 strains	Eastern Africa	Ethiopia	Ethiopia	Convenience	2012	10.1371/journal.pone.0137865	2	2	7	4	2	5	1	1	3	4	3	4	4	2	3	2	4	4	2	2	3	2	5
Fet-78																	CC2	1064-32	5	103 strains	Eastern Africa	Ethiopia	Ethiopia	Convenience	2012	10.1371/journal.pone.0137865	2	2	7	4	2	5	1	1	3	4	3	4	4	2	3	2	4	4	2	2	3	2	5
Fet-82																	CC1	1061-32	100	34 strains	Eastern Africa	Ethiopia	Ethiopia	Convenience	2012	10.1371/journal.pone.0137865	2	2	6	4	2	5	1	5	3	6	3	3	1	2	4	2	4	4	2	2	3	3	7
Fet-83																	CC1	8301-32	79	2 strains	Eastern Africa	Ethiopia	Ethiopia	Convenience	2012	10.1371/journal.pone.0137865	2	2	6	5	2	5	1	5	3	5	3	3	3	2	4	2	4	4	2	2	3	3	7
Fet-95																	CC1	388-32			Eastern Africa	Ethiopia	Ethiopia	Convenience	2012	10.1371/journal.pone.0137865	2	2	6	4	2	5	1	6	3	5	3	2	3	2	6	2	4	4	2	2	3	2	6
Fet-185																	CC1	1061-32	100	34 strains	Eastern Africa	Ethiopia	Ethiopia	Convenience	2012	10.1371/journal.pone.0137865	2	2	6	4	2	5	1	5	3	6	3	3	1	2	4	2	4	4	2	2	3	3	7
Fet-27																	CC1	9046-32	113	2 strains	Eastern Africa	Ethiopia	Ethiopia	Convenience	2012	10.1371/journal.pone.0137865	2	2	6	4	2	5	1	5	3	5	3	3	3	2	3	2	6	4	2	2	3	3	8
Fet-36																	CC1	1557-25	62	2 strains	Eastern Africa	Ethiopia	Ethiopia	Convenience	2012	10.1371/journal.pone.0137865	2	2	6	4	2	5	1	5	3	5	3	3	3	2	4	2	4	4	2	2	2	3	7
Fet-37																	CC1	14680-32	101	3 strains	Eastern Africa	Ethiopia	Ethiopia	Convenience	2012	10.1371/journal.pone.0137865	2	2	6	4	2	5	1	6	3	6	3	3	1	2	4	2	4	4	2	2	3	3	7
Fet-47																	CC1	1061-32	100	34 strains	Eastern Africa	Ethiopia	Ethiopia	Convenience	2012	10.1371/journal.pone.0137865	2	2	6	4	2	5	1	5	3	6	3	3	1	2	4	2	4	4	2	2	3	3	7
Fet-15																	CC1	?-32			Eastern Africa	Ethiopia	Ethiopia	Convenience	2012	10.1371/journal.pone.0137865	2	2	6	4	2	5	1	5	3	4	3	3	3	2	4	6	0	4	2	2	3	3	7
Fet-21																	CC1	13126-32			Eastern Africa	Ethiopia	Ethiopia	Convenience	2012	10.1371/journal.pone.0137865	2	2	6	4	2	5	1	5	3	6	3	3	1	2	3	2	4	4	2	2	3	3	4
Fet-74																	CC1	7785-32	98	6 strains	Eastern Africa	Ethiopia	Ethiopia	Convenience	2012	10.1371/journal.pone.0137865	2	2	6	4	2	5	1	5	3	6	3	4	1	2	4	2	4	4	2	2	3	3	7
15172-14																	L3-BG	5365-32			Eastern Africa	Mozambique	Mozambique	Convenience	2014	NA	2	2	6	4	2	5	1	3	3	5	3	3	4	2	4	2	4	4	2	2	3	3	7
15182-14																	CC2	7210-229	25	2 strains	Eastern Africa	Mozambique	Mozambique	Convenience	2014	NA	2	2	7	4	2	5	1	1	2	4	3	4	4	2	2	2	4	4	2	2	3	2	5
15190-14																	CC3	19158-32			Eastern Africa	Mozambique	Mozambique	Convenience	2014	NA	2	2	4	4	2	5	1	6	3	5	3	3	5	2	4	2	4	4	2	2	3	3	8
15186-14																	CC2	1422-32	19	17 strains	Eastern Africa	Mozambique	Mozambique	Convenience	2014	NA	2	2	7	4	2	5	1	1	3	4	3	4	4	2	3	2	3	4	2	2	3	2	5
Q5-2015																	CC4	1220-15	254	29 strains	Western Europe	Germany	Germany	Convenience	2015	Not applicable	2	2	6	4	2	5	1	7	3	4	2	3	4	2	4	2	4	4	4	2	3	4	7
Q10-2015																	CC3	17507-32			Western Europe	Germany	Germany	Convenience	2015	Not applicable	2	2	4	2	2	5	1	8	3	5	3	3	3	2	4	1	4	4	2	2	3	3	8
13174-14	S	S	S	S	S											RIF-susceptible	CC1	1557-32	51	78 strains	Northern Africa	Sudan	Germany	Cross-sectional	2014	Not applicable	2	2	6	4	2	5	1	5	3	5	3	3	3	2	4	2	4	4	2	2	3	3	7
13178-14	S	S	S	S	S											RIF-susceptible	CC1	1557-32	51	78 strains	Northern Africa	Sudan	Germany	Cross-sectional	2014	Not applicable	2	2	6	4	2	5	1	5	3	5	3	3	3	2	4	2	4	4	2	2	3	3	7
13583-14	R	S	S	S	S	S	S	S								RIF-susceptible	CC1	17280-32	77	3 strains	Northern Africa	Sudan	Germany	Cross-sectional	2014	Not applicable	2	2	2	4	2	5	1	5	3	5	3	3	3	2	4	2	4	4	2	2	3	3	6
13585-14	R	R	S	R	S	S	S	S								RIF-susceptible	CC1	9259-32	63	3 strains	Northern Africa	Sudan	Germany	Cross-sectional	2014	Not applicable	2	2	6	4	2	5	1	5	3	5	3	3	3	2	3	2	4	4	2	2	3	3	7
13586-14	R	S	S	S	S	S	S	S								RIF-susceptible	CC1	6974-32	108	2 strains	Northern Africa	Sudan	Germany	Cross-sectional	2014	Not applicable	2	2	5	4	2	5	1	4	3	6	3	4	1	2	4	2	4	4	2	2	3	3	7
13590-14	S	S	S	S	S											RIF-susceptible	CC1	1557-32	51	78 strains	Northern Africa	Sudan	Germany	Cross-sectional	2014	Not applicable	2	2	6	4	2	5	1	5	3	5	3	3	3	2	4	2	4	4	2	2	3	3	7
13685-14	S	S	S	S	S											RIF-susceptible	CC1	13113-32	76	2 strains	Northern Africa	Sudan	Germany	Cross-sectional	2014	Not applicable	2	2	6	5	2	5	1	5	3	5	3	2	3	2	4	2	4	4	2	2	3	3	7
13686-14	R	S	S	S	S	S	S	S								RIF-susceptible	CC1	1557-32	51	78 strains	Northern Africa	Sudan	Germany	Cross-sectional	2014	Not applicable	2	2	6	4	2	5	1	5	3	5	3	3	3	2	4	2	4	4	2	2	3	3	7
13687-14	S	S	S	S	S											RIF-susceptible	CC1	1557-229	65	2 strains	Northern Africa	Sudan	Germany	Cross-sectional	2014	Not applicable	2	2	6	4	2	5	1	5	2	5	3	3	3	2	4	2	4	4	2	2	3	3	7
13688-14	S	S	S	S	S											RIF-susceptible	CC1	1557-182			Northern Africa	Sudan	Germany	Cross-sectional	2014	Not applicable	2	2	6	4	2	5	1	5	3	5	3	3	3	2	4	2	4	4	2	4	3	3	7
13690-14	S	S	S	S	S											RIF-susceptible	CC1	1557-32	51	78 strains	Northern Africa	Sudan	Germany	Cross-sectional	2014	Not applicable	2	2	6	4	2	5	1	5	3	5	3	3	3	2	4	2	4	4	2	2	3	3	7
13693-14	S	S	S	S	S											RIF-susceptible	CC1	?-32			Northern Africa	Sudan	Germany	Cross-sectional	2014	Not applicable	2	2	6	4	2	5	1	5	3	5	3	3	3	2	4	2	0	4	2	2	3	3	8
13694-14	S	S	S	S	S											RIF-susceptible	CC1	17283-32			Northern Africa	Sudan	Germany	Cross-sectional	2014	Not applicable	2	2	6	4	2	5	1	5	3	6	3	3	3	2	4	2	3	4	2	2	3	3	7
13719-14	R	R	R	S	S	S	S	S								RR/MDR	CC1	4534-32	59	23 strains	Northern Africa	Sudan	Germany	Cross-sectional	2014	Not applicable	2	2	6	4	2	5	1	5	3	5	3	3	3	2	4	2	4	4	2	2	3	2	7
13720-14		S	S													RIF-susceptible	CC1	17285-32			Northern Africa	Sudan	Germany	Cross-sectional	2014	Not applicable	2	2	6	5	2	5	1	5	3	5	3	3	3	2	4	2	4	4	2	2	3	3	9
13721-14	R	R	S	S	S	S	S	S								RIF-susceptible	CC1	4533-32			Northern Africa	Sudan	Germany	Cross-sectional	2014	Not applicable	2	2	6	4	2	5	1	5	3	5	3	3	3	2	4	2	4	4	2	2	3	1	7
13723-14	R	R	R	S	S	S	S	S								RR/MDR	CC1	4534-32	59	23 strains	Northern Africa	Sudan	Germany	Cross-sectional	2014	Not applicable	2	2	6	4	2	5	1	5	3	5	3	3	3	2	4	2	4	4	2	2	3	2	7
13724-14	R	R	R	S	S	S	S	S								RR/MDR	CC1	4534-32	59	23 strains	Northern Africa	Sudan	Germany	Cross-sectional	2014	Not applicable	2	2	6	4	2	5	1	5	3	5	3	3	3	2	4	2	4	4	2	2	3	2	7
13851-14	S	S	S	S	S											RIF-susceptible	CC1	1557-32	51	78 strains	Northern Africa	Sudan	Germany	Cross-sectional	2014	Not applicable	2	2	6	4	2	5	1	5	3	5	3	3	3	2	4	2	4	4	2	2	3	3	7
13852-14	R	R	R	S	S	S	S	S								RR/MDR	CC1	4534-32	59	23 strains	Northern Africa	Sudan	Germany	Cross-sectional	2014	Not applicable	2	2	6	4	2	5	1	5	3	5	3	3	3	2	4	2	4	4	2	2	3	2	7
13855-14	R	R	R	S	S	S	S	S								RR/MDR	CC1	17286-15	206	2 strains	Northern Africa	Sudan	Germany	Cross-sectional	2014	Not applicable	2	2	6	4	2	5	1	5	3	5	2	3	1	2	4	3	2	4	2	2	3	5	7
13857-14	R	R	R			S	S	S								RR/MDR	CC1	4534-32	59	23 strains	Northern Africa	Sudan	Germany	Cross-sectional	2014	Not applicable	2	2	6	4	2	5	1	5	3	5	3	3	3	2	4	2	4	4	2	2	3	2	7
13860-14	R	R	R	S	S	S	S	S								RR/MDR	CC1	4534-32	59	23 strains	Northern Africa	Sudan	Germany	Cross-sectional	2014	Not applicable	2	2	6	4	2	5	1	5	3	5	3	3	3	2	4	2	4	4	2	2	3	2	7
13967-14	S	S	S	S	S											RIF-susceptible	CC1	1649-32	89	8 strains	Northern Africa	Sudan	Germany	Cross-sectional	2014	Not applicable	2	2	6	4	2	5	1	3	3	5	3	3	3	2	4	2	6	4	2	2	3	3	7
13970-14	S	S	S	S	S											RIF-susceptible	CC1	1557-32	51	78 strains	Northern Africa	Sudan	Germany	Cross-sectional	2014	Not applicable	2	2	6	4	2	5	1	5	3	5	3	3	3	2	4	2	4	4	2	2	3	3	7
13971-14	R	R	R	S	S	S	S	S								RR/MDR	CC1	4534-32	59	23 strains	Northern Africa	Sudan	Germany	Cross-sectional	2014	Not applicable	2	2	6	4	2	5	1	5	3	5	3	3	3	2	4	2	4	4	2	2	3	2	7
13972-14	S	S	S	S	S											RIF-susceptible	CC1	1557-32	51	78 strains	Northern Africa	Sudan	Germany	Cross-sectional	2014	Not applicable	2	2	6	4	2	5	1	5	3	5	3	3	3	2	4	2	4	4	2	2	3	3	7
13973-14	S	S	S	S	S											RIF-susceptible	CC1	1557-32	51	78 strains	Northern Africa	Sudan	Germany	Cross-sectional	2014	Not applicable	2	2	6	4	2	5	1	5	3	5	3	3	3	2	4	2	4	4	2	2	3	3	7
13975-14	S	S	S	S	S											RIF-susceptible	CC1	17286-15	206	2 strains	Northern Africa	Sudan	Germany	Cross-sectional	2014	Not applicable	2	2	6	4	2	5	1	5	3	5	2	3	1	2	4	3	2	4	2	2	3	5	7
13976-14	S	S	S	S	S											RIF-susceptible	CC1	1557-32	51	78 strains	Northern Africa	Sudan	Germany	Cross-sectional	2014	Not applicable	2	2	6	4	2	5	1	5	3	5	3	3	3	2	4	2	4	4	2	2	3	3	7
14010-14	R	R	R	S	S	S	S	S								RR/MDR	CC1	17288-32			Northern Africa	Sudan	Germany	Cross-sectional	2014	Not applicable	2	2	6	4	2	5	1	5	3	5	3	2	3	2	2	2	4	4	2	2	3	2	7
14013-14	S	S	S	S	S											RIF-susceptible	CC1	7186-32	247	3 strains	Northern Africa	Sudan	Germany	Cross-sectional	2014	Not applicable	2	2	6	2	2	5	1	6	3	5	3	2	3	2	6	2	4	4	2	2	3	2	6
14015-14	R	R	R	S	S	S	S	S								RR/MDR	CC1	1557-32	51	78 strains	Northern Africa	Sudan	Germany	Cross-sectional	2014	Not applicable	2	2	6	4	2	5	1	5	3	5	3	3	3	2	4	2	4	4	2	2	3	3	7
14017-14	S	S	S	S	S											RIF-susceptible	CC1	1557-32	51	78 strains	Northern Africa	Sudan	Germany	Cross-sectional	2014	Not applicable	2	2	6	4	2	5	1	5	3	5	3	3	3	2	4	2	4	4	2	2	3	3	7
14018-14	S	S	S	S	S											RIF-susceptible	CC1	1557-32	51	78 strains	Northern Africa	Sudan	Germany	Cross-sectional	2014	Not applicable	2	2	6	4	2	5	1	5	3	5	3	3	3	2	4	2	4	4	2	2	3	3	7
14019-14	R	S	S	S	S	S	S	S								RIF-susceptible	CC1	1557-32	51	78 strains	Northern Africa	Sudan	Germany	Cross-sectional	2014	Not applicable	2	2	6	4	2	5	1	5	3	5	3	3	3	2	4	2	4	4	2	2	3	3	7
14118-14	R	S	S	S	S	S	S	S								RIF-susceptible	CC1	1557-32	51	78 strains	Northern Africa	Sudan	Germany	Cross-sectional	2014	Not applicable	2	2	6	4	2	5	1	5	3	5	3	3	3	2	4	2	4	4	2	2	3	3	7
14122-14	S	S	S	S	S											RIF-susceptible	CC1	1557-32	51	78 strains	Northern Africa	Sudan	Germany	Cross-sectional	2014	Not applicable	2	2	6	4	2	5	1	5	3	5	3	3	3	2	4	2	4	4	2	2	3	3	7
14125-14	S	S	S	S	S											RIF-susceptible	CC5	12760-32	180	9 strains	Northern Africa	Sudan	Germany	Cross-sectional	2014	Not applicable	2	2	4	3	2	5	1	7	3	4	3	3	4	2	4	2	4	4	2	2	3	3	7
14127-14	R	R	R	S	S	S	S	S								RR/MDR	CC1	4534-32	59	23 strains	Northern Africa	Sudan	Germany	Cross-sectional	2014	Not applicable	2	2	6	4	2	5	1	5	3	5	3	3	3	2	4	2	4	4	2	2	3	2	7
14372-14	S	S	S	S	S											RIF-susceptible	CC1	4532-32			Northern Africa	Sudan	Germany	Cross-sectional	2014	Not applicable	2	2	6	4	2	5	1	5	3	5	3	3	3	2	3	2	6	4	2	2	3	3	7
14373-14	S	R	R	S	S	S	S	S								RR/MDR	CC1	17289-32			Northern Africa	Sudan	Germany	Cross-sectional	2014	Not applicable	2	2	6	4	2	5	1	5	3	5	3	3	4	2	2	1	4	4	2	2	3	3	7
14374-14	R	S	R	S	S	S	S	S								RR/MDR	CC1	1557-32	51	78 strains	Northern Africa	Sudan	Germany	Cross-sectional	2014	Not applicable	2	2	6	4	2	5	1	5	3	5	3	3	3	2	4	2	4	4	2	2	3	3	7
14375-14	R	R	R			S	S	S								RR/MDR	CC1	4534-32	59	23 strains	Northern Africa	Sudan	Germany	Cross-sectional	2014	Not applicable	2	2	6	4	2	5	1	5	3	5	3	3	3	2	4	2	4	4	2	2	3	2	7
14376-14	S	S	S	S	S											RIF-susceptible	CC1	17280-32	77	3 strains	Northern Africa	Sudan	Germany	Cross-sectional	2014	Not applicable	2	2	2	4	2	5	1	5	3	5	3	3	3	2	4	2	4	4	2	2	3	3	6
14377-14	S	S	S	S	S											RIF-susceptible	CC1	13113-32	76	2 strains	Northern Africa	Sudan	Germany	Cross-sectional	2014	Not applicable	2	2	6	5	2	5	1	5	3	5	3	2	3	2	4	2	4	4	2	2	3	3	7
14378-14	R	S	S	S	S	S	S	S								RIF-susceptible	CC1	4535-32	49	3 strains	Northern Africa	Sudan	Germany	Cross-sectional	2014	Not applicable	2	2	6	4	2	5	1	5	3	5	3	3	3	2	4	2	4	4	2	2	3	3	4
14379-14		S	S													RIF-susceptible	CC1	10425-32	56	3 strains	Northern Africa	Sudan	Germany	Cross-sectional	2014	Not applicable	2	2	6	4	2	5	1	5	3	5	3	3	4	2	4	2	4	4	2	2	3	3	7
14380-14	S	S	S	S	S											RIF-susceptible	CC5	12760-32	180	9 strains	Northern Africa	Sudan	Germany	Cross-sectional	2014	Not applicable	2	2	4	3	2	5	1	7	3	4	3	3	4	2	4	2	4	4	2	2	3	3	7
14381-14	S	S	S	S	S											RIF-susceptible	CC1	17240-32	66	2 strains	Northern Africa	Sudan	Germany	Cross-sectional	2014	Not applicable	2	2	7	4	2	5	1	5	3	5	3	3	3	2	4	2	4	4	2	2	3	3	7
14382-14	S	S	S	S	S											RIF-susceptible	CC1	1557-32	51	78 strains	Northern Africa	Sudan	Germany	Cross-sectional	2014	Not applicable	2	2	6	4	2	5	1	5	3	5	3	3	3	2	4	2	4	4	2	2	3	3	7
14383-14		S	S													RIF-susceptible	CC1	1557-32	51	78 strains	Northern Africa	Sudan	Germany	Cross-sectional	2014	Not applicable	2	2	6	4	2	5	1	5	3	5	3	3	3	2	4	2	4	4	2	2	3	3	7
14384-14	S	S	S	S	S											RIF-susceptible	CC1	1557-32	51	78 strains	Northern Africa	Sudan	Germany	Cross-sectional	2014	Not applicable	2	2	6	4	2	5	1	5	3	5	3	3	3	2	4	2	4	4	2	2	3	3	7
14418-14	R	R	R	S	S	S	S	S								RR/MDR	CC1	4534-32	59	23 strains	Northern Africa	Sudan	Germany	Cross-sectional	2014	Not applicable	2	2	6	4	2	5	1	5	3	5	3	3	3	2	4	2	4	4	2	2	3	2	7
14419-14	S	S	S	S	S											RIF-susceptible	CC1	1557-32	51	78 strains	Northern Africa	Sudan	Germany	Cross-sectional	2014	Not applicable	2	2	6	4	2	5	1	5	3	5	3	3	3	2	4	2	4	4	2	2	3	3	7
14424-14	S	S	S	S	S											RIF-susceptible	CC1	4534-32	59	23 strains	Northern Africa	Sudan	Germany	Cross-sectional	2014	Not applicable	2	2	6	4	2	5	1	5	3	5	3	3	3	2	4	2	4	4	2	2	3	2	7
14421-14	R	R	R	S	S	S	S	S								RR/MDR	CC1	17290-32			Northern Africa	Sudan	Germany	Cross-sectional	2014	Not applicable	2	2	6	4	2	5	1	5	3	5	3	3	4	2	4	2	4	4	2	2	3	3	7
10457-13																	CC3	18486-32			Southern Asia	India	Germany	Population-based	2013	Not applicable	2	2	5	2	2	5	1	8	3	5	3	4	4	2	4	1	4	4	4	2	3	3	5
10460-13																	L3-BG	18487-32			Southern Asia	Nepal	Germany	Population-based	2013	Not applicable	2	2	6	3	2	5	1	6	3	4	3	2	7	2	4	2	3	4	2	2	3	3	8
10461-13																	L3-BG	18488-32			Southern Asia	India	Germany	Population-based	2013	Not applicable	2	1	6	4	2	5	1	7	3	5	3	2	4	2	4	2	4	4	2	2	3	3	8
668-08																	CC3	17524-229			Western Europe	Germany	Germany	Population-based	2008	10.1371/journal.pone.0188356	2	2	4	4	2	5	1	7	2	6	3	3	5	2	4	2	3	4	2	2	3	3	4
7469-08																	CC3	9762-32	244	2 strains	Western Europe	Germany	Germany	Population-based	2008	10.1371/journal.pone.0188356	2	2	5	4	2	5	1	7	3	6	3	3	4	2	5	2	4	4	4	2	3	3	8
9521-08																	CC2	1064-32	5	103 strains	Western Europe	Germany	Germany	Population-based	2008	10.1371/journal.pone.0188356	2	2	7	4	2	5	1	1	3	4	3	4	4	2	3	2	4	4	2	2	3	2	5
154-09																	L3-BG	23045-32	103	2 strains	Western Europe	Germany	Germany	Population-based	2009	10.1371/journal.pone.0188356	2	2	6	4	2	5	1	7	3	6	3	3	4	2	4	2	4	4	2	2	3	3	7
1404-09																	CC1	9259-32	63	3 strains	Western Europe	Germany	Germany	Population-based	2009	10.1371/journal.pone.0188356	2	2	6	4	2	5	1	5	3	5	3	3	3	2	3	2	4	4	2	2	3	3	7
2026-09																	L3-BG	22931-32			Western Europe	Germany	Germany	Population-based	2009	10.1371/journal.pone.0188356	2	2	6	4	2	5	1	4	3	5	3	4	4	2	4	2	4	4	2	2	3	3	4
4736-09																	CC3	3526-32	237	2 strains	Western Europe	Germany	Germany	Population-based	2009	10.1371/journal.pone.0188356	2	2	5	5	2	5	1	8	3	5	3	3	4	2	4	2	4	4	4	2	3	3	3
5709-09																	L3-BG	23046-32			Western Europe	Germany	Germany	Population-based	2009	10.1371/journal.pone.0188356	2	2	7	4	2	5	1	6	3	5	3	3	2	2	4	2	4	4	2	2	3	3	8
8452-08																	CC3	3618-162			Western Europe	Germany	Germany	Population-based	2008	10.1371/journal.pone.0188356	2	2	5	4	2	5	1	7	3	5	2	3	5	2	5	2	4	4	2	2	1	3	8
5651-09																	CC4	1220-15	254	29 strains	Western Europe	Germany	Germany	Population-based	2009	10.1371/journal.pone.0188356	2	2	6	4	2	5	1	7	3	4	2	3	4	2	4	2	4	4	4	2	3	4	7
7268-09																	L3-BG	22835-32			Western Europe	Germany	Germany	Population-based	2009	10.1371/journal.pone.0188356	2	2	6	4	2	5	1	7	3	5	3	4	4	2	4	2	4	4	2	2	3	3	5
799-10																	CC1	1557-32	51	78 strains	Western Europe	Germany	Germany	Population-based	2010	10.1371/journal.pone.0188356	2	2	6	4	2	5	1	5	3	5	3	3	3	2	4	2	4	4	2	2	3	3	7
3985-10																	CC4	18513-15	263	3 strains	Western Europe	Germany	Germany	Population-based	2010	10.1371/journal.pone.0188356	2	2	6	4	2	5	1	11	3	4	2	3	4	2	4	2	4	4	2	2	3	4	7
4177-10																	CC2	1064-32	5	103 strains	Western Europe	Germany	Germany	Population-based	2010	10.1371/journal.pone.0188356	2	2	7	4	2	5	1	1	3	4	3	4	4	2	3	2	4	4	2	2	3	2	5
4589-10																	CC4	1220-15	254	29 strains	Western Europe	Germany	Germany	Population-based	2010	10.1371/journal.pone.0188356	2	2	6	4	2	5	1	7	3	4	2	3	4	2	4	2	4	4	4	2	3	4	7
6116-10																	CC1	4539-32	58	4 strains	Western Europe	Germany	Germany	Population-based	2010	10.1371/journal.pone.0188356	2	2	6	4	2	5	1	5	3	5	3	3	3	2	4	2	4	4	2	2	3	4	7
6568-10																	L3-BG	23047-32			Western Europe	Germany	Germany	Population-based	2010	10.1371/journal.pone.0188356	2	2	6	4	2	5	1	7	3	4	3	3	5	2	4	2	4	4	2	2	3	3	7
7720-10																	CC4	19975-15			Western Europe	Germany	Germany	Population-based	2010	10.1371/journal.pone.0188356	2	2	6	4	2	5	1	8	3	4	2	3	4	2	4	2	4	4	4	2	3	4	7
8106-10																	CC3	18454-32			Western Europe	Germany	Germany	Population-based	2010	10.1371/journal.pone.0188356	2	2	5	4	2	5	1	3	3	4	3	3	4	2	4	2	4	4	2	2	3	3	8
8721-10																	L3-BG	22890-189			Western Europe	Germany	Germany	Population-based	2010	10.1371/journal.pone.0188356	2	2	6	5	2	5	1	7	1	5	3	3	4	2	3	1	3	4	2	2	3	3	7
10828-10																	L3-BG	22867-1147			Western Europe	Germany	Germany	Population-based	2010	10.1371/journal.pone.0188356	2	2	6	3	2	6	1	6	3	5	3	3	4	2	4	2	4	3	2	2	3	3	6
11144-10																	CC4	3668-15	255	2 strains	Western Europe	Germany	Germany	Population-based	2010	10.1371/journal.pone.0188356	2	2	6	4	2	5	1	7	3	4	2	3	4	2	4	2	4	4	4	2	3	4	5
11781-10																	L3-BG	2215-32	203	3 strains	Western Europe	Germany	Germany	Population-based	2010	10.1371/journal.pone.0188356	2	2	6	4	2	5	1	7	3	5	3	2	8	2	4	2	3	4	2	2	3	3	8
278-11																	L3-BG	22889-32			Western Europe	Germany	Germany	Population-based	2011	10.1371/journal.pone.0188356	2	2	6	4	2	5	1	6	3	4	3	1	4	2	4	2	4	4	2	2	3	3	7
936-11																	L3-BG	4727-32	164	6 strains	Western Europe	Germany	Germany	Population-based	2011	10.1371/journal.pone.0188356	2	2	6	4	2	5	1	7	3	5	3	3	4	2	4	2	4	4	2	2	3	3	7
3147-08																	CC5	11653-32			Eastern Africa	Ethiopia	Germany	Population-based	2008	Not applicable	2	2	4	3	2	5	1	5	3	5	3	3	4	2	4	2	4	4	2	2	3	3	7
6209-08																	CC1	4536-32	50	7 strains	Western Europe	Germany	Germany	Population-based	2008	Not applicable	2	2	6	4	2	5	1	5	3	5	3	3	3	2	4	2	4	4	2	2	3	3	8
6212-08																	L3-BG	1231-795			Southern Asia	India	Germany	Population-based	2008	Not applicable	2	2	6	4	2	7	1	7	3	5	3	3	4	2	4	2	4	4	2	2	3	3	8
6568-08																	L3-BG	18496-32			Southern Asia	Pakistan	Germany	Population-based	2008	Not applicable	2	2	6	4	2	5	1	7	3	4	3	3	4	2	6	2	4	4	2	2	3	3	6
7456-08																	CC3	18504-32			Southern Asia	Pakistan	Germany	Population-based	2008	Not applicable	2	2	5	4	2	5	1	7	3	5	3	3	4	2	4	2	3	4	2	2	3	3	6
7666-08																	CC1	1557-32	51	78 strains	Eastern Africa	Eritrea	Germany	Population-based	2008	Not applicable	2	2	6	4	2	5	1	5	3	5	3	3	3	2	4	2	4	4	2	2	3	3	7
7672-08																	CC4	1220-15	254	29 strains	Southern Asia	India	Germany	Population-based	2008	Not applicable	2	2	6	4	2	5	1	7	3	4	2	3	4	2	4	2	4	4	4	2	3	4	7
10762-08																	CC4	18513-15	263	3 strains	Southern Asia	Pakistan	Germany	Population-based	2008	Not applicable	2	2	6	4	2	5	1	11	3	4	2	3	4	2	4	2	4	4	2	2	3	4	7
11562-08																	CC1	17255-32	61	20 strains	Eastern Africa	Eritrea	Germany	Population-based	2008	Not applicable	2	2	6	4	2	5	1	5	3	5	3	3	3	2	4	2	4	4	2	2	3	3	7
2252-09																	CC3	5085-32	128	4 strains	Southern Asia	Pakistan	Germany	Population-based	2008	Not applicable	2	2	5	4	2	5	1	8	3	5	3	3	5	2	4	2	4	4	2	2	3	3	8
4814-09																	CC1	18481-32			Eastern Africa	Ethiopia	Germany	Population-based	2009	Not applicable	2	2	6	6	2	5	1	6	3	5	3	3	3	2	2	2	6	4	2	2	3	3	8
9829-09																	CC1	12557-32	45	3 strains	Eastern Africa	Eritrea	Germany	Population-based	2009	Not applicable	2	2	6	4	2	5	1	3	3	5	3	3	3	2	4	2	4	4	2	2	3	3	8
10187-09																	CC4	18455-15			Southern Asia	India	Germany	Population-based	2009	Not applicable	2	2	6	4	2	5	1	7	3	4	2	3	4	2	3	2	4	4	4	2	3	4	7
10189-09																	CC2	17651-32	11	3 strains	Middle Africa	Congo	Germany	Population-based	2009	Not applicable	2	2	2	4	2	5	1	1	3	4	3	4	4	2	3	2	4	4	2	2	3	2	5
746-10																	CC1	18482-32	249	2 strains	Western Europe	Germany	Germany	Population-based	2010	Not applicable	2	2	6	2	2	5	1	6	3	4	3	2	3	2	7	2	4	4	2	2	3	2	6
892-10																	CC1	1557-32	51	78 strains	Western Europe	Germany	Germany	Population-based	2010	Not applicable	2	2	6	4	2	5	1	5	3	5	3	3	3	2	4	2	4	4	2	2	3	3	7
1711-10																	CC3	18566-15			Western Europe	Germany	Germany	Population-based	2010	Not applicable	2	2	6	3	2	5	1	7	3	5	2	3	5	2	3	2	4	4	2	2	3	3	8
5022-10																	CC1	1557-419	60	9 strains	Eastern Africa	Ethiopia	Germany	Population-based	2010	Not applicable	2	2	6	4	2	5	1	5	3	5	3	3	3	2	4	2	4	6	2	2	3	3	7
6079-10																	CC3	18490-32			Western Europe	Germany	Germany	Population-based	2010	Not applicable	2	2	3	4	2	5	1	7	3	5	3	3	5	2	4	2	2	4	2	2	3	3	7
6081-10																	CC3	3612-32	129	6 strains	Southern Asia	India	Germany	Population-based	2010	Not applicable	2	2	5	4	2	5	1	7	3	5	3	3	4	2	4	2	4	4	2	2	3	3	8
6121-10																	CC1	7785-32	98	6 strains	Eastern Africa	Ethiopia	Germany	Population-based	2010	Not applicable	2	2	6	4	2	5	1	5	3	6	3	4	1	2	4	2	4	4	2	2	3	3	7
6122-10																	CC5	1212-32	181	21 strains	Eastern Africa	Eritrea	Germany	Population-based	2010	Not applicable	2	2	4	3	2	5	1	7	3	5	3	3	4	2	4	2	4	4	2	2	3	3	7
9282-10																	CC3	3627-32	126	2 strains	Southern Asia	Pakistan	Germany	Population-based	2009	Not applicable	2	2	5	4	2	5	1	8	3	5	3	3	4	2	4	2	4	4	2	2	3	3	8
9397-10																	CC3	18528-32			Southern Asia	India	Germany	Population-based	2010	Not applicable	2	2	5	4	2	5	1	4	3	5	3	3	4	2	4	2	4	4	2	2	3	4	7
10354-10																	CC3	317-32	114	7 strains	Western Europe	Germany	Germany	Population-based	2010	Not applicable	2	2	5	4	2	5	1	6	3	5	3	3	5	2	4	2	4	4	2	2	3	3	8
1227-11																	CC4	18513-15	263	3 strains	Western Europe	Germany	Germany	Population-based	2011	Not applicable	2	2	6	4	2	5	1	11	3	4	2	3	4	2	4	2	4	4	2	2	3	4	7
6116-11																	L3-BG	4727-32	164	6 strains	Southern Asia	Pakistan	Germany	Population-based	2011	Not applicable	2	2	6	4	2	5	1	7	3	5	3	3	4	2	4	2	4	4	2	2	3	3	7
6117-11																	CC5	12760-25			Eastern Africa	Eritrea	Germany	Population-based	2011	Not applicable	2	2	4	3	2	5	1	7	3	4	3	3	4	2	4	2	4	4	2	2	2	3	7
6118-11																	CC3	11468-32			Southern Asia	India	Germany	Population-based	2011	Not applicable	2	2	5	5	2	5	1	6	3	5	3	3	5	2	3	2	4	4	2	2	3	2	7
6972-11																	CC1	1649-32	89	8 strains	Western Europe	Germany	Germany	Population-based	2011	Not applicable	2	2	6	4	2	5	1	3	3	5	3	3	3	2	4	2	6	4	2	2	3	3	7
7101-11																	CC3	3612-32	129	6 strains	Southern Asia	India	Germany	Population-based	2011	Not applicable	2	2	5	4	2	5	1	7	3	5	3	3	4	2	4	2	4	4	2	2	3	3	8
11010-11																	CC1	9048-332	109	5 strains	Eastern Africa	Eritrea	Germany	Population-based	2011	Not applicable	2	2	6	3	2	5	1	4	3	5	3	3	3	2	4	2	4	2	2	2	3	3	7
11370-11																	CC2	?-25			Western Europe	Germany	Germany	Population-based	2011	Not applicable	2	2	7	4	2	5	1	1	3	4	3	4	4	2	3	2	0	4	2	2	2	2	6
11372-11																	CC3	5085-32	128	4 strains	Western Europe	Germany	Germany	Population-based	2011	Not applicable	2	2	5	4	2	5	1	8	3	5	3	3	5	2	4	2	4	4	2	2	3	3	8
11567-11																	CC3	1449-32	118	25 strains	Southern Asia	India	Germany	Population-based	2011	Not applicable	2	2	5	4	2	5	1	7	3	5	3	3	5	2	4	2	4	4	2	2	3	3	8
11621-11																	CC1	1557-32	51	78 strains	Southern Europe	Italy	Germany	Population-based	2011	Not applicable	2	2	6	4	2	5	1	5	3	5	3	3	3	2	4	2	4	4	2	2	3	3	7
11623-11																	CC5	18551-32			Eastern Africa	Ethiopia	Germany	Population-based	2011	Not applicable	2	2	4	3	2	5	1	7	3	5	3	3	6	2	4	2	4	4	2	2	3	3	7
11628-11																	CC1	6755-32	197	4 strains	Eastern Africa	Eritrea	Germany	Population-based	2011	Not applicable	2	2	6	4	2	5	1	5	3	5	3	3	4	2	2	2	4	4	2	2	3	3	7
1107-12																	CC5	18539-25	187	2 strains	Western Europe	Germany	Germany	Population-based	2012	Not applicable	2	2	4	3	2	5	1	7	3	4	3	3	4	2	2	2	4	4	2	2	2	3	7
4489-12																	CC1	9061-32	102	2 strains	Eastern Africa	Eritrea	Germany	Population-based	2011	Not applicable	2	2	6	3	2	5	1	5	3	6	3	3	1	2	4	2	4	4	2	2	3	3	7
8574-12																	CC1	4539-32	58	4 strains	Southern Asia	India	Germany	Population-based	2012	Not applicable	2	2	6	4	2	5	1	5	3	5	3	3	3	2	4	2	4	4	2	2	3	4	7
9076-12																	CC4	18521-15			Southern Asia	Afghanistan	Germany	Population-based	2012	Not applicable	2	2	6	4	2	5	1	9	3	4	2	3	2	2	4	2	4	4	4	2	3	4	7
758-13																	CC3	18505-32			Southern Asia	India	Germany	Population-based	2012	Not applicable	2	2	5	4	2	5	1	7	3	5	3	3	3	2	4	1	3	4	2	2	3	3	7
11959-12																	L3-BG	18553-32			Southern Asia	Nepal	Germany	Population-based	2012	Not applicable	2	2	6	3	2	5	1	6	3	4	3	1	5	2	4	2	3	4	2	2	3	3	8
5672-13																	L3-BG	1231-32	159	6 strains	Southern Asia	Pakistan	Germany	Population-based	2012	Not applicable	2	2	6	4	2	5	1	7	3	5	3	3	4	2	4	2	4	4	2	2	3	3	8
5732-13																	CC3	1755-32			Southern Asia	Afghanistan	Germany	Population-based	2012	Not applicable	2	2	5	4	2	5	1	7	3	5	3	3	5	2	4	2	4	4	2	2	3	3	4
5001-13																	CC1	18482-32	249	2 strains	Western Europe	Germany	Germany	Population-based	2013	Not applicable	2	2	6	2	2	5	1	6	3	4	3	2	3	2	7	2	4	4	2	2	3	2	6
10028-13																	L3-BG	3644-32	156	6 strains	Southern Asia	India	Germany	Population-based	2013	Not applicable	2	2	6	4	2	5	1	3	3	5	3	3	4	2	4	2	4	4	2	2	3	3	8
9930-13																	CC4	18535-189			Southern Asia	Pakistan	Germany	Population-based	2013	Not applicable	2	2	5	4	2	5	1	7	1	4	3	3	4	2	4	2	4	4	4	2	3	4	8
12858-13																	L3-BG	18557-32			Southern Asia	India	Germany	Population-based	2013	Not applicable	2	2	6	3	2	5	1	3	3	5	3	3	4	2	4	2	4	4	2	2	3	5	8
13600-13																	CC1	?-32			Eastern Africa	Eritrea	Germany	Population-based	2013	Not applicable	2	2	6	4	2	5	1	5	3	6	3	3	1	2	4	0	3	4	2	2	3	3	7
13605-13																	CC3	18562-32			Southern Asia	Nepal	Germany	Population-based	2013	Not applicable	2	2	5	4	2	5	1	6	3	5	3	3	5	2	4	2	4	4	2	2	3	3	8
10441-02		S	S													RIF-susceptible	L3-BG	9928-32	174	4 strains	Western Africa	Ghana	Ghana	Cross-sectional	2002	Not applicable	2	2	7	6	2	5	1	8	3	5	3	3	4	2	4	2	3	4	2	2	3	3	8
10512-02		S	S													RIF-susceptible	CC1	22860-32	149	2 strains	Western Africa	Ghana	Ghana	Cross-sectional	2002	Not applicable	2	2	5	4	2	5	1	5	3	5	3	3	3	2	4	2	3	4	2	2	3	3	6
1297-03		S	S													RIF-susceptible	CC3	19146-135			Western Africa	Ghana	Ghana	Cross-sectional	2003	Not applicable	2	2	11	7	2	5	1	7	3	5	3	3	2	2	4	2	6	4	2	3	3	3	8
3477-03		S	S													RIF-susceptible	CC2	?-32			Western Africa	Ghana	Ghana	Cross-sectional	2003	Not applicable	2	2	7	4	2	5	1	1	3	4	3	4	4	2	3	2	0	4	2	2	3	2	5
6253-03		S	S													RIF-susceptible	L3-BG	22784-32	175	4 strains	Western Africa	Ghana	Ghana	Cross-sectional	2003	Not applicable	2	2	7	8	2	5	1	8	3	5	3	3	4	2	4	2	4	4	2	2	3	3	7
6257-03		S	S													RIF-susceptible	L3-BG	22883-32			Western Africa	Ghana	Ghana	Cross-sectional	2003	Not applicable	2	2	7	6	2	5	1	8	3	5	3	1	4	2	4	2	4	4	2	2	3	3	8
6336-03		S	S													RIF-susceptible	CC3	22798-32			Western Africa	Ghana	Ghana	Cross-sectional	2003	Not applicable	2	2	13	6	2	5	1	7	3	5	3	3	2	2	4	2	6	4	2	2	3	3	8
6364-03		S	S													RIF-susceptible	L3-BG	9928-32	174	4 strains	Western Africa	Ghana	Ghana	Cross-sectional	2003	Not applicable	2	2	7	6	2	5	1	8	3	5	3	3	4	2	4	2	3	4	2	2	3	3	8
8131-03		S	S													RIF-susceptible	CC3	22837-164			Western Africa	Ghana	Ghana	Cross-sectional	2003	Not applicable	2	2	11	6	2	5	1	6	3	5	1	3	2	2	4	2	6	4	2	2	3	3	8
8249-03		S	S													RIF-susceptible	L3-BG	22784-32	175	4 strains	Western Africa	Ghana	Ghana	Cross-sectional	2003	Not applicable	2	2	7	8	2	5	1	8	3	5	3	3	4	2	4	2	4	4	2	2	3	3	7
8304-03		S	S													RIF-susceptible	L3-BG	22777-32			Western Africa	Ghana	Ghana	Cross-sectional	2003	Not applicable	2	2	7	7	2	5	1	8	3	5	3	3	4	2	4	2	4	4	2	2	3	3	8
9776-03		S	S													RIF-susceptible	L3-BG	15863-32	176	2 strains	Western Africa	Ghana	Ghana	Cross-sectional	2003	Not applicable	2	2	7	6	2	5	1	8	3	5	3	3	4	2	4	2	4	4	2	2	3	3	7
9865-03		S	S													RIF-susceptible	L3-BG	9928-15			Western Africa	Ghana	Ghana	Cross-sectional	2003	Not applicable	2	2	7	6	2	5	1	8	3	5	2	3	4	2	4	2	3	4	2	2	3	3	8
12321-03		S	S													RIF-susceptible	L3-BG	22888-32			Western Africa	Ghana	Ghana	Cross-sectional	2003	Not applicable	2	2	8	5	2	5	1	8	3	5	3	3	4	2	4	2	4	4	2	2	3	3	8
12368-03		S	S													RIF-susceptible	CC3	22924-32			Western Africa	Ghana	Ghana	Cross-sectional	2003	Not applicable	2	2	9	6	2	5	1	7	3	5	3	3	2	2	4	2	6	4	2	2	3	3	8
5426-04		S	S													RIF-susceptible	CC1	22887-32			Western Africa	Ghana	Ghana	Cross-sectional	2004	Not applicable	2	2	11	5	2	5	1	6	3	5	3	3	2	2	4	2	4	4	2	2	3	3	7
5518-04		S	S													RIF-susceptible	L3-BG	22784-32	175	4 strains	Western Africa	Ghana	Ghana	Cross-sectional	2004	Not applicable	2	2	7	8	2	5	1	8	3	5	3	3	4	2	4	2	4	4	2	2	3	3	7
5071-97		S	S													RIF-susceptible	CC1	16230-32			Western Europe	Germany	Germany	Population-based	1997	10.1186/1465-9921-6-35	2	2	6	4	2	5	1	5	3	5	3	3	1	2	4	2	4	4	2	2	3	3	8
7384-97		S	S													RIF-susceptible	CC3	181-32			Western Europe	Germany	Germany	Population-based	1997	10.1186/1465-9921-6-35	2	2	5	4	2	5	1	6	3	5	3	3	5	2	4	2	4	4	2	2	3	3	6
1943-98		S	S													RIF-susceptible	CC3	?-88			Western Europe	Germany	Germany	Population-based	1998	10.1186/1465-9921-6-35	2	2	5	3	2	5	1	6	3	5	3	3	4	2	4	2	4	4	2	2	4	3	0
6378-98		S	S													RIF-susceptible	L3-BG	19649-32	204	2 strains	Western Europe	Germany	Germany	Population-based	1998	10.1186/1465-9921-6-35	2	2	6	4	2	5	1	6	3	4	3	2	11	2	4	2	3	4	2	2	3	3	8
6431-98		S	S													RIF-susceptible	CC4	3354-15	261	5 strains	Southern Asia	India	Germany	Population-based	1998	10.1186/1465-9921-6-35	2	2	6	4	2	5	1	7	3	4	2	4	4	2	4	2	4	4	4	2	3	4	7
7676-98		S	S													RIF-susceptible	CC1	22895-32			Western Asia	Turkey	Germany	Population-based	1998	10.1186/1465-9921-6-35	2	2	6	3	2	5	1	6	3	5	3	3	3	2	4	2	4	4	2	2	3	3	7
5344-99		S	S													RIF-susceptible	CC3	1449-175			Western Europe	Germany	Germany	Population-based	1999	10.1186/1465-9921-6-35	2	2	5	4	2	6	1	7	3	5	3	3	5	2	4	2	4	4	2	2	3	3	8
6344-99		S	S													RIF-susceptible	CC1	22792-32			Southern Asia	Iran	Germany	Population-based	1999	10.1186/1465-9921-6-35	2	2	6	4	2	5	1	5	3	5	3	3	2	2	6	2	4	4	2	2	3	3	6
6737-99		S	S													RIF-susceptible	L3-BG	22838-32			Eastern Asia	China	Germany	Population-based	1999	10.1186/1465-9921-6-35	2	2	7	4	2	5	1	8	3	5	3	3	4	2	4	2	4	4	2	2	3	3	7
8867-99		S	S													RIF-susceptible	CC3	145-62	209	8 strains	Western Europe	Germany	Germany	Population-based	1999	10.1186/1465-9921-6-35	2	2	5	4	2	6	1	7	3	5	2	3	5	2	4	2	4	4	2	2	3	2	8
8980-99		S	S													RIF-susceptible	CC3	22864-135			Western Europe	Germany	Germany	Population-based	1999	10.1186/1465-9921-6-35	2	2	5	5	2	5	1	9	3	5	3	3	4	2	6	2	4	4	4	3	3	3	3
9194-99		S	S													RIF-susceptible	CC3	?-32			Western Europe	Germany	Germany	Population-based	1999	10.1186/1465-9921-6-35	2	2	5	4	2	5	1	7	3	5	3	3	4	2	4	0	3	4	2	2	3	3	8
11401-99		S	S													RIF-susceptible	CC3	9714-32	236	3 strains	Western Europe	Germany	Germany	Population-based	1999	10.1186/1465-9921-6-35	2	2	5	5	2	5	1	6	3	7	3	5	3	2	4	2	4	4	4	2	3	2	8
3203-00		S	S													RIF-susceptible	CC1	4536-32	50	7 strains	Western Europe	Germany	Germany	Population-based	2000	10.1186/1465-9921-6-35	2	2	6	4	2	5	1	5	3	5	3	3	3	2	4	2	4	4	2	2	3	3	8
3914-00		S	S													RIF-susceptible	CC3	1320-32	144	5 strains	Western Europe	Germany	Germany	Population-based	2000	10.1186/1465-9921-6-35	2	2	5	4	2	5	1	7	3	5	3	3	2	2	4	2	4	4	2	2	3	3	8
3974-00		S	S													RIF-susceptible	CC3	13805-32			Western Europe	Germany	Germany	Population-based	2000	10.1186/1465-9921-6-35	2	2	5	5	2	5	1	7	3	5	3	3	4	2	4	2	4	4	2	2	3	3	8
5552-00		S	S													RIF-susceptible	L3-BG	19998-32			Western Europe	Germany	Germany	Population-based	2000	10.1186/1465-9921-6-35	2	2	7	4	2	5	1	7	3	5	3	3	4	2	4	2	4	4	2	2	3	4	7
9384-00		S	S													RIF-susceptible	CC3	1449-32	118	25 strains	Western Europe	Germany	Germany	Population-based	2000	10.1186/1465-9921-6-35	2	2	5	4	2	5	1	7	3	5	3	3	5	2	4	2	4	4	2	2	3	3	8
283-03		S	S													RIF-susceptible	CC3	9762-32	244	2 strains	Southern Asia	India	Germany	Population-based	2003	10.1186/1465-9921-6-35	2	2	5	4	2	5	1	7	3	6	3	3	4	2	5	2	4	4	4	2	3	3	8
1758-13		S	S													RIF-susceptible	CC3	3633-32	136	3 strains	Middle Africa	Congo	Germany	Population-based	2013	10.1186/1465-9921-6-35	2	2	6	4	2	5	1	7	3	5	3	3	5	2	4	2	4	4	2	2	3	3	8
2866-13		S	S													RIF-susceptible	CC4	18215-15			Western Europe	Germany	Germany	Population-based	2013	10.1186/1465-9921-6-35	2	2	6	4	2	5	1	6	3	4	2	3	4	2	4	2	3	4	4	2	3	4	4
2612-13		S	S													RIF-susceptible	CC3	1449-32	118	25 strains	Southern Asia	Pakistan	Germany	Population-based	2013	10.1186/1465-9921-6-35	2	2	5	4	2	5	1	7	3	5	3	3	5	2	4	2	4	4	2	2	3	3	8
4484-13		S	S													RIF-susceptible	CC4	18240-15			Southern Asia	Afghanistan	Germany	Population-based	2013	10.1186/1465-9921-6-35	2	2	6	4	2	5	1	7	3	3	2	3	4	2	4	2	3	4	4	2	3	4	4
3399-13		R	S													RIF-susceptible	L3-BG	6038-145			Southern Asia	India	Germany	Population-based	2013	10.1186/1465-9921-6-35	2	2	6	3	1	5	1	7	3	5	3	3	4	2	4	2	4	4	2	2	3	3	8
6339-13		S	S													RIF-susceptible	CC3	3526-32	237	2 strains	Southern Asia	Iran	Germany	Population-based	2013	10.1186/1465-9921-6-35	2	2	5	5	2	5	1	8	3	5	3	3	4	2	4	2	4	4	4	2	3	3	3
10582-13		S	S													RIF-susceptible	L3-BG	1231-34			Southern Asia	Afghanistan	Germany	Population-based	2013	10.1186/1465-9921-6-35	2	2	6	4	2	5	1	7	3	5	3	3	4	2	4	2	4	3	2	2	3	3	8
11019-13		S	S													RIF-susceptible	L3-BG	18244-32			Southern Asia	Pakistan	Germany	Population-based	2013	10.1186/1465-9921-6-35	2	2	4	4	2	5	1	5	3	5	3	2	4	2	2	2	4	4	2	2	3	3	8
10820-13		R	S													RIF-susceptible	L3-BG	18245-32			Southern Asia	India	Germany	Population-based	2013	10.1186/1465-9921-6-35	2	2	7	4	2	5	1	6	3	5	3	4	2	2	3	2	4	4	2	2	3	3	8
12848-13		R	S													RIF-susceptible	L3-BG	3645-122			Southern Asia	Pakistan	Germany	Population-based	2013	10.1186/1465-9921-6-35	2	2	6	4	2	5	1	8	4	5	3	3	4	2	4	2	4	4	2	2	3	3	8
3674-14		S	S													RIF-susceptible	CC3	18256-145			Southern Asia	Afghanistan	Germany	Population-based	2014	10.1186/1465-9921-6-35	2	2	5	3	1	5	1	1	3	5	3	3	5	2	4	2	4	4	2	2	3	5	8
5192-14		S	S													RIF-susceptible	CC3	18255-63			Southern Asia	Afghanistan	Germany	Population-based	2014	10.1186/1465-9921-6-35	2	2	5	4	2	4	1	7	3	5	3	3	6	2	4	2	4	4	2	2	3	3	7
4373-14		S	S													RIF-susceptible	CC1	1061-32	100	34 strains	Western Europe	Germany	Germany	Population-based	2014	10.1186/1465-9921-6-35	2	2	6	4	2	5	1	5	3	6	3	3	1	2	4	2	4	4	2	2	3	3	7
2870-14		S	S													RIF-susceptible	CC3	3612-32	129	6 strains	Southern Asia	India	Germany	Population-based	2014	10.1186/1465-9921-6-35	2	2	5	4	2	5	1	7	3	5	3	3	4	2	4	2	4	4	2	2	3	3	8
10221-14		S	S													RIF-susceptible	CC3	317-32	114	7 strains	Southern Asia	Pakistan	Germany	Population-based	2014	10.1186/1465-9921-6-35	2	2	5	4	2	5	1	6	3	5	3	3	5	2	4	2	4	4	2	2	3	3	8
11272-14		R	S													RIF-susceptible	CC3	9685-32	142	2 strains	Southern Asia	Afghanistan	Germany	Population-based	2014	10.1186/1465-9921-6-35	2	2	5	4	2	5	1	7	3	5	3	3	5	2	4	2	4	4	2	2	3	3	5
1144-15		S	S													RIF-susceptible	CC3	?-32			Southern Asia	Afghanistan	Germany	Population-based	2015	10.1186/1465-9921-6-35	2	2	5	6	2	5	1	7	3	5	3	3	6	2	4	0	0	4	2	2	3	3	8
1322-15		S	S													RIF-susceptible	CC5	1212-32	181	21 strains	Eastern Africa	Somalia	Germany	Population-based	2015	10.1186/1465-9921-6-35	2	2	4	3	2	5	1	7	3	5	3	3	4	2	4	2	4	4	2	2	3	3	7
3524-15		S	S													RIF-susceptible	CC5	18294-32			Southern Asia	India	Germany	Population-based	2015	10.1186/1465-9921-6-35	2	2	4	3	2	5	1	7	3	5	3	3	4	2	4	2	4	4	2	2	3	2	8
1594-01																	L3-BG	7793-32			Western Europe	Germany	Germany	Population-based	2001	Not applicable	2	2	6	4	2	5	1	7	3	5	3	3	4	2	5	2	4	4	2	2	3	3	8
6013-03																	L3-BG	22926-135			Western Europe	Germany	Germany	Population-based	2003	Not applicable	2	2	6	4	2	5	1	7	3	5	3	4	4	2	4	2	4	4	2	3	3	2	8
6069-03																	CC3	9072-32	139	6 strains	Western Europe	Germany	Germany	Population-based	2003	Not applicable	2	2	4	4	2	5	1	7	3	5	3	3	5	2	4	2	4	4	2	2	3	3	8
8923-03																	CC4	22884-15	251	2 strains	Western Europe	Germany	Germany	Population-based	2003	Not applicable	2	2	8	4	2	5	1	7	3	4	2	3	4	2	4	2	4	4	4	2	3	4	7
6782-04																	CC3	22809-32			Western Europe	Germany	Germany	Population-based	2004	Not applicable	2	2	5	4	2	5	1	6	3	5	3	2	5	2	4	2	4	4	2	2	3	3	8
6783-04																	CC2	?-545			Western Europe	Germany	Germany	Population-based	2004	Not applicable	2	2	7	4	1	5	1	1	2	4	3	4	5	2	3	2	0	4	2	2	2	2	5
9528-04																	CC3	22894-32			Western Europe	Germany	Germany	Population-based	2004	Not applicable	2	2	5	4	2	5	1	7	3	5	3	2	1	2	4	2	4	4	2	2	3	5	8
3878-05																	CC3	5847-32	130	2 strains	Western Europe	Germany	Germany	Population-based	2005	Not applicable	2	2	5	4	2	5	1	7	3	5	3	3	2	2	4	2	4	4	2	2	3	3	8
6898-07																	CC1	22929-32			Western Europe	Germany	Germany	Population-based	2007	Not applicable	2	2	6	4	2	5	1	5	3	5	3	3	3	2	4	1	4	4	2	2	3	4	6
5050-09																	L3-BG	8738-32	157	4 strains	Western Europe	Germany	Germany	Population-based	2009	Not applicable	2	2	6	4	2	5	1	5	3	5	3	3	4	2	4	2	4	4	2	2	3	3	8
5092-10																	CC2	?-32			Western Europe	Germany	Germany	Population-based	2010	Not applicable	2	2	5	4	2	5	1	1	3	4	3	4	4	2	3	2	0	4	2	2	3	2	5
5097-10																	CC4	18819-15			Western Europe	Germany	Germany	Population-based	2010	Not applicable	2	2	5	4	2	5	1	7	3	4	2	3	4	2	4	2	4	4	4	2	3	5	5
5394-12																	CC2	1064-32	5	103 strains	Western Europe	Germany	Germany	Population-based	2012	Not applicable	2	2	7	4	2	5	1	1	3	4	3	4	4	2	3	2	4	4	2	2	3	2	5
5429-12																	CC1	18824-32			Western Europe	Germany	Germany	Population-based	2012	Not applicable	2	2	6	4	2	5	1	2	3	4	3	3	4	2	2	1	4	4	2	2	3	3	7
11266-12																	CC5	12760-32	180	9 strains	Western Europe	Germany	Germany	Population-based	2012	Not applicable	2	2	4	3	2	5	1	7	3	4	3	3	4	2	4	2	4	4	2	2	3	3	7
11270-12																	CC1	18774-32			Western Europe	Germany	Germany	Population-based	2012	Not applicable	2	2	6	4	2	5	1	5	3	5	3	4	3	2	4	2	4	4	2	2	3	3	7
11271-12																	CC5	12760-32	180	9 strains	Western Europe	Germany	Germany	Population-based	2012	Not applicable	2	2	4	3	2	5	1	7	3	4	3	3	4	2	4	2	4	4	2	2	3	3	7
11273-12																	CC2	18776-32			Western Europe	Germany	Germany	Population-based	2012	Not applicable	2	2	6	5	2	5	1	1	3	4	3	4	5	2	3	2	4	4	2	2	3	2	5
1621-13																	CC5	12760-32	180	9 strains	Western Europe	Germany	Germany	Population-based	2013	Not applicable	2	2	4	3	2	5	1	7	3	4	3	3	4	2	4	2	4	4	2	2	3	3	7
1622-13																	CC5	12760-32	180	9 strains	Western Europe	Germany	Germany	Population-based	2013	Not applicable	2	2	4	3	2	5	1	7	3	4	3	3	4	2	4	2	4	4	2	2	3	3	7
1623-13																	CC5	12760-32	180	9 strains	Western Europe	Germany	Germany	Population-based	2013	Not applicable	2	2	4	3	2	5	1	7	3	4	3	3	4	2	4	2	4	4	2	2	3	3	7
9827-13																	L3-BG	12569-32	163	2 strains	Western Europe	Germany	Germany	Population-based	2013	Not applicable	2	2	6	4	2	5	1	7	3	5	3	3	4	2	4	2	4	4	2	2	3	3	5
11261-13																	CC5	12760-32	180	9 strains	Western Europe	Germany	Germany	Population-based	2013	Not applicable	2	2	4	3	2	5	1	7	3	4	3	3	4	2	4	2	4	4	2	2	3	3	7
13083-13																	L3-BG	22862-32			Western Europe	Germany	Germany	Population-based	2013	Not applicable	2	2	6	4	2	5	1	7	3	5	3	3	3	2	5	2	4	4	2	2	3	3	8
1904-14																	L3-BG	18787-25			Western Europe	Germany	Germany	Population-based	2014	Not applicable	2	2	6	4	2	5	1	7	3	5	3	3	4	2	4	2	4	4	2	2	2	3	3
13020-13																	CC5	12760-32	180	9 strains	Western Europe	Germany	Germany	Population-based	2013	Not applicable	2	2	4	3	2	5	1	7	3	4	3	3	4	2	4	2	4	4	2	2	3	3	7
11661-13																	CC2	10417-32	22	2 strains	Western Europe	Germany	Germany	Population-based	2013	Not applicable	2	2	7	4	2	5	1	1	3	3	3	4	4	2	3	2	4	4	2	2	3	2	5
7072-14																	CC2	1064-145	13	3 strains	Western Europe	Germany	Germany	Population-based	2014	Not applicable	2	2	7	4	1	5	1	1	3	4	3	4	4	2	3	2	4	4	2	2	3	2	5
8682-14																	CC3	1449-231			Western Europe	Germany	Germany	Population-based	2014	Not applicable	2	2	5	4	2	5	1	7	3	5	2	3	5	2	4	2	4	4	2	1	1	3	8
8685-14																	CC2	1064-32	5	103 strains	Western Europe	Germany	Germany	Population-based	2014	Not applicable	2	2	7	4	2	5	1	1	3	4	3	4	4	2	3	2	4	4	2	2	3	2	5
2275-15																	CC1	10486-32			Western Europe	Germany	Germany	Population-based	2015	Not applicable	2	2	6	4	2	5	1	5	3	5	3	3	3	2	4	2	2	4	2	2	3	3	7
2279-15																	CC3	3549-145	146	9 strains	Western Europe	Germany	Germany	Population-based	2015	Not applicable	2	2	5	3	1	5	1	7	3	5	3	3	5	2	4	2	4	4	2	2	3	3	7
3228-15																	CC5	1212-32	181	21 strains	Western Europe	Germany	Germany	Population-based	2015	Not applicable	2	2	4	3	2	5	1	7	3	5	3	3	4	2	4	2	4	4	2	2	3	3	7
6881-15																	CC1	5926-419			Western Europe	Germany	Germany	Population-based	2015	Not applicable	2	2	6	3	2	5	1	5	3	5	3	3	3	2	4	2	4	6	2	2	3	3	7
6888-15																	CC1	12560-32	75	4 strains	Western Europe	Germany	Germany	Population-based	2015	Not applicable	2	2	6	4	2	5	1	5	3	5	3	2	3	2	4	2	4	4	2	2	3	3	7
5071-03																	CC3	?-32			Western Europe	Germany	Germany	Population-based	2003	Not applicable	2	2	5	4	2	5	1	7	3	5	3	3	5	2	4	0	3	4	2	2	3	3	8
6985-03																	L3-BG	6690-32	195	5 strains	Western Europe	Germany	Germany	Population-based	2003	Not applicable	2	2	6	4	2	5	1	6	3	5	3	2	4	2	4	2	4	4	2	2	3	3	8
523-04																	L3-BG	6690-32	195	5 strains	Western Europe	Germany	Germany	Population-based	2004	Not applicable	2	2	6	4	2	5	1	6	3	5	3	2	4	2	4	2	4	4	2	2	3	3	8
1166-04																	CC2	?-25			Western Europe	Germany	Germany	Population-based	2004	Not applicable	2	2	7	4	2	5	1	1	3	4	3	4	5	2	3	2	0	4	2	2	2	2	3
3295-04																	CC2	12794-32	24	7 strains	Western Europe	Germany	Germany	Population-based	2004	Not applicable	2	2	7	2	2	5	1	1	3	4	3	3	4	2	3	2	4	4	2	2	3	2	5
7275-04																	CC1	1061-32	100	34 strains	Western Europe	Germany	Germany	Population-based	2004	Not applicable	2	2	6	4	2	5	1	5	3	6	3	3	1	2	4	2	4	4	2	2	3	3	7
7287-04																	L3-BG	3570-32			Western Europe	Germany	Germany	Population-based	2004	Not applicable	2	2	6	4	2	5	1	7	3	5	3	3	4	2	5	2	4	4	2	2	3	3	9
6778-04																	CC2	12794-32	24	7 strains	Western Europe	Germany	Germany	Population-based	2004	Not applicable	2	2	7	2	2	5	1	1	3	4	3	3	4	2	3	2	4	4	2	2	3	2	5
8339-04																	CC1	22927-32			Western Europe	Germany	Germany	Population-based	2004	Not applicable	2	2	6	3	2	5	1	5	3	4	3	2	3	2	4	2	4	4	2	2	3	1	10
9117-04																	CC4	7122-15	253	6 strains	Western Europe	Germany	Germany	Population-based	2004	Not applicable	2	2	3	4	2	5	1	7	3	4	2	3	4	2	4	2	4	4	4	2	3	4	7
9121-04																	CC2	12794-32	24	7 strains	Western Europe	Germany	Germany	Population-based	2004	Not applicable	2	2	7	2	2	5	1	1	3	4	3	3	4	2	3	2	4	4	2	2	3	2	5
7540-04																	CC2	12794-32	24	7 strains	Western Europe	Germany	Germany	Population-based	2004	Not applicable	2	2	7	2	2	5	1	1	3	4	3	3	4	2	3	2	4	4	2	2	3	2	5
9624-04																	CC1	9048-332	109	5 strains	Western Europe	Germany	Germany	Population-based	2004	Not applicable	2	2	6	3	2	5	1	4	3	5	3	3	3	2	4	2	4	2	2	2	3	3	7
9626-04																	CC3	22925-32			Western Europe	Germany	Germany	Population-based	2004	Not applicable	2	2	5	3	2	5	1	7	3	5	3	3	5	2	4	2	4	4	2	2	3	3	8
9924-04																	CC1	6755-32	197	4 strains	Western Europe	Germany	Germany	Population-based	2004	Not applicable	2	2	6	4	2	5	1	5	3	5	3	3	4	2	2	2	4	4	2	2	3	3	7
10838-04																	CC3	3633-15			Western Europe	Germany	Germany	Population-based	2004	Not applicable	2	2	6	4	2	5	1	7	3	5	2	3	5	2	4	2	4	4	2	2	3	3	8
9324-04																	CC1	22841-32	95	2 strains	Western Europe	Germany	Germany	Population-based	2004	Not applicable	2	2	6	4	2	5	1	5	3	5	3	3	3	2	2	2	6	4	2	2	3	3	7
10599-04																	CC1	22841-32	95	2 strains	Western Europe	Germany	Germany	Population-based	2004	Not applicable	2	2	6	4	2	5	1	5	3	5	3	3	3	2	2	2	6	4	2	2	3	3	7
1179-05																	CC1	1758-32			Western Europe	Germany	Germany	Population-based	2003	Not applicable	2	2	5	4	2	5	1	5	3	5	3	3	3	2	2	2	4	4	2	2	3	3	8
2675-05																	L3-BG	7815-32			Western Europe	Germany	Germany	Population-based	2005	Not applicable	2	2	6	4	2	5	1	7	3	6	3	2	4	2	4	2	4	4	2	2	3	3	8
995-05																	CC2	12794-32	24	7 strains	Western Europe	Germany	Germany	Population-based	2005	Not applicable	2	2	7	2	2	5	1	1	3	4	3	3	4	2	3	2	4	4	2	2	3	2	5
6933-05																	CC4	22790-15			Western Europe	Germany	Germany	Population-based	2005	Not applicable	2	2	6	4	2	5	1	7	3	4	2	3	5	2	4	2	4	4	4	2	3	4	7
7559-05																	CC1	22928-32			Western Europe	Germany	Germany	Population-based	2004	Not applicable	2	2	4	4	2	5	1	5	3	5	3	3	3	2	4	2	4	4	2	2	3	4	7
476-06																	CC5	1212-25	185	15 strains	Western Europe	Germany	Germany	Population-based	2006	Not applicable	2	2	4	3	2	5	1	7	3	5	3	3	4	2	4	2	4	4	2	2	2	3	7
2606-06																	CC1	22810-32			Western Europe	Germany	Germany	Population-based	2005	Not applicable	2	2	6	4	2	5	1	3	3	5	3	4	3	2	4	2	4	4	2	2	3	3	7
5296-07																	CC1	9259-32	63	3 strains	Western Europe	Germany	Germany	Population-based	2007	Not applicable	2	2	6	4	2	5	1	5	3	5	3	3	3	2	3	2	4	4	2	2	3	3	7
10116-07																	L3-BG	22823-15			Western Europe	Germany	Germany	Population-based	2007	Not applicable	2	2	6	4	2	5	1	6	3	5	2	3	2	2	4	2	4	4	2	2	3	2	8
3607-11																	CC3	?-32			Western Europe	Germany	Germany	Population-based	2011	doi: 10.1128/JCM.05293-11.	2	2	5	4	2	5	1	7	3	5	3	4	5	2	4	0	3	4	2	2	3	3	8
8845-11																	CC2	?-32			Western Europe	Germany	Germany	Population-based	2011	doi: 10.1128/JCM.05293-11.	2	2	5	4	2	5	1	1	3	4	3	4	4	2	3	2	0	4	2	2	3	2	4
11094-11																	CC3	22886-32			Western Europe	Germany	Germany	Population-based	2011	doi: 10.1128/JCM.05293-11.	2	2	5	4	2	5	1	7	3	6	3	3	4	2	4	1	4	4	2	2	3	3	8
11581-11																	CC4	1220-15	254	29 strains	Western Europe	Germany	Germany	Population-based	2011	doi: 10.1128/JCM.05293-11.	2	2	6	4	2	5	1	7	3	4	2	3	4	2	4	2	4	4	4	2	3	4	7
3959-13																	CC4	1220-15	254	29 strains	Western Europe	Germany	Germany	Population-based	2013	doi: 10.1128/JCM.05293-11.	2	2	6	4	2	5	1	7	3	4	2	3	4	2	4	2	4	4	4	2	3	4	7
8610-13																	L3-BG	19800-32			Western Europe	Germany	Germany	Population-based	2013	doi: 10.1128/JCM.05293-11.	2	2	6	4	2	5	1	7	3	5	3	3	4	2	4	1	4	4	2	2	3	3	8
916-08																	CC2	12794-32	24	7 strains	Western Europe	Germany	Germany	Population-based	2008	10.1371/journal.pone.0188356	2	2	7	2	2	5	1	1	3	4	3	3	4	2	3	2	4	4	2	2	3	2	5
6613-08																	CC3	317-32	114	7 strains	Western Europe	Germany	Germany	Population-based	2008	10.1371/journal.pone.0188356	2	2	5	4	2	5	1	6	3	5	3	3	5	2	4	2	4	4	2	2	3	3	8
4754-13																	CC3	18478-33			Western Europe	Germany	Germany	Population-based	2013	Not applicable	2	3	5	4	2	5	1	5	3	5	4	3	4	2	4	2	4	4	2	2	3	3	9
10506-01		S	S													RIF-susceptible	L3-BG	15862-32	173	2 strains	Western Africa	Ghana	Ghana	Cross-sectional	2001	Not applicable	2	2	7	6	2	5	1	8	3	5	3	3	4	2	4	2	4	4	2	2	3	3	8
5384-02																	L3-BG	15862-32	173	2 strains	Western Africa	Ghana	Ghana	Cross-sectional	2002	Not applicable	2	2	7	6	2	5	1	8	3	5	3	3	4	2	4	2	4	4	2	2	3	3	8
1319-03																	L3-BG	9928-32	174	4 strains	Western Africa	Ghana	Ghana	Cross-sectional	2003	Not applicable	2	2	7	6	2	5	1	8	3	5	3	3	4	2	4	2	3	4	2	2	3	3	8
5537-04		S	S													RIF-susceptible	L3-BG	22784-32	175	4 strains	Western Africa	Ghana	Ghana	Cross-sectional	2014	Not applicable	2	2	7	8	2	5	1	8	3	5	3	3	4	2	4	2	4	4	2	2	3	3	7
5345-99																	CC3	22872-15			Western Europe	Germany	Germany	Population-based	1999	10.1186/1465-9921-6-35	2	2	3	4	2	5	1	7	3	5	2	3	5	2	4	2	4	4	2	2	3	2	8
5357-07																	CC3	8296-32			Southern Asia	India	Germany	Population-based	2007	10.1186/1465-9921-6-35	2	2	5	4	2	5	1	7	3	5	3	3	5	2	4	2	4	4	2	2	3	3	3
5028-08	S	S	S	S	S									S		RIF-susceptible	CC3	9891-32			Western Europe	Germany	Germany	Population-based	2008	10.1186/1465-9921-6-35	2	2	5	4	2	5	1	8	3	5	3	3	5	2	4	2	4	4	2	2	3	3	6
9337-09		S	S													RIF-susceptible	CC1	7785-32	98	6 strains	Eastern Africa	Ethiopia	Germany	Population-based	2009	10.1186/1465-9921-6-35	2	2	6	4	2	5	1	5	3	6	3	4	1	2	4	2	4	4	2	2	3	3	7
1831-10	R	S	S	S	S									S		RIF-susceptible	CC4	3667-15	256	4 strains	Southern Asia	Pakistan	Germany	Population-based	2010	10.1186/1465-9921-6-35	2	2	6	4	2	5	1	7	3	4	2	3	4	2	4	2	4	4	4	2	3	4	8
9894-10		S	S													RIF-susceptible	CC3	1449-32	118	25 strains	Southern Asia	Afghanistan	Germany	Population-based	2010	10.1186/1465-9921-6-35	2	2	5	4	2	5	1	7	3	5	3	3	5	2	4	2	4	4	2	2	3	3	8
2906-11		S															CC1	12941-?			Southern Asia	India	Germany	Population-based	2011	10.1186/1465-9921-6-35	2	2	6	4	2	5	1	5	3	6	3	3	3	2	4	2	4	4	2	2	0	3	1
4682-11		S	S													RIF-susceptible	CC4	?-32			Western Europe	Germany	Germany	Population-based	2011	10.1186/1465-9921-6-35	2	2	6	4	2	5	1	0	3	3	3	3	4	2	4	2	4	4	4	2	3	4	8
9716-11		S	S													RIF-susceptible	CC3	17515-32			Western Europe	Germany	Germany	Population-based	2011	10.1186/1465-9921-6-35	2	2	5	4	2	5	1	4	3	5	3	3	4	2	3	2	3	4	4	2	3	4	8
9755-11		S	S													RIF-susceptible	CC3	17165-32	123	4 strains	Southern Asia	Pakistan	Germany	Population-based	2011	10.1186/1465-9921-6-35	2	2	5	4	2	5	1	7	3	5	3	4	5	2	4	2	4	4	2	2	3	3	8
38-12		S	S													RIF-susceptible	L3-BG	17366-32	161	2 strains	Western Europe	Germany	Germany	Population-based	2012	10.1186/1465-9921-6-35	2	2	6	4	2	5	1	7	3	5	3	3	4	2	4	2	4	4	2	2	3	5	8
8396-12		S	S													RIF-susceptible	CC3	21035-387			Southern Asia	Afghanistan	Germany	Population-based	2012	10.1186/1465-9921-6-35	2	2	5	3	2	5	1	7	3	5	3	3	4	2	4	3	4	5	2	2	3	3	8
10487-14																	CC4	1220-15	254	29 strains	Southern Asia	Afghanistan	Germany	Population-based	2014	10.1186/1465-9921-6-35	2	2	6	4	2	5	1	7	3	4	2	3	4	2	4	2	4	4	4	2	3	4	7
114-12																	CC3	3333-32	133	2 strains	Western Europe	Germany	Germany	Population-based	2012	Not applicable	2	2	5	4	2	5	1	7	3	5	3	3	5	2	3	2	4	4	2	2	3	3	8
750-03	R	R	R	S	S		S	S			S			S			L3-BG	17102-32			Western Europe	Germany	Germany	MDR-cohort	2003	PMC230114	2	2	6	4	2	5	1	6	3	5	3	3	4	2	4	2	4	4	2	2	3	5	8
3237-03	R	R	R	S	S		S	S					R	R			L3-BG	17103-32			Western Europe	Germany	Germany	MDR-cohort	2003	PMC230114	2	2	6	4	2	5	1	6	3	7	3	3	4	2	4	2	4	4	2	2	3	4	8
1048-10		S	S													RIF-susceptible	L3-BG	1739-32			Western Europe	Germany	Germany	Population-based	2014	10.1186/1465-9921-6-35	2	2	6	4	2	5	1	7	3	5	3	3	4	2	4	2	4	4	2	2	3	3	11
1616-08																	CC2	12306-25	27	6 strains	Eastern Africa	Tanzania	Tanzania	HIVpos-cohort	2008	doi: 10.5588/ijtld.14.0403.	2	2	7	4	2	5	1	1	3	4	3	4	4	2	3	2	2	4	2	2	2	2	5
1629-08																	CC2	1064-32	5	103 strains	Eastern Africa	Tanzania	Tanzania	HIVpos-cohort	2008	doi: 10.5588/ijtld.14.0403.	2	2	7	4	2	5	1	1	3	4	3	4	4	2	3	2	4	4	2	2	3	2	5
7812-11																	CC5	1212-32	181	21 strains	Eastern Africa	Tanzania	Tanzania	HIVpos-cohort	2011	doi: 10.5588/ijtld.14.0403.	2	2	4	3	2	5	1	7	3	5	3	3	4	2	4	2	4	4	2	2	3	3	7
7839-11																	CC2	12904-32	3	6 strains	Eastern Africa	Tanzania	Tanzania	HIVpos-cohort	2011	doi: 10.5588/ijtld.14.0403.	2	2	8	4	2	5	1	1	3	4	3	4	4	2	3	2	4	4	2	2	3	2	5
4141-12																	CC2	1422-25	26	3 strains	Eastern Africa	Tanzania	Tanzania	HIVpos-cohort	2012	doi: 10.5588/ijtld.14.0403.	2	2	7	4	2	5	1	1	3	4	3	4	4	2	3	2	3	4	2	2	2	2	5
6521-14	S	S	S	S	S											RIF-susceptible	CC5	1212-32	181	21 strains	Eastern Africa	Ethiopia	Ethiopia	Cross-sectional	2013	https://doi.org/10.1186/s12879-016-2041-x	2	2	4	3	2	5	1	7	3	5	3	3	4	2	4	2	4	4	2	2	3	3	7
6525-14	R	S	S	S	S											RIF-susceptible	CC5	5075-32			Eastern Africa	Ethiopia	Ethiopia	Cross-sectional	2013	https://doi.org/10.1186/s12879-016-2041-x	2	2	4	3	2	5	1	7	3	5	3	3	4	2	5	2	4	4	2	2	3	3	7
6547-14	S	S	S	S	S											RIF-susceptible	L3-BG	4727-25			Eastern Africa	Ethiopia	Ethiopia	Cross-sectional	2013	https://doi.org/10.1186/s12879-016-2041-x	2	2	6	4	2	5	1	7	3	5	3	3	4	2	4	2	4	4	2	2	2	3	7
6575-14	S	S	S	S	S											RIF-susceptible	CC1	17326-32			Eastern Africa	Ethiopia	Ethiopia	Cross-sectional	2013	https://doi.org/10.1186/s12879-016-2041-x	2	2	6	4	2	5	1	8	3	5	3	3	3	2	4	2	4	4	2	2	3	3	7
9179-14																	CC1	1061-32	100	34 strains	Western Europe	Germany	Germany	MDR-cohort	2014	PMC230114	2	2	6	4	2	5	1	5	3	6	3	3	1	2	4	2	4	4	2	2	3	3	7
11835-14																	CC1	4536-32	50	7 strains	Western Europe	Germany	Germany	MDR-cohort	2014	PMC230114	2	2	6	4	2	5	1	5	3	5	3	3	3	2	4	2	4	4	2	2	3	3	8
13213-14																	CC3	17749-1177			Eastern Africa	Tanzania	Tanzania	Convenience	2014	NA	2	2	8	5	2	5	1	7	1	4	4	3	4	2	4	2	2	4	4	2	3	3	10
13214-14																	CC2	2021-32	12	19 strains	Eastern Africa	Tanzania	Tanzania	Convenience	2014	NA	2	2	8	4	2	5	1	1	3	4	3	4	4	2	3	2	4	4	2	2	3	2	5
13226-14																	CC5	1212-32	181	21 strains	Eastern Africa	Tanzania	Tanzania	Convenience	2014	NA	2	2	4	3	2	5	1	7	3	5	3	3	4	2	4	2	4	4	2	2	3	3	7
13228-14																	CC2	?-25			Eastern Africa	Tanzania	Tanzania	Convenience	2014	NA	2	2	7	4	2	5	1	1	3	4	3	4	4	2	3	2	0	4	2	2	2	2	5
13230-14																	CC2	17745-25			Eastern Africa	Tanzania	Tanzania	Convenience	2014	NA	2	2	7	4	2	5	1	1	3	4	3	4	4	2	3	2	6	4	2	2	2	2	5
13231-14																	CC2	2021-32	12	19 strains	Eastern Africa	Tanzania	Tanzania	Convenience	2014	NA	2	2	8	4	2	5	1	1	3	4	3	4	4	2	3	2	4	4	2	2	3	2	5
13235-14																	CC2	17759-545			Eastern Africa	Tanzania	Tanzania	Convenience	2014	NA	2	2	7	4	1	5	1	1	2	4	3	4	5	2	3	2	2	4	2	2	2	2	5
13238-14																	CC2	12306-25	27	6 strains	Eastern Africa	Tanzania	Tanzania	Convenience	2014	NA	2	2	7	4	2	5	1	1	3	4	3	4	4	2	3	2	2	4	2	2	2	2	5
13239-14																	CC2	1064-32	5	103 strains	Eastern Africa	Tanzania	Tanzania	Convenience	2014	NA	2	2	7	4	2	5	1	1	3	4	3	4	4	2	3	2	4	4	2	2	3	2	5
13243-14																	CC2	2021-32	12	19 strains	Eastern Africa	Tanzania	Tanzania	HIVpos-cohort	2014	doi: 10.5588/ijtld.14.0403.	2	2	8	4	2	5	1	1	3	4	3	4	4	2	3	2	4	4	2	2	3	2	5
13245-14																	CC2	1064-32	5	103 strains	Eastern Africa	Tanzania	Tanzania	HIVpos-cohort	2014	doi: 10.5588/ijtld.14.0403.	2	2	7	4	2	5	1	1	3	4	3	4	4	2	3	2	4	4	2	2	3	2	5
13250-14																	CC2	17743-25			Eastern Africa	Tanzania	Tanzania	Convenience	2014	NA	2	2	7	4	2	5	1	1	3	3	3	4	4	2	3	2	2	4	2	2	2	2	5
13212-14																	CC3	?-122			Eastern Africa	Tanzania	Tanzania	HIVpos-cohort	2014	doi: 10.5588/ijtld.14.0403.	2	2	8	5	2	5	1	7	4	4	3	2	3	2	4	0	2	4	4	2	3	3	10
2117-15																	CC2	17737-32			Eastern Africa	Tanzania	Tanzania	Convenience	2015	NA	2	2	8	4	2	5	1	1	3	4	3	4	4	2	3	2	4	4	2	2	3	2	4
2118-15																	CC2	1491-25	29	4 strains	Eastern Africa	Tanzania	Tanzania	Convenience	2015	NA	2	2	6	4	2	5	1	1	3	4	3	4	4	2	3	2	4	4	2	2	2	2	5
2122-15																	CC2	1064-32	5	103 strains	Eastern Africa	Tanzania	Tanzania	Convenience	2015	NA	2	2	7	4	2	5	1	1	3	4	3	4	4	2	3	2	4	4	2	2	3	2	5
2130-15																	CC2	1064-32	5	103 strains	Eastern Africa	Tanzania	Tanzania	Convenience	2015	NA	2	2	7	4	2	5	1	1	3	4	3	4	4	2	3	2	4	4	2	2	3	2	5
2135-15																	CC2	12904-32	3	6 strains	Eastern Africa	Tanzania	Tanzania	Convenience	2015	NA	2	2	8	4	2	5	1	1	3	4	3	4	4	2	3	2	4	4	2	2	3	2	5
2136-15																	CC2	17755-25			Eastern Africa	Tanzania	Tanzania	Convenience	2015	NA	2	2	5	4	2	5	1	1	3	4	3	4	4	2	3	2	2	4	2	2	2	2	5
2141-15																	CC2	2021-32	12	19 strains	Eastern Africa	Tanzania	Tanzania	Convenience	2015	NA	2	2	8	4	2	5	1	1	3	4	3	4	4	2	3	2	4	4	2	2	3	2	5
2142-15																	CC2	2021-32	12	19 strains	Eastern Africa	Tanzania	Tanzania	Convenience	2015	NA	2	2	8	4	2	5	1	1	3	4	3	4	4	2	3	2	4	4	2	2	3	2	5
2144-15																	CC2	2021-32	12	19 strains	Eastern Africa	Tanzania	Tanzania	Convenience	2015	NA	2	2	8	4	2	5	1	1	3	4	3	4	4	2	3	2	4	4	2	2	3	2	5
2148-15																	CC2	17761-25			Eastern Africa	Tanzania	Tanzania	Convenience	2015	NA	2	2	7	3	2	5	1	1	3	4	3	4	4	2	3	2	1	4	2	2	2	2	5
2160-15																	CC2	12306-32	18	3 strains	Eastern Africa	Tanzania	Tanzania	Convenience	2015	NA	2	2	7	4	2	5	1	1	3	4	3	4	4	2	3	2	2	4	2	2	3	2	5
2161-15																	CC2	1064-32	5	103 strains	Eastern Africa	Tanzania	Tanzania	Convenience	2015	NA	2	2	7	4	2	5	1	1	3	4	3	4	4	2	3	2	4	4	2	2	3	2	5
2162-15																	CC2	17756-25			Eastern Africa	Tanzania	Tanzania	Convenience	2015	NA	2	2	6	4	2	5	1	1	3	4	3	4	4	2	3	2	3	4	2	2	2	2	5
2164-15																	CC2	1064-32	5	103 strains	Eastern Africa	Tanzania	Tanzania	Convenience	2015	NA	2	2	7	4	2	5	1	1	3	4	3	4	4	2	3	2	4	4	2	2	3	2	5
2167-15																	CC2	1491-25	29	4 strains	Eastern Africa	Tanzania	Tanzania	Convenience	2015	NA	2	2	6	4	2	5	1	1	3	4	3	4	4	2	3	2	4	4	2	2	2	2	5
2171-15																	CC2	?-32			Eastern Africa	Tanzania	Tanzania	Convenience	2015	NA	2	2	7	4	2	5	1	1	3	4	3	4	4	2	3	2	0	4	2	2	3	2	5
2174-15																	CC2	2021-32	12	19 strains	Eastern Africa	Tanzania	Tanzania	HIVpos-cohort	2015	doi: 10.5588/ijtld.14.0403.	2	2	8	4	2	5	1	1	3	4	3	4	4	2	3	2	4	4	2	2	3	2	5
2180-15																	CC2	12904-32	3	6 strains	Eastern Africa	Tanzania	Tanzania	Convenience	2015	NA	2	2	8	4	2	5	1	1	3	4	3	4	4	2	3	2	4	4	2	2	3	2	5
2181-15																	CC2	12904-32	3	6 strains	Eastern Africa	Tanzania	Tanzania	Convenience	2015	NA	2	2	8	4	2	5	1	1	3	4	3	4	4	2	3	2	4	4	2	2	3	2	5
2182-15																	CC2	12904-32	3	6 strains	Eastern Africa	Tanzania	Tanzania	Convenience	2015	NA	2	2	8	4	2	5	1	1	3	4	3	4	4	2	3	2	4	4	2	2	3	2	5
2183-15																	CC2	12904-32	3	6 strains	Eastern Africa	Tanzania	Tanzania	Convenience	2015	NA	2	2	8	4	2	5	1	1	3	4	3	4	4	2	3	2	4	4	2	2	3	2	5
2186-15																	CC2	1491-25	29	4 strains	Eastern Africa	Tanzania	Tanzania	Convenience	2015	NA	2	2	6	4	2	5	1	1	3	4	3	4	4	2	3	2	4	4	2	2	2	2	5
2129-15																	CC2	2021-32	12	19 strains	Eastern Africa	Tanzania	Tanzania	Convenience	2015	NA	2	2	8	4	2	5	1	1	3	4	3	4	4	2	3	2	4	4	2	2	3	2	5
6305-15																	CC2	2021-32	12	19 strains	Eastern Africa	Tanzania	Tanzania	HIVpos-cohort	2015	doi: 10.5588/ijtld.14.0403.	2	2	8	4	2	5	1	1	3	4	3	4	4	2	3	2	4	4	2	2	3	2	5
6306-15																	CC2	1064-25	28	3 strains	Eastern Africa	Tanzania	Tanzania	Convenience	2015	NA	2	2	7	4	2	5	1	1	3	4	3	4	4	2	3	2	4	4	2	2	2	2	5
6314-15																	CC2	1064-32	5	103 strains	Eastern Africa	Tanzania	Tanzania	HIVpos-cohort	2015	doi: 10.5588/ijtld.14.0403.	2	2	7	4	2	5	1	1	3	4	3	4	4	2	3	2	4	4	2	2	3	2	5
6315-15																	CC2	12564-545			Eastern Africa	Tanzania	Tanzania	Convenience	2015	NA	2	2	7	4	1	5	1	1	2	4	3	4	5	2	3	2	4	4	2	2	2	2	5
6292-15																	CC2	15002-25			Eastern Africa	Tanzania	Tanzania	Convenience	2015	NA	2	2	7	4	2	5	1	1	3	3	3	4	4	2	3	2	3	4	2	2	2	2	5
6298-15																	CC2	17752-32			Eastern Africa	Tanzania	Tanzania	Convenience	2015	NA	2	2	8	4	2	5	1	1	3	2	3	4	4	2	3	2	4	4	2	2	3	2	5
6302-15																	CC2	1064-32	5	103 strains	Eastern Africa	Tanzania	Tanzania	Convenience	2015	NA	2	2	7	4	2	5	1	1	3	4	3	4	4	2	3	2	4	4	2	2	3	2	5
6317-15																	CC2	?-545			Eastern Africa	Tanzania	Tanzania	HIVpos-cohort	2015	doi: 10.5588/ijtld.14.0403.	2	2	7	4	1	5	1	1	2	4	3	4	5	2	3	2	0	4	2	2	2	2	5
10889-12																	CC3	1449-288			Western Europe	Germany	Germany	Convenience	2012	NA	2	2	5	4	2	2	1	7	3	5	3	3	5	2	4	2	4	4	2	2	3	3	8
127_GK	S	S	S	S	S											RIF-susceptible	CC2	367-32	6	3 strains	Eastern Africa	Kenya	Kenya	Cross-sectional	2014	Not applicable	2	2	7	5	2	5	1	1	3	4	3	4	4	2	3	2	4	4	2	2	3	2	5
17_GK	S	S	S	S	S											RIF-susceptible	CC2	4439-32	8	9 strains	Eastern Africa	Kenya	Kenya	Cross-sectional	2014	Not applicable	2	2	7	4	2	5	1	1	3	4	3	4	4	2	3	2	4	4	2	2	3	2	4
41_GK	S	S	S	S	S											RIF-susceptible	CC1	17652-32			Eastern Africa	Kenya	Kenya	Cross-sectional	2014	Not applicable	2	2	7	4	2	5	1	4	3	6	3	4	1	2	4	2	4	4	2	2	3	3	7
44_GK	S	S	S	S	S											RIF-susceptible	CC2	12792-32	31	6 strains	Eastern Africa	Kenya	Kenya	Cross-sectional	2014	Not applicable	2	2	7	4	2	5	1	1	3	4	3	4	3	2	4	2	4	4	2	2	3	2	5
69_GK	S	S	S	S	S											RIF-susceptible	L3-BG	17649-32			Eastern Africa	Kenya	Kenya	Cross-sectional	2014	Not applicable	2	2	4	6	2	5	1	10	3	4	3	1	4	2	3	2	4	4	2	2	3	3	4
80_GK	S	S	S	S	S											RIF-susceptible	CC2	1422-32	19	17 strains	Eastern Africa	Kenya	Kenya	Cross-sectional	2014	Not applicable	2	2	7	4	2	5	1	1	3	4	3	4	4	2	3	2	3	4	2	2	3	2	5
81_GK	S	S	S	S	S											RIF-susceptible	CC2	17651-32	11	3 strains	Eastern Africa	Kenya	Kenya	Cross-sectional	2014	Not applicable	2	2	2	4	2	5	1	1	3	4	3	4	4	2	3	2	4	4	2	2	3	2	5
87_GK	S	S	S	S	S											RIF-susceptible	CC5	1212-32	181	21 strains	Eastern Africa	Kenya	Kenya	Cross-sectional	2014	Not applicable	2	2	4	3	2	5	1	7	3	5	3	3	4	2	4	2	4	4	2	2	3	3	7
115_GK	S	S	S	S	S											RIF-susceptible	CC2	1422-32	19	17 strains	Eastern Africa	Kenya	Kenya	Cross-sectional	2014	Not applicable	2	2	7	4	2	5	1	1	3	4	3	4	4	2	3	2	3	4	2	2	3	2	5
157_GK	S	S	S	S	S											RIF-susceptible	CC2	12792-32	31	6 strains	Eastern Africa	Kenya	Kenya	Cross-sectional	2014	Not applicable	2	2	7	4	2	5	1	1	3	4	3	4	3	2	4	2	4	4	2	2	3	2	5
161_GK	S	S	S	S	S											RIF-susceptible	CC2	1064-32	5	103 strains	Eastern Africa	Kenya	Kenya	Cross-sectional	2014	Not applicable	2	2	7	4	2	5	1	1	3	4	3	4	4	2	3	2	4	4	2	2	3	2	5
199_GK	S	S	S	S	S											RIF-susceptible	CC4	7122-15	253	6 strains	Eastern Africa	Kenya	Kenya	Cross-sectional	2014	Not applicable	2	2	3	4	2	5	1	7	3	4	2	3	4	2	4	2	4	4	4	2	3	4	7
200_GK	S	S	S	S	S											RIF-susceptible	CC2	1064-32	5	103 strains	Eastern Africa	Kenya	Kenya	Cross-sectional	2014	Not applicable	2	2	7	4	2	5	1	1	3	4	3	4	4	2	3	2	4	4	2	2	3	2	5
212_GK	S	S	S	S	S											RIF-susceptible	CC2	1422-32	19	17 strains	Eastern Africa	Kenya	Kenya	Cross-sectional	2014	Not applicable	2	2	7	4	2	5	1	1	3	4	3	4	4	2	3	2	3	4	2	2	3	2	5
214_GK	S	S	S	S	S											RIF-susceptible	CC2	?-545			Eastern Africa	Kenya	Kenya	Cross-sectional	2014	Not applicable	2	2	7	4	1	5	1	1	2	4	3	4	5	2	3	2	0	4	2	2	2	2	5
217_GK	S	S	S	S	S											RIF-susceptible	CC2	1064-32	5	103 strains	Eastern Africa	Kenya	Kenya	Cross-sectional	2014	Not applicable	2	2	7	4	2	5	1	1	3	4	3	4	4	2	3	2	4	4	2	2	3	2	5
223_GK	S	S	S	S	S											RIF-susceptible	CC2	?-545			Eastern Africa	Kenya	Kenya	Cross-sectional	2014	Not applicable	2	2	7	4	1	5	1	1	2	4	3	4	5	2	3	2	0	4	2	2	2	2	5
225_GK	S	S	S	S	S											RIF-susceptible	CC3	?-122			Eastern Africa	Kenya	Kenya	Cross-sectional	2014	Not applicable	2	2	7	4	2	5	1	7	4	4	3	3	2	2	4	3	0	4	4	2	3	4	8
226_GK	S	S	S	S	S											RIF-susceptible	CC2	1422-32	19	17 strains	Eastern Africa	Kenya	Kenya	Cross-sectional	2014	Not applicable	2	2	7	4	2	5	1	1	3	4	3	4	4	2	3	2	3	4	2	2	3	2	5
236_GK	S	S	S	S	S											RIF-susceptible	CC2	1064-32	5	103 strains	Eastern Africa	Kenya	Kenya	Cross-sectional	2014	Not applicable	2	2	7	4	2	5	1	1	3	4	3	4	4	2	3	2	4	4	2	2	3	2	5
244_GK	S	S	S	S	S											RIF-susceptible	CC2	?-545			Eastern Africa	Kenya	Kenya	Cross-sectional	2014	Not applicable	2	2	7	4	1	5	1	1	2	4	3	4	5	2	3	2	0	4	2	2	2	2	5
36_GK	S	S	S	S	S											RIF-susceptible	CC2	11997-32	7	2 strains	Eastern Africa	Kenya	Kenya	Cross-sectional	2014	Not applicable	2	2	7	4	2	5	1	1	3	4	3	4	4	2	3	2	4	4	2	2	3	2	6
253_GK	S	S	S	S	S											RIF-susceptible	CC4	?-1039			Eastern Africa	Kenya	Kenya	Cross-sectional	2014	Not applicable	2	2	7	5	2	5	1	6	3	4	3	3	3	2	4	3	0	4	4	3	4	3	6
SA-P81																	L3-BG	17938-32	172	3 strains	Western Africa	Senegal	Senegal	Convenience	2013	Not applicable	2	2	7	6	2	5	1	5	3	5	3	3	4	2	4	2	4	4	2	2	3	3	8
SA-14_108																	CC5	1212-25	185	15 strains	Western Africa	Senegal	Senegal	Convenience	2013	Not applicable	2	2	4	3	2	5	1	7	3	5	3	3	4	2	4	2	4	4	2	2	2	3	7
189_GK	S	S	S	S	S											RIF-susceptible	CC2	17648-32			Eastern Africa	Kenya	Kenya	Cross-sectional	2014	Not applicable	2	2	7	5	2	5	1	1	3	4	3	4	4	2	3	2	4	4	2	2	3	2	4
155_GK	S	S	S	S	S											RIF-susceptible	CC3	17645-32			Eastern Africa	Kenya	Kenya	Cross-sectional	2014	Not applicable	2	2	5	4	2	5	1	6	3	5	3	4	5	2	4	2	4	4	2	2	3	3	8
213_GK	S	S	S	S	S											RIF-susceptible	CC2	1295-32	16	13 strains	Eastern Africa	Kenya	Kenya	Cross-sectional	2014	Not applicable	2	2	7	4	2	5	1	1	3	4	3	4	2	2	3	2	4	4	2	2	3	2	5
220_GK	S	R	S	S	S											RIF-susceptible	CC3	?-917			Eastern Africa	Kenya	Kenya	Cross-sectional	2014	Not applicable	2	2	7	5	2	5	1	6	4	4	3	3	3	2	4	4	0	3	4	2	3	3	9
237_GK	S	S	S	S	S											RIF-susceptible	CC2	17651-32	11	3 strains	Eastern Africa	Kenya	Kenya	Cross-sectional	2014	Not applicable	2	2	2	4	2	5	1	1	3	4	3	4	4	2	3	2	4	4	2	2	3	2	5
239_GK	S	S	S	S	S											RIF-susceptible	CC2	1064-32	5	103 strains	Eastern Africa	Kenya	Kenya	Cross-sectional	2014	Not applicable	2	2	7	4	2	5	1	1	3	4	3	4	4	2	3	2	4	4	2	2	3	2	5
265_GK	S	S	S	S	S											RIF-susceptible	CC3	?-122			Eastern Africa	Kenya	Kenya	Cross-sectional	2014	Not applicable	2	2	7	3	2	5	1	7	4	4	3	3	2	2	4	2	0	4	4	2	3	4	8
267_GK	S	S	S	S	S											RIF-susceptible	CC2	1295-32	16	13 strains	Eastern Africa	Kenya	Kenya	Cross-sectional	2014	Not applicable	2	2	7	4	2	5	1	1	3	4	3	4	2	2	3	2	4	4	2	2	3	2	5
281_GK	S	S	S	S	S											RIF-susceptible	CC2	1064-32	5	103 strains	Eastern Africa	Kenya	Kenya	Cross-sectional	2014	Not applicable	2	2	7	4	2	5	1	1	3	4	3	4	4	2	3	2	4	4	2	2	3	2	5
282_GK	S	S	S	S	S											RIF-susceptible	CC2	1064-32	5	103 strains	Eastern Africa	Kenya	Kenya	Cross-sectional	2014	Not applicable	2	2	7	4	2	5	1	1	3	4	3	4	4	2	3	2	4	4	2	2	3	2	5
293_GK	S	S	S	S	S											RIF-susceptible	CC4	?-1039			Eastern Africa	Kenya	Kenya	Cross-sectional	2014	Not applicable	2	2	7	5	2	5	1	6	3	4	3	3	3	2	4	2	0	4	4	3	4	3	6
303_GK	S	S	S	S	S											RIF-susceptible	CC2	?-32			Eastern Africa	Kenya	Kenya	Cross-sectional	2014	Not applicable	2	2	6	4	2	5	1	1	3	4	3	4	4	2	3	2	0	4	2	2	3	2	5
170_GK	S	S	S	S	S											RIF-susceptible	CC3	?-122			Eastern Africa	Kenya	Kenya	Cross-sectional	2014	Not applicable	2	2	7	5	2	5	1	8	4	4	3	3	3	2	4	0	2	4	4	2	3	3	10
SA-TCB445																	CC1	17953-32	48	2 strains	Western Africa	Senegal	Senegal	Convenience	2013	Not applicable	2	2	6	4	2	5	1	5	3	5	3	3	3	2	4	2	4	4	2	2	3	3	1
SA-10_256																	L3-BG	17938-32	172	3 strains	Western Africa	Senegal	Senegal	Convenience	2013	Not applicable	2	2	7	6	2	5	1	5	3	5	3	3	4	2	4	2	4	4	2	2	3	3	8
SA-DL1012																	L3-BG	17938-32	172	3 strains	Western Africa	Senegal	Senegal	Convenience	2013	Not applicable	2	2	7	6	2	5	1	5	3	5	3	3	4	2	4	2	4	4	2	2	3	3	8
SA-10_391																	L3-BG	17963-32			Western Africa	Senegal	Senegal	Convenience	2013	Not applicable	2	2	12	6	2	5	1	4	3	5	3	3	4	2	4	2	4	4	2	2	3	3	7
SA-DLF950																	CC5	?-25			Western Africa	Senegal	Senegal	Convenience	2013	Not applicable	2	2	4	3	2	5	1	7	3	0	3	3	4	2	4	2	4	4	2	2	2	3	1
SA-R197-1																	CC3	17879-32			Western Africa	Senegal	Senegal	Convenience	2013	Not applicable	2	2	11	6	2	5	1	7	3	6	3	3	3	2	4	2	4	4	2	2	3	3	8
SA-11_362P																	CC1	17916-32			Western Africa	Senegal	Senegal	Convenience	2013	Not applicable	2	2	6	4	2	5	1	5	3	5	3	3	3	2	4	2	4	4	2	2	3	3	5
113_GK	S	S	S	S	S											RIF-susceptible	CC2	?-545			Eastern Africa	Kenya	Kenya	Cross-sectional	2014	Not applicable	2	2	7	4	1	5	1	1	2	4	3	4	5	2	3	2	0	4	2	2	2	2	5
129_GK	S	S	S	S	S											RIF-susceptible	CC4	7122-15	253	6 strains	Eastern Africa	Kenya	Kenya	Cross-sectional	2014	Not applicable	2	2	3	4	2	5	1	7	3	4	2	3	4	2	4	2	4	4	4	2	3	4	7
137_GK	S	S	S	S	S											RIF-susceptible	CC2	1064-32	5	103 strains	Eastern Africa	Kenya	Kenya	Cross-sectional	2014	Not applicable	2	2	7	4	2	5	1	1	3	4	3	4	4	2	3	2	4	4	2	2	3	2	5
255_GK	S	S	S	S	S											RIF-susceptible	CC3	?-122			Eastern Africa	Kenya	Kenya	Cross-sectional	2014	Not applicable	2	2	7	5	2	5	1	7	4	4	3	3	3	2	4	2	0	4	4	2	3	4	8
53_GK	S	S	S	S	S											RIF-susceptible	CC5	1212-32	181	21 strains	Eastern Africa	Kenya	Kenya	Cross-sectional	2014	Not applicable	2	2	4	3	2	5	1	7	3	5	3	3	4	2	4	2	4	4	2	2	3	3	7
67_GK	S	S	S	S	S											RIF-susceptible	CC2	2277-25			Eastern Africa	Kenya	Kenya	Cross-sectional	2014	Not applicable	2	2	7	3	2	5	1	1	3	4	3	4	4	2	3	2	4	4	2	2	2	2	5
102_GK	S	S	S	S	S											RIF-susceptible	CC2	1422-32	19	17 strains	Eastern Africa	Kenya	Kenya	Cross-sectional	2014	Not applicable	2	2	7	4	2	5	1	1	3	4	3	4	4	2	3	2	3	4	2	2	3	2	5
112_GK	S	S	S	S	S											RIF-susceptible	CC2	1295-32	16	13 strains	Eastern Africa	Kenya	Kenya	Cross-sectional	2014	Not applicable	2	2	7	4	2	5	1	1	3	4	3	4	2	2	3	2	4	4	2	2	3	2	5
146_GK	S	S	S	S	S											RIF-susceptible	CC2	?-25			Eastern Africa	Kenya	Kenya	Cross-sectional	2014	Not applicable	2	2	7	4	2	5	1	1	3	4	3	4	4	2	3	2	0	4	2	2	2	2	5
160_GK	S	S	S	S	S											RIF-susceptible	CC5	1212-32	181	21 strains	Eastern Africa	Kenya	Kenya	Cross-sectional	2014	Not applicable	2	2	4	3	2	5	1	7	3	5	3	3	4	2	4	2	4	4	2	2	3	3	7
194_GK	S	S	S	S	S											RIF-susceptible	CC2	1064-?			Eastern Africa	Kenya	Kenya	Cross-sectional	2014	Not applicable	2	2	7	4	2	5	1	1	3	4	3	4	4	2	3	2	4	4	2	0	3	2	5
231_GK	S	S	S	S	S											RIF-susceptible	CC2	1064-32	5	103 strains	Eastern Africa	Kenya	Kenya	Cross-sectional	2014	Not applicable	2	2	7	4	2	5	1	1	3	4	3	4	4	2	3	2	4	4	2	2	3	2	5
8_GK	S	S	S	S	S											RIF-susceptible	CC2	1491-32	10	2 strains	Eastern Africa	Kenya	Kenya	Cross-sectional	2014	Not applicable	2	2	6	4	2	5	1	1	3	4	3	4	4	2	3	2	4	4	2	2	3	2	5
SA-P97																	L3-BG	?-32			Western Africa	Senegal	Senegal	Convenience	2013	Not applicable	2	2	7	6	2	5	1	5	3	5	3	3	4	2	4	2	4	4	2	2	3	3	0
8173-02	S	S	S	S												RIF-susceptible	CC1	22860-32	149	2 strains	Western Africa	Ghana	Ghana	Cross-sectional	2002	Not applicable	2	2	5	4	2	5	1	5	3	5	3	3	3	2	4	2	3	4	2	2	3	3	6
1210_	S	S	S	S													L3-BG	17361-32			Southern Asia	India	India	Convenience	2011	10.1016/j.tube.2016.07.007	2	2	6	4	2	5	1	7	3	5	3	3	4	2	4	2	4	4	2	2	3	3	9
1237_	S	R	S	S													CC3	17363-257	200	3 strains	Southern Asia	India	India	Convenience	2011	10.1016/j.tube.2016.07.007	3	2	5	4	2	5	1	6	3	5	3	3	4	2	4	2	3	4	2	2	3	3	7
1262_	S	S	S	S													CC3	17363-257	200	3 strains	Southern Asia	India	India	Convenience	2011	10.1016/j.tube.2016.07.007	3	2	5	4	2	5	1	6	3	5	3	3	4	2	4	2	3	4	2	2	3	3	7
1422_	S	S	S	S													L3-BG	17365-32			Southern Asia	India	India	Convenience	2011	10.1016/j.tube.2016.07.007	2	2	6	4	2	5	1	11	3	4	3	2	6	2	4	2	4	4	2	2	3	3	10
1432_	S	R	R	S													CC2	1064-32	5	103 strains	Southern Asia	India	India	Convenience	2011	10.1016/j.tube.2016.07.007	2	2	7	4	2	5	1	1	3	4	3	4	4	2	3	2	4	4	2	2	3	2	5
1466_	R	S	R	S													L3-BG	17366-32	161	2 strains	Southern Asia	India	India	Convenience	2011	10.1016/j.tube.2016.07.007	2	2	6	4	2	5	1	7	3	5	3	3	4	2	4	2	4	4	2	2	3	5	8
1478_	S	S	S	S													CC3	17367-32			Southern Asia	India	India	Convenience	2011	10.1016/j.tube.2016.07.007	2	2	5	5	2	5	1	3	3	5	3	3	4	2	4	2	4	4	2	2	3	4	8
1710_	S	R	R	S													L3-BG	17368-32			Southern Asia	India	India	Convenience	2011	10.1016/j.tube.2016.07.007	2	2	6	4	2	5	1	3	3	5	3	3	4	2	7	2	4	4	2	2	3	3	4
1825_	R	R	R	S													L3-BG	1466-32			Southern Asia	India	India	Convenience	2011	10.1016/j.tube.2016.07.007	2	2	4	4	2	5	1	7	3	5	3	3	4	2	4	2	4	4	2	2	3	3	8
1827_	S	S	S	S													CC1	4536-229			Southern Asia	India	India	Convenience	2011	10.1016/j.tube.2016.07.007	2	2	6	4	2	5	1	5	2	5	3	3	3	2	4	2	4	4	2	2	3	3	8
1862_	S	S	R	S													CC4	17369-15			Southern Asia	India	India	Convenience	2011	10.1016/j.tube.2016.07.007	2	2	6	5	2	5	1	7	3	4	2	3	4	2	4	2	4	4	4	2	3	4	7
1866_	R	S	S	S													L3-BG	7814-32	155	3 strains	Southern Asia	India	India	Convenience	2011	10.1016/j.tube.2016.07.007	2	2	6	4	2	5	1	6	3	5	3	3	4	2	4	2	4	4	2	2	3	3	8
1868_	R	S	S	S													CC1	17370-296			Southern Asia	India	India	Convenience	2011	10.1016/j.tube.2016.07.007	2	2	8	3	2	3	1	5	3	5	3	3	3	2	4	2	4	4	2	2	3	3	7
2089_	S	S	S	S													CC3	17372-32			Southern Asia	India	India	Convenience	2011	10.1016/j.tube.2016.07.007	2	2	5	5	2	5	1	8	3	5	3	5	4	2	4	2	4	4	4	2	3	3	3
2090_	S	S	S	S													CC3	1706-32			Southern Asia	India	India	Convenience	2011	10.1016/j.tube.2016.07.007	2	2	5	4	2	5	1	7	3	5	3	3	4	2	4	2	4	4	2	2	3	3	6
2369_	S	S	S	S													L3-BG	17375-32			Southern Asia	India	India	Convenience	2011	10.1016/j.tube.2016.07.007	2	1	6	4	2	5	1	7	3	1	3	3	2	2	4	2	4	4	2	2	3	3	8
2419_	S	S	S	S													CC3	5085-32	128	4 strains	Southern Asia	India	India	Convenience	2011	10.1016/j.tube.2016.07.007	2	2	5	4	2	5	1	8	3	5	3	3	5	2	4	2	4	4	2	2	3	3	8
2422_	S	R	R	S													L3-BG	17376-32			Southern Asia	India	India	Convenience	2011	10.1016/j.tube.2016.07.007	2	2	6	4	2	5	1	7	3	5	3	3	4	2	3	2	4	4	2	2	3	3	7
244_	S	S	S	S													L3-BG	4727-32	164	6 strains	Southern Asia	India	India	Convenience	2011	10.1016/j.tube.2016.07.007	2	2	6	4	2	5	1	7	3	5	3	3	4	2	4	2	4	4	2	2	3	3	7
2929_	S	S	S	S													CC4	?-569			Southern Asia	India	India	Convenience	2011	10.1016/j.tube.2016.07.007	2	2	6	4	2	5	1	7	3	4	2	2	4	2	4	2	0	4	4	4	3	4	7
2930_	S	S	S	S													CC4	12410-15	257	2 strains	Southern Asia	India	India	Convenience	2011	10.1016/j.tube.2016.07.007	2	2	6	4	2	5	1	7	3	4	2	2	4	2	4	2	4	4	4	2	3	4	7
2934_	S	S	S	S													CC4	?-15			Southern Asia	India	India	Convenience	2011	10.1016/j.tube.2016.07.007	2	2	6	4	2	5	1	7	3	4	2	2	4	2	4	2	0	4	4	2	3	4	7
3095_	S	S	S	S													CC4	3354-15	261	5 strains	Southern Asia	India	India	Convenience	2011	10.1016/j.tube.2016.07.007	2	2	6	4	2	5	1	7	3	4	2	4	4	2	4	2	4	4	4	2	3	4	7
3206_	R	S	S	S													CC4	1719-15	258	5 strains	Southern Asia	India	India	Convenience	2011	10.1016/j.tube.2016.07.007	2	2	6	4	2	5	1	7	3	4	2	3	4	2	4	2	4	4	4	2	3	4	7
3417_																	CC3	1534-145	148	5 strains	Southern Asia	India	India	Convenience	2011	10.1016/j.tube.2016.07.007	2	2	5	4	1	5	1	7	3	4	3	3	5	2	4	2	4	4	2	2	3	3	3
3623_	S	R	R	S													CC1	17380-122			Southern Asia	India	India	Convenience	2011	10.1016/j.tube.2016.07.007	2	2	6	6	2	5	1	5	4	5	3	3	4	2	4	2	4	4	4	2	3	3	6
3731_	S	S	S	S													CC3	17382-15			Southern Asia	India	India	Convenience	2011	10.1016/j.tube.2016.07.007	2	2	5	4	2	5	1	7	3	5	2	6	5	2	4	2	4	4	2	2	3	3	8
5757_																	CC1	17383-32			Southern Asia	India	India	Convenience	2010	10.1016/j.tube.2016.07.007	2	2	7	4	2	5	1	5	3	4	3	3	3	2	4	1	4	4	2	2	3	3	4
626_	S	S	S	S													CC1	12557-32	45	3 strains	Southern Asia	India	India	Convenience	2011	10.1016/j.tube.2016.07.007	2	2	6	4	2	5	1	3	3	5	3	3	3	2	4	2	4	4	2	2	3	3	8
6327_	S	S	S	S													CC4	17385-15			Southern Asia	India	India	Convenience	2010	10.1016/j.tube.2016.07.007	2	2	6	4	2	5	1	7	3	4	2	4	4	2	4	2	4	4	4	2	3	4	8
6455_	S	S	S	S													L3-BG	17386-296			Southern Asia	India	India	Convenience	2010	10.1016/j.tube.2016.07.007	2	3	6	4	2	3	1	7	3	5	3	3	4	2	4	2	4	4	2	2	3	3	7
6885_	S	S	S	S													CC3	17387-32			Southern Asia	India	India	Convenience	2010	10.1016/j.tube.2016.07.007	2	2	5	4	2	5	1	10	3	5	3	1	2	2	4	2	4	4	2	2	3	2	8
6894_	S	S	S	S													L3-BG	17389-32			Southern Asia	India	India	Convenience	2010	10.1016/j.tube.2016.07.007	2	2	6	3	2	5	1	5	3	5	3	3	4	2	4	2	4	4	2	2	3	1	8
797_	S	R	R	S													CC3	17390-32			Southern Asia	India	India	Convenience	2011	10.1016/j.tube.2016.07.007	2	2	4	4	2	5	1	8	3	5	3	3	5	2	4	2	4	4	2	2	3	3	8
93_	S	S	S	S													L3-BG	1231-32	159	6 strains	Southern Asia	India	India	Convenience	2011	10.1016/j.tube.2016.07.007	2	2	6	4	2	5	1	7	3	5	3	3	4	2	4	2	4	4	2	2	3	3	8
977_	S	S	S	S													CC3	17392-32			Southern Asia	India	India	Convenience	2011	10.1016/j.tube.2016.07.007	2	2	5	4	2	5	1	7	3	5	3	3	5	2	3	2	4	4	2	2	3	2	7
RB1263_	R	R	S	R													CC3	17393-122			Southern Asia	India	India	Convenience	2011	10.1016/j.tube.2016.07.007	2	2	3	4	2	5	1	7	4	6	3	3	5	2	3	2	4	4	2	2	3	3	8
RB1863_	R	R	S	R													L3-BG	17394-15			Southern Asia	India	India	Convenience	2011	10.1016/j.tube.2016.07.007	2	2	6	4	2	5	1	7	3	5	2	2	6	2	4	2	3	4	2	2	3	3	8
RB2370_	S	S	S	S													L3-BG	17395-32			Southern Asia	India	India	Convenience	2011	10.1016/j.tube.2016.07.007	2	2	6	4	2	5	1	7	3	4	3	3	4	2	4	2	4	4	2	2	3	3	8
RB3255_	S	S	S	S													CC3	17396-32			Southern Asia	India	India	Convenience	2011	10.1016/j.tube.2016.07.007	2	2	4	4	2	5	1	7	3	5	3	3	4	2	4	2	4	4	2	2	3	2	8
RB3373_	R	S	S	S													CC3	17397-32			Southern Asia	India	India	Convenience	2011	10.1016/j.tube.2016.07.007	2	2	5	4	2	5	1	7	3	5	3	3	4	2	4	2	4	4	2	2	3	2	7
RB3503_																	CC1	17398-32			Southern Asia	India	India	Convenience	2011	10.1016/j.tube.2016.07.007	2	2	2	4	2	5	1	5	3	5	3	3	3	2	4	2	4	4	2	2	3	3	8
RB3615_	R	R	S	S													CC4	2218-15	259	5 strains	Southern Asia	India	India	Convenience	2011	10.1016/j.tube.2016.07.007	2	2	5	4	2	5	1	7	3	4	2	4	4	2	4	2	4	4	4	2	3	4	7
RB3618_	R	S	S	S													CC4	8540-15	264	2 strains	Southern Asia	India	India	Convenience	2011	10.1016/j.tube.2016.07.007	2	2	6	4	2	5	1	7	3	4	2	4	5	2	4	2	4	4	4	2	3	4	7
RB3622_	S	S	R	S													CC3	17400-175			Southern Asia	India	India	Convenience	2011	10.1016/j.tube.2016.07.007	2	2	5	4	2	6	1	7	3	5	3	3	4	2	4	2	3	4	2	2	3	3	8
RB3971_																	CC1	17401-32			Southern Asia	India	India	Convenience	2011	10.1016/j.tube.2016.07.007	2	2	6	4	2	5	1	5	3	5	3	2	3	2	4	2	4	4	2	2	3	3	8
RB4499_	S	R	R	S													CC4	2218-15	259	5 strains	Southern Asia	India	India	Convenience	2011	10.1016/j.tube.2016.07.007	2	2	5	4	2	5	1	7	3	4	2	4	4	2	4	2	4	4	4	2	3	4	7
RB628_																	CC4	3667-15	256	4 strains	Southern Asia	India	India	Convenience	2011	10.1016/j.tube.2016.07.007	2	2	6	4	2	5	1	7	3	4	2	3	4	2	4	2	4	4	4	2	3	4	8
VP3539_																	CC1	17403-32	71	2 strains	Southern Asia	India	India	Convenience	2011	10.1016/j.tube.2016.07.007	2	2	6	4	2	5	1	5	3	4	3	3	3	2	4	2	4	4	2	2	3	3	6
VP3718_																	CC3	3633-32	136	3 strains	Southern Asia	India	India	Convenience	2011	10.1016/j.tube.2016.07.007	2	2	6	4	2	5	1	7	3	5	3	3	5	2	4	2	4	4	2	2	3	3	8
VP5649_	S	R	S	S													CC3	17406-332			Southern Asia	India	India	Convenience	2011	10.1016/j.tube.2016.07.007	2	2	5	5	2	5	1	9	3	3	3	3	4	2	4	2	4	2	4	2	3	3	3
VP6068_	S	R	R	S													CC1	17407-15			Southern Asia	India	India	Convenience	2011	10.1016/j.tube.2016.07.007	2	2	3	4	2	5	1	5	3	5	2	3	2	2	3	2	4	4	2	2	3	3	8
VP6220_	S	R	S	S													L3-BG	17408-32			Southern Asia	India	India	Convenience	2011	10.1016/j.tube.2016.07.007	2	2	6	6	2	5	1	7	3	2	3	2	6	2	6	2	4	4	2	2	3	3	8
VP6460_	S	S	S	S													CC3	17363-257	200	3 strains	Southern Asia	India	India	Convenience	2011	10.1016/j.tube.2016.07.007	3	2	5	4	2	5	1	6	3	5	3	3	4	2	4	2	3	4	2	2	3	3	7
VP7178_	R	R	S	S													CC3	17409-122	201	2 strains	Southern Asia	India	India	Convenience	2011	10.1016/j.tube.2016.07.007	2	2	5	4	2	5	1	7	4	6	3	3	5	2	3	2	4	4	2	2	3	3	9
1062_	S	S	S	S													L3-BG	17410-1381			Southern Asia	India	India	Convenience	2011	10.1016/j.tube.2016.07.007	2	2	6	6	3	3	1	6	3	5	3	3	3	2	4	2	2	4	4	2	3	3	7
1063_	S	S	S	S													L3-BG	4728-229			Southern Asia	India	India	Convenience	2011	10.1016/j.tube.2016.07.007	2	2	6	4	2	5	1	7	2	5	3	3	4	2	4	2	4	4	2	2	3	3	8
1713_	S	R	R	S													L3-BG	17412-32			Southern Asia	India	India	Convenience	2011	10.1016/j.tube.2016.07.007	2	2	3	4	2	5	1	7	3	5	3	3	4	2	6	2	4	4	2	2	3	3	7
1860_	R	S	S	S													CC3	17414-32			Southern Asia	India	India	Convenience	2011	10.1016/j.tube.2016.07.007	2	2	6	4	2	5	1	7	3	5	3	2	5	2	4	2	5	4	2	2	3	3	8
1992_	S	R	R	S													CC3	3307-32			Southern Asia	India	India	Convenience	2011	10.1016/j.tube.2016.07.007	2	2	5	4	2	5	1	7	3	5	3	3	5	2	4	2	3	4	2	2	3	3	8
2143_	S	S	S	S													CC1	17416-443			Southern Asia	India	India	Convenience	2011	10.1016/j.tube.2016.07.007	2	2	6	3	2	5	1	4	3	5	4	3	4	2	4	2	4	4	2	2	4	3	5
2830_	S	S	S	S													L3-BG	2287-32	167	2 strains	Southern Asia	India	India	Convenience	2011	10.1016/j.tube.2016.07.007	2	2	6	4	2	5	1	7	3	5	3	4	4	2	4	2	4	4	2	2	3	3	8
2971_	S	S	S	S													L3-BG	1540-32			Southern Asia	India	India	Convenience	2011	10.1016/j.tube.2016.07.007	2	2	6	4	2	5	1	7	3	5	3	4	4	2	4	2	4	4	2	2	3	3	8
3365_	R	R	S	R													L3-BG	17419-32			Southern Asia	India	India	Convenience	2006	10.1016/j.tube.2016.07.007	2	2	6	5	2	5	1	7	3	5	3	3	4	2	4	2	4	4	4	2	3	1	4
3508_	S	R	S	S													CC1	17403-32	71	2 strains	Southern Asia	India	India	Convenience	2011	10.1016/j.tube.2016.07.007	2	2	6	4	2	5	1	5	3	4	3	3	3	2	4	2	4	4	2	2	3	3	6
535_	R	R	R	R													L3-BG	17423-32			Southern Asia	India	India	Convenience	2011	10.1016/j.tube.2016.07.007	2	2	6	4	2	5	1	7	3	5	3	2	4	2	4	2	4	4	2	2	3	3	7
627_	S	S	S	S													CC3	3635-32	135	2 strains	Southern Asia	India	India	Convenience	2011	10.1016/j.tube.2016.07.007	2	2	6	4	2	5	1	7	3	5	3	3	5	2	4	2	4	4	2	2	3	3	4
6353_	R	R	S	S													L3-BG	17424-32			Southern Asia	India	India	Convenience	2010	10.1016/j.tube.2016.07.007	2	2	6	3	2	5	1	5	3	5	3	3	4	2	4	2	4	4	2	2	3	3	6
RB3372_	S	R	R	S													CC3	1449-32	118	25 strains	Southern Asia	India	India	Convenience	2011	10.1016/j.tube.2016.07.007	2	2	5	4	2	5	1	7	3	5	3	3	5	2	4	2	4	4	2	2	3	3	8
RB 4524_																	CC3	3397-32	119	3 strains	Southern Asia	India	India	Convenience	2011	10.1016/j.tube.2016.07.007	2	2	5	4	2	5	1	7	3	5	3	3	5	2	4	2	4	4	2	2	3	6	8
'D8'	S	R	S	S												RIF-susceptible	L3-BG	22908-32	199	2 strains	Western Asia	Saudi Arabia	Saudi Arabia	Population-based	2009-2010	10.1128/AAC.02403-12	2	2	6	4	2	5	1	3	3	5	3	3	4	6	6	2	2	4	2	2	3	3	4
'R21'	R	R	R	R												RR/MDR	CC1	22772-1934	212	32 strains	Western Asia	Saudi Arabia	Saudi Arabia	Population-based	2009-2010	10.1128/AAC.02403-12	2	2	6	4	7	5	1	5	3	5	6	3	3	2	4	5	4	4	2	2	3	3	7
'R34'	S	R	R	S												RR/MDR	CC1	22772-1934	212	32 strains	Western Asia	Saudi Arabia	Saudi Arabia	Population-based	2009-2010	10.1128/AAC.02403-12	2	2	6	4	7	5	1	5	3	5	6	3	3	2	4	5	4	4	2	2	3	3	7
'R48'	R	R	R	R												RR/MDR	L3-BG	22816-32	268	3 strains	Western Asia	Saudi Arabia	Saudi Arabia	Population-based	2009-2010	10.1128/AAC.02403-12	2	2	5	6	2	5	1	7	3	2	3	3	2	2	5	4	4	4	2	2	3	3	6
'R56'	S	R	S	S												RIF-susceptible	CC1	22772-1934	212	32 strains	Western Asia	Saudi Arabia	Saudi Arabia	Population-based	2009-2010	10.1128/AAC.02403-12	2	2	6	4	7	5	1	5	3	5	6	3	3	2	4	5	4	4	2	2	3	3	7
'R61'	R	R	S	S												RIF-susceptible	CC1	22772-1934	212	32 strains	Western Asia	Saudi Arabia	Saudi Arabia	Population-based	2009-2010	10.1128/AAC.02403-12	2	2	6	4	7	5	1	5	3	5	6	3	3	2	4	5	4	4	2	2	3	3	7
'R72'	S	R	S	S												RIF-susceptible	L3-BG	22908-32	199	2 strains	Western Asia	Saudi Arabia	Saudi Arabia	Population-based	2009-2010	10.1128/AAC.02403-12	2	2	6	4	2	5	1	3	3	5	3	3	4	6	6	2	2	4	2	2	3	3	4
'R82'	R	R	R	R												RR/MDR	L3-BG	22816-32	268	3 strains	Western Asia	Saudi Arabia	Saudi Arabia	Population-based	2009-2010	10.1128/AAC.02403-12	2	2	5	6	2	5	1	7	3	2	3	3	2	2	5	4	4	4	2	2	3	3	6
DR-T 80	R	R	R	S												RR/MDR	CC1	22772-1934	212	32 strains	Western Asia	Saudi Arabia	Saudi Arabia	Population-based	2009-2010	10.1128/AAC.02403-12	2	2	6	4	7	5	1	5	3	5	6	3	3	2	4	5	4	4	2	2	3	3	7
DR-T 82	R	R	R	S												RR/MDR	CC1	22873-1934			Western Asia	Saudi Arabia	Saudi Arabia	Population-based	2009-2010	10.1128/AAC.02403-12	2	2	2	5	7	5	1	5	3	3	6	3	3	2	4	5	4	4	2	2	3	3	7
DR-T 89	R	S	S	S												RIF-susceptible	CC1	22772-1934	212	32 strains	Western Asia	Saudi Arabia	Saudi Arabia	Population-based	2009-2010	10.1128/AAC.02403-12	2	2	6	4	7	5	1	5	3	5	6	3	3	2	4	5	4	4	2	2	3	3	7
DRJD-96`	R	R	R	R												RR/MDR	CC1	22772-1934	212	32 strains	Western Asia	Saudi Arabia	Saudi Arabia	Population-based	2009-2010	10.1128/AAC.02403-12	2	2	6	4	7	5	1	5	3	5	6	3	3	2	4	5	4	4	2	2	3	3	7
DR-T 98	S	R	R	S												RR/MDR	CC1	22909-1934			Western Asia	Saudi Arabia	Saudi Arabia	Population-based	2009-2010	10.1128/AAC.02403-12	2	2	5	4	7	5	1	2	3	5	6	5	5	2	4	5	4	4	2	2	3	3	7
DR-T 114	S	S	R	S												RR/MDR	CC1	22772-1934	212	32 strains	Western Asia	Saudi Arabia	Saudi Arabia	Population-based	2009-2010	10.1128/AAC.02403-12	2	2	6	4	7	5	1	5	3	5	6	3	3	2	4	5	4	4	2	2	3	3	7
DR-T 123	R	S	S	S												RIF-susceptible	L3-BG	22796-1934			Western Asia	Saudi Arabia	Saudi Arabia	Population-based	2009-2010	10.1128/AAC.02403-12	2	2	6	4	7	5	1	7	3	5	6	3	4	2	3	5	4	4	2	2	3	3	7
DR-T 175	R	S	S	S												RIF-susceptible	L3-BG	22816-32	268	3 strains	Western Asia	Saudi Arabia	Saudi Arabia	Population-based	2009-2010	10.1128/AAC.02403-12	2	2	5	6	2	5	1	7	3	2	3	3	2	2	5	4	4	4	2	2	3	3	6
DR-BH 16	S	R	S	S												RIF-susceptible	CC1	22772-1934	212	32 strains	Western Asia	Saudi Arabia	Saudi Arabia	Population-based	2009-2010	10.1128/AAC.02403-12	2	2	6	4	7	5	1	5	3	5	6	3	3	2	4	5	4	4	2	2	3	3	7
DR-JD 80	R	S	S	S												RIF-susceptible	CC1	22772-1934	212	32 strains	Western Asia	Saudi Arabia	Saudi Arabia	Population-based	2009-2010	10.1128/AAC.02403-12	2	2	6	4	7	5	1	5	3	5	6	3	3	2	4	5	4	4	2	2	3	3	7
DR-JD 83	S	R	S	S												RIF-susceptible	CC1	22803-1934	214	5 strains	Western Asia	Saudi Arabia	Saudi Arabia	Population-based	2009-2010	10.1128/AAC.02403-12	2	2	6	4	7	5	1	5	3	5	6	3	5	2	4	5	4	4	2	2	3	3	8
DR-D 24	R	S	S	S												RIF-susceptible	CC1	22772-1934	212	32 strains	Western Asia	Saudi Arabia	Saudi Arabia	Population-based	2009-2010	10.1128/AAC.02403-12	2	2	6	4	7	5	1	5	3	5	6	3	3	2	4	5	4	4	2	2	3	3	7
DR-D 54	R	S	S	S												RIF-susceptible	CC1	22803-1934	214	5 strains	Western Asia	Saudi Arabia	Saudi Arabia	Population-based	2009-2010	10.1128/AAC.02403-12	2	2	6	4	7	5	1	5	3	5	6	3	5	2	4	5	4	4	2	2	3	3	8
DR-D 63	S	R	S	S												RIF-susceptible	CC1	22772-1934	212	32 strains	Western Asia	Saudi Arabia	Saudi Arabia	Population-based	2009-2010	10.1128/AAC.02403-12	2	2	6	4	7	5	1	5	3	5	6	3	3	2	4	5	4	4	2	2	3	3	7
DR-D 103	S	R	S	S												RIF-susceptible	CC1	22772-1934	212	32 strains	Western Asia	Saudi Arabia	Saudi Arabia	Population-based	2009-2010	10.1128/AAC.02403-12	2	2	6	4	7	5	1	5	3	5	6	3	3	2	4	5	4	4	2	2	3	3	7
DR-D 130	R	R	S	S												RIF-susceptible	CC1	22803-1934	214	5 strains	Western Asia	Saudi Arabia	Saudi Arabia	Population-based	2009-2010	10.1128/AAC.02403-12	2	2	6	4	7	5	1	5	3	5	6	3	5	2	4	5	4	4	2	2	3	3	8
DR-D 174	R	R	S	S												RIF-susceptible	CC1	22788-1940			Western Asia	Saudi Arabia	Saudi Arabia	Population-based	2009-2010	10.1128/AAC.02403-12	2	2	6	4	7	5	2	7	3	5	6	4	4	2	4	5	4	4	2	2	3	3	8
DR-D 209	S	S	S	R												RIF-susceptible	CC1	22772-1934	212	32 strains	Western Asia	Saudi Arabia	Saudi Arabia	Population-based	2009-2010	10.1128/AAC.02403-12	2	2	6	4	7	5	1	5	3	5	6	3	3	2	4	5	4	4	2	2	3	3	7
DR-D 231	R	S	S	S												RIF-susceptible	CC1	22941-1940			Western Asia	Saudi Arabia	Saudi Arabia	Population-based	2009-2010	10.1128/AAC.02403-12	2	2	6	4	7	5	2	5	3	5	6	3	3	2	4	5	4	4	2	2	3	3	8
DR-D 238	R	R	S	R												RIF-susceptible	CC1	22803-1934	214	5 strains	Western Asia	Saudi Arabia	Saudi Arabia	Population-based	2009-2010	10.1128/AAC.02403-12	2	2	6	4	7	5	1	5	3	5	6	3	5	2	4	5	4	4	2	2	3	3	8
DR-D 239	R	R	S	R												RIF-susceptible	CC1	22940-1960			Western Asia	Saudi Arabia	Saudi Arabia	Population-based	2009-2010	10.1128/AAC.02403-12	2	2	6	4	7	5	2	5	3	5	6	3	3	2	4	5	4	4	2	2	5	3	5
DR-D 243	R	S	S	S												RIF-susceptible	CC1	22772-1934	212	32 strains	Western Asia	Saudi Arabia	Saudi Arabia	Population-based	2009-2010	10.1128/AAC.02403-12	2	2	6	4	7	5	1	5	3	5	6	3	3	2	4	5	4	4	2	2	3	3	7
DR-D 267	R	R	S	R												RIF-susceptible	CC1	22803-1934	214	5 strains	Western Asia	Saudi Arabia	Saudi Arabia	Population-based	2009-2010	10.1128/AAC.02403-12	2	2	6	4	7	5	1	5	3	5	6	3	5	2	4	5	4	4	2	2	3	3	8
DR-R 1	S	S	S	R												RIF-susceptible	CC1	22772-1934	212	32 strains	Western Asia	Saudi Arabia	Saudi Arabia	Population-based	2009-2010	10.1128/AAC.02403-12	2	2	6	4	7	5	1	5	3	5	6	3	3	2	4	5	4	4	2	2	3	3	7
DR-R 16	R	R	R	R												RR/MDR	CC1	22772-1934	212	32 strains	Western Asia	Saudi Arabia	Saudi Arabia	Population-based	2009-2010	10.1128/AAC.02403-12	2	2	6	4	7	5	1	5	3	5	6	3	3	2	4	5	4	4	2	2	3	3	7
DR-R 34	R	S	S	S												RIF-susceptible	CC1	22772-1934	212	32 strains	Western Asia	Saudi Arabia	Saudi Arabia	Population-based	2009-2010	10.1128/AAC.02403-12	2	2	6	4	7	5	1	5	3	5	6	3	3	2	4	5	4	4	2	2	3	3	7
DR-R 108	R	R	S	S												RIF-susceptible	CC3	22779-1937			Western Asia	Saudi Arabia	Saudi Arabia	Population-based	2009-2010	10.1128/AAC.02403-12	2	2	5	4	7	6	1	7	3	5	6	3	5	2	4	7	4	4	2	2	3	5	8
DR-R 114	R	R	S	S												RIF-susceptible	CC1	22817-1944	216	4 strains	Western Asia	Saudi Arabia	Saudi Arabia	Population-based	2009-2010	10.1128/AAC.02403-12	2	2	6	2	7	5	1	7	3	5	3	3	3	2	4	7	4	4	2	2	3	3	7
DR-R 119	R	S	S	S												RIF-susceptible	CC1	22787-1934	213	2 strains	Western Asia	Saudi Arabia	Saudi Arabia	Population-based	2009-2010	10.1128/AAC.02403-12	2	2	6	4	7	5	1	5	3	5	6	3	5	2	4	5	4	4	2	2	3	3	8
DR-R 145	R	S	S	S												RIF-susceptible	CC1	22910-1944			Western Asia	Saudi Arabia	Saudi Arabia	Population-based	2009-2010	10.1128/AAC.02403-12	2	2	6	4	7	5	1	5	3	5	3	3	3	2	4	5	4	4	2	2	3	3	2
DR-R 151	R	R	S	S												RIF-susceptible	CC1	22907-1934			Western Asia	Saudi Arabia	Saudi Arabia	Population-based	2009-2010	10.1128/AAC.02403-12	2	2	6	4	7	5	1	6	3	5	6	3	3	2	4	5	4	4	2	2	3	3	6
DR-R 156	S	S	S	R												RIF-susceptible	CC1	22772-1934	212	32 strains	Western Asia	Saudi Arabia	Saudi Arabia	Population-based	2009-2010	10.1128/AAC.02403-12	2	2	6	4	7	5	1	5	3	5	6	3	3	2	4	5	4	4	2	2	3	3	7
DR-R 173	R	S	S	S												RIF-susceptible	L3-BG	22802-1934			Western Asia	Saudi Arabia	Saudi Arabia	Population-based	2009-2010	10.1128/AAC.02403-12	2	2	6	3	7	5	1	7	3	5	6	3	4	2	2	5	4	4	2	2	3	3	3
DR-R 184	R	S	S	S												RIF-susceptible	CC1	22772-1944			Western Asia	Saudi Arabia	Saudi Arabia	Population-based	2009-2010	10.1128/AAC.02403-12	2	2	6	4	7	5	1	5	3	5	3	3	3	2	4	5	4	4	2	2	3	3	7
DR-R 203	R	S	S	R												RIF-susceptible	CC1	22772-1934	212	32 strains	Western Asia	Saudi Arabia	Saudi Arabia	Population-based	2009-2010	10.1128/AAC.02403-12	2	2	6	4	7	5	1	5	3	5	6	3	3	2	4	5	4	4	2	2	3	3	7
DR-R 209	R	R	S	R												RIF-susceptible	CC1	22854-1949			Western Asia	Saudi Arabia	Saudi Arabia	Population-based	2009-2010	10.1128/AAC.02403-12	2	2	5	4	7	5	1	5	1	5	6	3	3	2	4	5	4	4	2	2	3	3	7
DR-R 217	R	R	S	R												RIF-susceptible	CC1	22772-1943	215	2 strains	Western Asia	Saudi Arabia	Saudi Arabia	Population-based	2009-2010	10.1128/AAC.02403-12	2	2	6	4	7	5	1	5	3	5	6	3	3	2	4	5	4	1	2	1	8	3	7
DR-R 218	R	R	S	S												RIF-susceptible	CC1	22817-1944	216	4 strains	Western Asia	Saudi Arabia	Saudi Arabia	Population-based	2009-2010	10.1128/AAC.02403-12	2	2	6	2	7	5	1	7	3	5	3	3	3	2	4	7	4	4	2	2	3	3	7
DR-R 237	R	S	S	S												RIF-susceptible	CC1	22772-1943	215	2 strains	Western Asia	Saudi Arabia	Saudi Arabia	Population-based	2009-2010	10.1128/AAC.02403-12	2	2	6	4	7	5	1	5	3	5	6	3	3	2	4	5	4	1	2	1	8	3	7
DR-R 276	R	R	R	R												RR/MDR	CC1	22817-1944	216	4 strains	Western Asia	Saudi Arabia	Saudi Arabia	Population-based	2009-2010	10.1128/AAC.02403-12	2	2	6	2	7	5	1	7	3	5	3	3	3	2	4	7	4	4	2	2	3	3	7
DR-R 277	R	S	S	S												RIF-susceptible	CC1	22772-1934	212	32 strains	Western Asia	Saudi Arabia	Saudi Arabia	Population-based	2009-2010	10.1128/AAC.02403-12	2	2	6	4	7	5	1	5	3	5	6	3	3	2	4	5	4	4	2	2	3	3	7
DR-R 290	S	S	S	R												RIF-susceptible	CC1	22830-1934			Western Asia	Saudi Arabia	Saudi Arabia	Population-based	2009-2010	10.1128/AAC.02403-12	2	2	6	4	7	5	1	6	3	5	6	3	3	2	4	5	4	4	2	2	3	3	8
DR-AS 9	S	R	S	S												RIF-susceptible	CC1	22772-1934	212	32 strains	Western Asia	Saudi Arabia	Saudi Arabia	Population-based	2009-2010	10.1128/AAC.02403-12	2	2	6	4	7	5	1	5	3	5	6	3	3	2	4	5	4	4	2	2	3	3	7
DR-AS 11	R	S	S	R												RIF-susceptible	CC1	22772-1934	212	32 strains	Western Asia	Saudi Arabia	Saudi Arabia	Population-based	2009-2010	10.1128/AAC.02403-12	2	2	6	4	7	5	1	5	3	5	6	3	3	2	4	5	4	4	2	2	3	3	7
DR-AS 15	S	R	S	S												RIF-susceptible	CC1	22772-1934	212	32 strains	Western Asia	Saudi Arabia	Saudi Arabia	Population-based	2009-2010	10.1128/AAC.02403-12	2	2	6	4	7	5	1	5	3	5	6	3	3	2	4	5	4	4	2	2	3	3	7
DR-AS 22	R	S	S	R												RIF-susceptible	CC1	22772-1934	212	32 strains	Western Asia	Saudi Arabia	Saudi Arabia	Population-based	2009-2010	10.1128/AAC.02403-12	2	2	6	4	7	5	1	5	3	5	6	3	3	2	4	5	4	4	2	2	3	3	7
DR-AS 28	R	S	S	S												RIF-susceptible	CC1	22772-1934	212	32 strains	Western Asia	Saudi Arabia	Saudi Arabia	Population-based	2009-2010	10.1128/AAC.02403-12	2	2	6	4	7	5	1	5	3	5	6	3	3	2	4	5	4	4	2	2	3	3	7
DR-AS 34	R	S	S	R												RIF-susceptible	CC1	22817-1944	216	4 strains	Western Asia	Saudi Arabia	Saudi Arabia	Population-based	2009-2010	10.1128/AAC.02403-12	2	2	6	2	7	5	1	7	3	5	3	3	3	2	4	7	4	4	2	2	3	3	7
DR-JZ 4	R	R	R	R												RR/MDR	CC1	22787-1934	213	2 strains	Western Asia	Saudi Arabia	Saudi Arabia	Population-based	2009-2010	10.1128/AAC.02403-12	2	2	6	4	7	5	1	5	3	5	6	3	5	2	4	5	4	4	2	2	3	3	8
EP_FM 03	S	S	R	S												RR/MDR	L3-BG	22853-32	190	9 strains	Western Asia	Saudi Arabia	Saudi Arabia	Population-based	2009-2010	10.1128/AAC.02403-12	2	2	4	4	2	5	1	7	3	5	3	3	4	2	4	2	4	4	2	2	3	5	3
EP_FM 13	S	S	S	S												RIF-susceptible	CC2	22906-32			Western Asia	Saudi Arabia	Saudi Arabia	Population-based	2009-2010	10.1128/AAC.02403-12	2	2	4	3	2	5	1	5	3	4	3	3	4	2	3	2	4	4	2	2	3	2	5
EP_FM 15	R	S	S	S												RIF-susceptible	CC1	22772-1934	212	32 strains	Western Asia	Saudi Arabia	Saudi Arabia	Population-based	2009-2010	10.1128/AAC.02403-12	2	2	6	4	7	5	1	5	3	5	6	3	3	2	4	5	4	4	2	2	3	3	7
EP_FM 22	S	S	S	S												RIF-susceptible	L3-BG	22914-82	217	3 strains	Western Asia	Saudi Arabia	Saudi Arabia	Population-based	2009-2010	10.1128/AAC.02403-12	2	2	4	4	2	4	1	5	3	3	2	3	4	2	4	2	4	4	2	2	3	3	2
EP_FM 24	R	R	S	S												RIF-susceptible	CC1	22772-1934	212	32 strains	Western Asia	Saudi Arabia	Saudi Arabia	Population-based	2009-2010	10.1128/AAC.02403-12	2	2	6	4	7	5	1	5	3	5	6	3	3	2	4	5	4	4	2	2	3	3	7
EP_FM 28	S	S	S	S												RIF-susceptible	CC1	22772-1934	212	32 strains	Western Asia	Saudi Arabia	Saudi Arabia	Population-based	2009-2010	10.1128/AAC.02403-12	2	2	6	4	7	5	1	5	3	5	6	3	3	2	4	5	4	4	2	2	3	3	7
EP_FM 31	S	S	S	S												RIF-susceptible	CC1	22772-1934	212	32 strains	Western Asia	Saudi Arabia	Saudi Arabia	Population-based	2009-2010	10.1128/AAC.02403-12	2	2	6	4	7	5	1	5	3	5	6	3	3	2	4	5	4	4	2	2	3	3	7
EP_FM 32	S	R	S	S												RIF-susceptible	CC1	22772-1934	212	32 strains	Western Asia	Saudi Arabia	Saudi Arabia	Population-based	2009-2010	10.1128/AAC.02403-12	2	2	6	4	7	5	1	5	3	5	6	3	3	2	4	5	4	4	2	2	3	3	7
EP_FM 37	S	S	S	S												RIF-susceptible	L3-BG	22874-15			Western Asia	Saudi Arabia	Saudi Arabia	Population-based	2009-2010	10.1128/AAC.02403-12	2	2	4	4	2	5	1	6	3	4	2	3	1	2	4	2	3	4	2	2	3	3	2
EP_FM 45	S	S	S	S												RIF-susceptible	CC3	22912-145			Western Asia	Saudi Arabia	Saudi Arabia	Population-based	2009-2010	10.1128/AAC.02403-12	2	2	5	5	1	5	1	7	3	5	3	2	4	2	4	2	4	4	4	2	3	3	3
EP_FM 46	S	R	S	S												RIF-susceptible	CC1	22772-1934	212	32 strains	Western Asia	Saudi Arabia	Saudi Arabia	Population-based	2009-2010	10.1128/AAC.02403-12	2	2	6	4	7	5	1	5	3	5	6	3	3	2	4	5	4	4	2	2	3	3	7
EP_FM 52	S	S	S	S												RIF-susceptible	L3-BG	22795-32			Western Asia	Saudi Arabia	Saudi Arabia	Population-based	2009-2010	10.1128/AAC.02403-12	2	2	4	4	2	5	1	7	3	3	3	3	4	2	4	2	4	4	2	2	3	3	1
EP_FM 59	S	S	S	S												RIF-susceptible	CC3	22814-32			Western Asia	Saudi Arabia	Saudi Arabia	Population-based	2009-2010	10.1128/AAC.02403-12	2	2	4	4	2	5	1	7	3	5	3	3	5	2	4	2	4	4	2	2	3	3	1
EP_FM 60	S	S	S	S												RIF-susceptible	CC1	22852-15			Western Asia	Saudi Arabia	Saudi Arabia	Population-based	2009-2010	10.1128/AAC.02403-12	2	2	6	4	2	5	1	5	3	5	2	3	3	2	4	2	6	4	4	2	3	3	7
EP_FM 64	S	S	R	S												RR/MDR	CC3	22804-32	141	4 strains	Western Asia	Saudi Arabia	Saudi Arabia	Population-based	2009-2010	10.1128/AAC.02403-12	2	2	5	4	2	5	1	7	3	5	3	3	5	2	4	2	1	4	2	2	3	3	1
EP_FM 66	S	R	S	S												RIF-susceptible	CC1	22831-32			Western Asia	Saudi Arabia	Saudi Arabia	Population-based	2009-2010	10.1128/AAC.02403-12	2	2	5	3	2	5	1	5	3	5	3	3	3	2	1	2	4	4	2	2	3	3	1
EP_FM 70	S	S	S	S												RIF-susceptible	CC3	22804-32	141	4 strains	Western Asia	Saudi Arabia	Saudi Arabia	Population-based	2009-2010	10.1128/AAC.02403-12	2	2	5	4	2	5	1	7	3	5	3	3	5	2	4	2	1	4	2	2	3	3	1
EP_FM 80	R	S	R	S												RR/MDR	CC3	22804-32	141	4 strains	Western Asia	Saudi Arabia	Saudi Arabia	Population-based	2009-2010	10.1128/AAC.02403-12	2	2	5	4	2	5	1	7	3	5	3	3	5	2	4	2	1	4	2	2	3	3	1
EP_FM 81	S	S	S	S												RIF-susceptible	CC3	22818-32			Western Asia	Saudi Arabia	Saudi Arabia	Population-based	2009-2010	10.1128/AAC.02403-12	2	2	5	4	2	5	1	1	3	5	3	3	3	2	4	2	6	4	2	2	3	3	1
EP_FM 83	S	S	S	S												RIF-susceptible	CC3	22804-32	141	4 strains	Western Asia	Saudi Arabia	Saudi Arabia	Population-based	2009-2010	10.1128/AAC.02403-12	2	2	5	4	2	5	1	7	3	5	3	3	5	2	4	2	1	4	2	2	3	3	1
EP_FM 87	S	S	S	S												RIF-susceptible	L3-BG	22944-15			Western Asia	Saudi Arabia	Saudi Arabia	Population-based	2009-2010	10.1128/AAC.02403-12	2	2	4	4	2	5	1	1	3	5	2	3	4	2	4	2	4	4	2	2	3	3	2
EP_FM 91	S	S	S	S												RIF-susceptible	CC3	22912-32			Western Asia	Saudi Arabia	Saudi Arabia	Population-based	2009-2010	10.1128/AAC.02403-12	2	2	5	5	2	5	1	7	3	5	3	2	4	2	4	2	4	4	4	2	3	3	3
EP_FM 92	S	S	S	S												RIF-susceptible	CC1	22939-32			Western Asia	Saudi Arabia	Saudi Arabia	Population-based	2009-2010	10.1128/AAC.02403-12	2	2	4	4	2	5	1	5	3	5	3	3	3	2	4	2	4	4	2	2	3	3	1
EP_FM 104	S	R	S	S												RIF-susceptible	CC2	22945-32			Western Asia	Saudi Arabia	Saudi Arabia	Population-based	2009-2010	10.1128/AAC.02403-12	2	2	5	4	2	5	1	1	3	5	3	4	5	2	3	2	4	4	2	2	3	2	5
EP_FM 115	S	S	S	S												RIF-susceptible	CC1	22913-25			Western Asia	Saudi Arabia	Saudi Arabia	Population-based	2009-2010	10.1128/AAC.02403-12	2	2	4	4	2	5	1	5	3	5	3	3	3	2	4	2	4	4	2	2	2	3	1
EP_FM 120	S	S	S	S												RIF-susceptible	CC3	22871-516			Western Asia	Saudi Arabia	Saudi Arabia	Population-based	2009-2010	10.1128/AAC.02403-12	2	2	4	4	2	4	1	7	3	5	2	3	5	2	4	2	4	4	2	1	3	5	1
EP_FM 124	S	R	S	S												RIF-susceptible	CC1	22851-32			Western Asia	Saudi Arabia	Saudi Arabia	Population-based	2009-2010	10.1128/AAC.02403-12	2	2	4	5	2	5	1	5	3	5	3	3	3	2	1	2	4	4	2	2	3	3	1
EP_FM 132	S	R	S	S												RIF-susceptible	L3-BG	22853-32	190	9 strains	Western Asia	Saudi Arabia	Saudi Arabia	Population-based	2009-2010	10.1128/AAC.02403-12	2	2	4	4	2	5	1	7	3	5	3	3	4	2	4	2	4	4	2	2	3	5	3
EP_FM 133	S	S	S	S												RIF-susceptible	L3-BG	22853-32	190	9 strains	Western Asia	Saudi Arabia	Saudi Arabia	Population-based	2009-2010	10.1128/AAC.02403-12	2	2	4	4	2	5	1	7	3	5	3	3	4	2	4	2	4	4	2	2	3	5	3
EP_FM 137	S	S	S	S												RIF-susceptible	L3-BG	22853-32	190	9 strains	Western Asia	Saudi Arabia	Saudi Arabia	Population-based	2009-2010	10.1128/AAC.02403-12	2	2	4	4	2	5	1	7	3	5	3	3	4	2	4	2	4	4	2	2	3	5	3
EP_FM 139	S	S	S	S												RIF-susceptible	L3-BG	22914-82	217	3 strains	Western Asia	Saudi Arabia	Saudi Arabia	Population-based	2009-2010	10.1128/AAC.02403-12	2	2	4	4	2	4	1	5	3	3	2	3	4	2	4	2	4	4	2	2	3	3	2
EP_MC 10	S	S	R	S												RR/MDR	L3-BG	22801-32	192	4 strains	Western Asia	Saudi Arabia	Saudi Arabia	Population-based	2009-2010	10.1128/AAC.02403-12	2	2	6	4	2	5	1	1	3	5	3	4	2	2	4	2	4	4	2	2	3	3	1
EP_MC 11	S	S	R	S												RR/MDR	L3-BG	22853-32	190	9 strains	Western Asia	Saudi Arabia	Saudi Arabia	Population-based	2009-2010	10.1128/AAC.02403-12	2	2	4	4	2	5	1	7	3	5	3	3	4	2	4	2	4	4	2	2	3	5	3
EP_MC 13	R	S	S	S												RIF-susceptible	L3-BG	22853-32	190	9 strains	Western Asia	Saudi Arabia	Saudi Arabia	Population-based	2009-2010	10.1128/AAC.02403-12	2	2	4	4	2	5	1	7	3	5	3	3	4	2	4	2	4	4	2	2	3	5	3
EP_MC 14	S	S	S	S												RIF-susceptible	L3-BG	22853-32	190	9 strains	Western Asia	Saudi Arabia	Saudi Arabia	Population-based	2009-2010	10.1128/AAC.02403-12	2	2	4	4	2	5	1	7	3	5	3	3	4	2	4	2	4	4	2	2	3	5	3
EP_MC 16	S	S	S	S												RIF-susceptible	L3-BG	22946-32			Western Asia	Saudi Arabia	Saudi Arabia	Population-based	2009-2010	10.1128/AAC.02403-12	2	2	4	4	2	5	1	6	3	5	3	3	4	2	4	2	4	4	2	2	3	5	3
EP_MC 20	S	S	S	S												RIF-susceptible	L3-BG	22801-32	192	4 strains	Western Asia	Saudi Arabia	Saudi Arabia	Population-based	2009-2010	10.1128/AAC.02403-12	2	2	6	4	2	5	1	1	3	5	3	4	2	2	4	2	4	4	2	2	3	3	1
EP_MC 22	S	S	S	S												RIF-susceptible	L3-BG	22853-32	190	9 strains	Western Asia	Saudi Arabia	Saudi Arabia	Population-based	2009-2010	10.1128/AAC.02403-12	2	2	4	4	2	5	1	7	3	5	3	3	4	2	4	2	4	4	2	2	3	5	3
EP_MC 23	S	S	S	S												RIF-susceptible	CC3	22875-88			Western Asia	Saudi Arabia	Saudi Arabia	Population-based	2009-2010	10.1128/AAC.02403-12	2	2	5	4	2	5	1	1	3	5	3	3	3	3	4	1	4	4	2	2	4	3	1
EP_MC 27	S	R	S	S												RIF-susceptible	CC3	22829-32			Western Asia	Saudi Arabia	Saudi Arabia	Population-based	2009-2010	10.1128/AAC.02403-12	2	2	4	3	2	5	1	7	3	5	3	3	5	2	4	2	4	4	2	2	3	3	4
EP_MC 29	S	S	S	S												RIF-susceptible	L3-BG	22801-32	192	4 strains	Western Asia	Saudi Arabia	Saudi Arabia	Population-based	2009-2010	10.1128/AAC.02403-12	2	2	6	4	2	5	1	1	3	5	3	4	2	2	4	2	4	4	2	2	3	3	1
EP_MC 31	S	S	S	S												RIF-susceptible	L3-BG	22813-257			Western Asia	Saudi Arabia	Saudi Arabia	Population-based	2009-2010	10.1128/AAC.02403-12	3	2	6	4	2	5	1	1	3	5	3	3	4	2	4	2	4	4	2	2	3	3	5
EP_MC 35	S	S	R	S												RR/MDR	L3-BG	22801-32	192	4 strains	Western Asia	Saudi Arabia	Saudi Arabia	Population-based	2009-2010	10.1128/AAC.02403-12	2	2	6	4	2	5	1	1	3	5	3	4	2	2	4	2	4	4	2	2	3	3	1
EP_MC 37	S	S	S	S												RIF-susceptible	L3-BG	22905-32			Western Asia	Saudi Arabia	Saudi Arabia	Population-based	2009-2010	10.1128/AAC.02403-12	2	2	7	4	2	5	1	1	3	5	3	3	4	2	4	2	4	4	4	2	3	3	1
EP_MC 45	S	S	S	S												RIF-susceptible	CC3	22832-32			Western Asia	Saudi Arabia	Saudi Arabia	Population-based	2009-2010	10.1128/AAC.02403-12	2	2	4	4	2	5	1	4	3	5	3	3	5	2	4	2	4	4	2	2	3	3	1
EP_MC 47	S	S	S	S												RIF-susceptible	CC3	22915-145			Western Asia	Saudi Arabia	Saudi Arabia	Population-based	2009-2010	10.1128/AAC.02403-12	2	2	5	3	1	5	1	1	3	4	3	3	4	2	5	2	4	4	2	2	3	3	1
EP_MC 49	S	S	S	S												RIF-susceptible	L3-BG	22853-32	190	9 strains	Western Asia	Saudi Arabia	Saudi Arabia	Population-based	2009-2010	10.1128/AAC.02403-12	2	2	4	4	2	5	1	7	3	5	3	3	4	2	4	2	4	4	2	2	3	5	3
EP_MC 50	S	S	S	S												RIF-susceptible	CC5	22771-133			Western Asia	Saudi Arabia	Saudi Arabia	Population-based	2009-2010	10.1128/AAC.02403-12	2	2	4	2	2	5	1	1	3	4	3	3	4	2	4	2	4	4	2	1	3	3	1
EP_MC 52	S	S	S	S												RIF-susceptible	L3-BG	22819-32	154	2 strains	Western Asia	Saudi Arabia	Saudi Arabia	Population-based	2009-2010	10.1128/AAC.02403-12	2	2	3	4	2	5	1	1	3	5	3	3	4	2	4	2	4	4	2	2	3	3	5
EP_KF 06	S	S	R	S												RR/MDR	L3-BG	22797-379			Western Asia	Saudi Arabia	Saudi Arabia	Population-based	2009-2010	10.1128/AAC.02403-12	2	2	4	4	2	1	1	1	3	3	3	3	4	2	2	2	4	4	2	2	3	2	1
EP_KF 11	S	S	S	S												RIF-susceptible	L3-BG	22797-1954	34	2 strains	Western Asia	Saudi Arabia	Saudi Arabia	Population-based	2009-2010	10.1128/AAC.02403-12	2	2	4	4	2	1	1	1	3	3	3	3	4	2	2	2	4	4	2	1	3	2	1
EP_KF 13	S	S	R	S												RR/MDR	L3-BG	22775-82			Western Asia	Saudi Arabia	Saudi Arabia	Population-based	2009-2010	10.1128/AAC.02403-12	2	2	4	4	2	4	1	5	3	2	2	3	4	2	4	2	4	4	2	2	3	3	2
EP_KF 15	S	S	S	S												RIF-susceptible	CC3	22875-32	191	2 strains	Western Asia	Saudi Arabia	Saudi Arabia	Population-based	2009-2010	10.1128/AAC.02403-12	2	2	5	4	2	5	1	1	3	5	3	3	3	3	4	1	4	4	2	2	3	3	1
EP_KF 19	S	R	S	S												RIF-susceptible	CC3	22875-32	191	2 strains	Western Asia	Saudi Arabia	Saudi Arabia	Population-based	2009-2010	10.1128/AAC.02403-12	2	2	5	4	2	5	1	1	3	5	3	3	3	3	4	1	4	4	2	2	3	3	1
EP_KF 30	S	S	S	S												RIF-susceptible	L3-BG	22876-82			Western Asia	Saudi Arabia	Saudi Arabia	Population-based	2009-2010	10.1128/AAC.02403-12	2	3	4	4	2	4	1	5	3	3	2	3	4	2	4	2	4	4	2	2	3	3	2
EP_KF 31	S	S	S	S												RIF-susceptible	L3-BG	22914-82	217	3 strains	Western Asia	Saudi Arabia	Saudi Arabia	Population-based	2009-2010	10.1128/AAC.02403-12	2	2	4	4	2	4	1	5	3	3	2	3	4	2	4	2	4	4	2	2	3	3	2
EP_KF 32	R	S	S	S												RIF-susceptible	L3-BG	22870-15			Western Asia	Saudi Arabia	Saudi Arabia	Population-based	2009-2010	10.1128/AAC.02403-12	2	2	4	4	2	5	1	7	3	3	2	3	3	2	4	2	3	4	2	2	3	3	2
EP_KF 36	S	S	S	S												RIF-susceptible	CC3	22850-229			Western Asia	Saudi Arabia	Saudi Arabia	Population-based	2009-2010	10.1128/AAC.02403-12	2	2	5	4	2	5	1	5	2	5	3	3	4	2	4	2	3	4	2	2	3	3	2
EP_KF 39	S	S	S	S												RIF-susceptible	CC3	22904-63			Western Asia	Saudi Arabia	Saudi Arabia	Population-based	2009-2010	10.1128/AAC.02403-12	2	2	4	4	2	4	1	7	3	5	3	3	5	2	4	2	3	4	1	2	3	3	1
EP_KF 45	R	S	S	S												RIF-susceptible	CC3	22781-32			Western Asia	Saudi Arabia	Saudi Arabia	Population-based	2009-2010	10.1128/AAC.02403-12	2	2	5	2	2	5	1	7	3	4	3	3	4	2	2	2	4	4	2	2	3	4	1
EP_KF 49	S	S	R	S												RR/MDR	L3-BG	22797-1954	34	2 strains	Western Asia	Saudi Arabia	Saudi Arabia	Population-based	2009-2010	10.1128/AAC.02403-12	2	2	4	4	2	1	1	1	3	3	3	3	4	2	2	2	4	4	2	1	3	2	1
EP_NG 06	S	S	S	S												RIF-susceptible	L3-BG	22819-32	154	2 strains	Western Asia	Saudi Arabia	Saudi Arabia	Population-based	2009-2010	10.1128/AAC.02403-12	2	2	3	4	2	5	1	1	3	5	3	3	4	2	4	2	4	4	2	2	3	3	5
EP_NG 07	S	S	S	S												RIF-susceptible	CC3	22791-63			Western Asia	Saudi Arabia	Saudi Arabia	Population-based	2009-2010	10.1128/AAC.02403-12	2	2	6	4	2	4	1	7	3	5	3	3	5	2	4	2	3	4	1	2	3	3	1
EP_NG 16	S	S	S	S												RIF-susceptible	L3-BG	22855-32			Western Asia	Saudi Arabia	Saudi Arabia	Population-based	2009-2010	10.1128/AAC.02403-12	2	2	6	6	2	5	1	7	3	4	3	3	5	2	4	2	4	4	2	2	3	3	1
EP_NG 18	S	R	S	S												RIF-susceptible	CC1	22938-82			Western Asia	Saudi Arabia	Saudi Arabia	Population-based	2009-2010	10.1128/AAC.02403-12	2	2	5	4	2	4	1	5	3	4	2	3	3	2	4	3	3	4	2	2	3	3	3
EPNG 26	S	S	S	S												RIF-susceptible	L3-BG	22903-32			Western Asia	Saudi Arabia	Saudi Arabia	Population-based	2009-2010	10.1128/AAC.02403-12	2	2	6	4	2	5	1	7	3	4	3	3	4	2	4	2	4	4	2	2	3	3	1
EPNG 36	S	S	R	S												RR/MDR	L3-BG	22877-32			Western Asia	Saudi Arabia	Saudi Arabia	Population-based	2009-2010	10.1128/AAC.02403-12	2	2	6	4	2	5	1	7	3	5	3	3	4	2	4	2	4	4	2	2	3	3	1
EPNG 43	S	S	S	S												RIF-susceptible	L3-BG	22828-32			Western Asia	Saudi Arabia	Saudi Arabia	Population-based	2009-2010	10.1128/AAC.02403-12	2	2	6	6	2	5	1	7	3	4	3	3	4	2	4	2	4	4	2	2	3	3	1
RB4524_	S	S	S	S													CC3	3397-32	119	3 strains	Southern Asia	India	India	Convenience	2011	Not applicable	2	2	5	4	2	5	1	7	3	5	3	3	5	2	4	2	4	4	2	2	3	6	8
AMC_0009(N)	S	S	S	S	S											RIF-susceptible	CC3	22833-1946			Southern Asia	India	India	Cross-sectional	2010-2013	10.1371/journal.pone.0145860	2	2	8	5	3	6	2	6	4	5	3	3	4	2	4	2	3	4	2	2	4	3	8
AMC_0010	S	S	S	S	S											RIF-susceptible	L3-BG	22869-1951			Southern Asia	India	India	Cross-sectional	2010-2013	10.1371/journal.pone.0145860	2	2	9	6	2	5	1	7	4	6	4	3	2	2	4	5	4	5	2	2	5	4	6
AMC_0013(N)	S	S	S	S	S											RIF-susceptible	CC3	22937-1959			Southern Asia	India	India	Cross-sectional	2010-2013	10.1371/journal.pone.0145860	2	2	7	5	3	6	2	7	4	6	2	3	4	2	5	2	4	4	2	2	4	3	8
AMC_0014(N)	S	S	S	S	S											RIF-susceptible	CC3	22776-1936			Southern Asia	India	India	Cross-sectional	2010-2013	10.1371/journal.pone.0145860	2	2	4	5	3	6	2	7	5	5	2	4	3	2	5	2	4	4	2	2	4	3	8
AMC_0032	S	S	S	S	S											RIF-susceptible	CC3	22782-1939			Southern Asia	India	India	Cross-sectional	2010-2013	10.1371/journal.pone.0145860	2	2	7	6	2	5	1	7	4	4	4	3	2	2	3	2	3	5	4	2	3	4	9
AMC_0034	S	S	S	S	S											RIF-susceptible	L3-BG	22794-914			Southern Asia	India	India	Cross-sectional	2010-2013	10.1371/journal.pone.0145860	2	2	6	6	2	5	1	7	4	6	3	3	2	2	3	2	4	5	2	2	4	2	10
AMC_0041	S	S	S	S	S											RIF-susceptible	L3-BG	22812-1935			Southern Asia	India	India	Cross-sectional	2010-2013	10.1371/journal.pone.0145860	2	2	5	6	2	5	1	10	4	6	4	2	2	2	4	2	3	5	2	2	4	4	10
AMC_0058(N)	S	S	S	S	S											RIF-susceptible	CC3	22849-1948			Southern Asia	India	India	Cross-sectional	2010-2013	10.1371/journal.pone.0145860	2	2	5	5	3	6	2	7	3	4	4	3	6	2	5	2	4	4	3	2	4	3	1
AMC_0059	R	R	S	R	S											RIF-susceptible	CC3	22902-1939			Southern Asia	India	India	Cross-sectional	2010-2013	10.1371/journal.pone.0145860	2	2	4	5	2	5	1	4	4	3	4	5	3	3	3	1	3	5	4	2	3	4	9
AMC_0072	S	R	S	S	S											RIF-susceptible	L3-BG	22805-1935			Southern Asia	India	India	Cross-sectional	2010-2013	10.1371/journal.pone.0145860	2	2	7	6	2	5	1	7	4	6	4	3	3	2	4	2	4	5	2	2	4	4	6
AMC_0076	R	R	R	R	S											RR/MDR	L3-BG	22916-1956			Southern Asia	India	India	Cross-sectional	2010-2013	10.1371/journal.pone.0145860	2	2	8	5	2	2	1	4	4	6	4	3	4	2	4	2	4	5	2	2	4	4	9
AMC_0088(N)	R	S	S	S	S											RIF-susceptible	L3-BG	22856-1935			Southern Asia	India	India	Cross-sectional	2010-2013	10.1371/journal.pone.0145860	2	2	6	5	2	5	1	8	4	5	4	3	6	2	4	2	4	5	2	2	4	4	8
AMC_0127	S	S	S	S	S											RIF-susceptible	L3-BG	22936-1935			Southern Asia	India	India	Cross-sectional	2010-2013	10.1371/journal.pone.0145860	2	2	5	6	2	5	1	7	4	6	4	3	2	2	3	2	4	5	2	2	4	2	7
AMC_0131	R	R	S	S	S											RIF-susceptible	L3-BG	22901-914			Southern Asia	India	India	Cross-sectional	2010-2013	10.1371/journal.pone.0145860	2	2	8	5	2	5	1	7	4	6	3	3	2	2	3	2	4	5	2	2	4	2	10
AMC_0134	R	R	S	S	S											RIF-susceptible	L3-BG	22780-1938			Southern Asia	India	India	Cross-sectional	2010-2013	10.1371/journal.pone.0145860	2	2	5	6	2	5	1	2	4	6	2	3	2	2	4	1	4	5	4	2	4	4	6
AMC_0163(OLD)	S	S	S	S	S											RIF-susceptible	L3-BG	22917-1957			Southern Asia	India	India	Cross-sectional	2010-2013	10.1371/journal.pone.0145860	2	2	6	5	2	5	1	7	4	4	3	4	3	2	4	6	4	5	2	2	1	4	9
AMC_0170	S	S	S	S	S											RIF-susceptible	L3-BG	22774-1935			Southern Asia	India	India	Cross-sectional	2010-2013	10.1371/journal.pone.0145860	2	2	5	6	2	5	1	4	4	4	4	3	4	2	4	2	4	5	2	2	4	5	10
AMC_BK_0013	S	S	S	S	S											RIF-susceptible	L3-BG	22935-1935			Southern Asia	India	India	Cross-sectional	2010-2013	10.1371/journal.pone.0145860	2	2	8	5	2	5	1	7	4	6	4	4	4	2	4	2	3	5	2	2	4	4	8
AMC_JCC_0001	S	S	S	S	S											RIF-susceptible	L3-BG	22934-1957			Southern Asia	India	India	Cross-sectional	2010-2013	10.1371/journal.pone.0145860	2	2	5	5	2	5	1	7	4	6	3	3	2	2	4	2	4	5	2	2	1	2	9
BK_0573C	R	S	S	S	R											RIF-susceptible	L3-BG	22848-1939			Southern Asia	India	India	Cross-sectional	2010-2013	10.1371/journal.pone.0145860	2	2	5	4	2	5	1	5	4	6	4	4	1	2	4	2	4	5	2	2	3	4	10
LA_0001	S	S	S	S	S											RIF-susceptible	L3-BG	22900-1935			Southern Asia	India	India	Cross-sectional	2010-2013	10.1371/journal.pone.0145860	2	2	7	6	2	5	1	7	4	6	4	2	2	2	4	2	3	5	2	2	4	4	1
LA_0003	S	S	S	S	S											RIF-susceptible	L3-BG	22808-914			Southern Asia	India	India	Cross-sectional	2010-2013	10.1371/journal.pone.0145860	2	2	8	6	2	5	1	7	4	6	3	1	2	2	4	2	4	5	2	2	4	4	1
LK_0050A	S	S	S	S	S											RIF-susceptible	L3-BG	22918-1958			Southern Asia	India	India	Cross-sectional	2010-2013	10.1371/journal.pone.0145860	2	2	6	5	2	4	1	6	4	5	4	1	4	2	4	2	4	5	2	2	4	4	11
MNH_0010A	S	S	S	S	S											RIF-susceptible	L3-BG	22857-1935			Southern Asia	India	India	Cross-sectional	2010-2013	10.1371/journal.pone.0145860	2	2	5	5	2	5	1	4	4	5	4	2	2	2	4	2	4	5	2	2	4	4	2
MO_0025	S	S	S	S	S											RIF-susceptible	CC3	22840-914			Southern Asia	India	India	Cross-sectional	2010-2013	10.1371/journal.pone.0145860	2	2	6	5	2	5	1	6	4	3	3	3	2	3	3	1	3	5	4	2	4	4	1
MO_0039	S	S	S	S	S											RIF-susceptible	L3-BG	22786-1935			Southern Asia	India	India	Cross-sectional	2010-2013	10.1371/journal.pone.0145860	2	2	7	5	2	5	1	7	4	6	4	3	0	2	4	2	4	5	2	2	4	4	1
NH_0270A	S	S	S	S	S											RIF-susceptible	CC3	22800-1941			Southern Asia	India	India	Cross-sectional	2010-2013	10.1371/journal.pone.0145860	2	2	5	5	2	6	1	7	4	5	4	3	1	2	3	1	4	5	2	2	3	2	1
RM_0001	S	S	S	R	S											RIF-susceptible	CC3	22899-1953			Southern Asia	India	India	Cross-sectional	2010-2013	10.1371/journal.pone.0145860	2	2	6	7	5	5	1	8	3	5	4	3	4	2	4	2	4	5	4	2	3	4	3
TTBH_0009	R	R	R	S	R											RR/MDR	L3-BG	22878-1952			Southern Asia	India	India	Cross-sectional	2010-2013	10.1371/journal.pone.0145860	2	2	8	4	2	5	1	7	4	6	5	3	4	2	4	2	4	5	2	2	4	4	9
17-dj-2010																	CC1	22919-1945			Eastern Africa	Djibouti	Djibouti	Cross-sectional	2009	10.1111/j.14690691.2009.03025.x	2	2	6	4	2	5	8	1	3	4	3	2	3	2	4	2	4	4	2	2	2	3	10
16-dj-2010																	CC1	22827-1945			Eastern Africa	Djibouti	Djibouti	Cross-sectional	2009	10.1111/j.14690691.2009.03025.x	2	2	6	4	2	5	8	1	3	4	3	4	3	2	4	2	4	4	2	2	2	3	9
61-dj-2010																	L3-BG	22893-838			Eastern Africa	Djibouti	Djibouti	Cross-sectional	2009	10.1111/j.14690691.2009.03025.x	2	2	6	4	2	5	5	1	3	5	3	4	2	2	2	2	4	4	5	2	3	3	10
45-dj-2010																	CC1	22868-1950			Eastern Africa	Djibouti	Djibouti	Cross-sectional	2009	10.1111/j.14690691.2009.03025.x	2	2	6	4	2	5	3	1	3	5	3	3	3	2	4	2	6	4	2	2	3	3	9
50-dj-2010																	CC3	22811-1942			Eastern Africa	Djibouti	Djibouti	Cross-sectional	2009	10.1111/j.14690691.2009.03025.x	2	2	4	4	2	5	7	1	3	5	3	3	4	2	4	2	3	4	2	2	3	3	10
28-dj-2010																	L3-BG	22847-1947			Eastern Africa	Djibouti	Djibouti	Cross-sectional	2009	10.1111/j.14690691.2009.03025.x	2	2	4	4	2	5	7	1	3	5	2	3	4	2	4	2	4	4	2	2	2	3	3
29-dj-2010																	CC1	22898-32			Eastern Africa	Djibouti	Djibouti	Cross-sectional	2009	10.1111/j.14690691.2009.03025.x	2	2	7	4	2	5	1	1	3	5	3	3	3	2	4	2	4	4	2	2	3	3	7
3-dj-2010																	CC2	22892-32			Eastern Africa	Djibouti	Djibouti	Cross-sectional	2009	10.1111/j.14690691.2009.03025.x	2	2	4	4	2	5	1	1	3	4	3	3	4	2	4	2	4	4	2	2	3	2	7
25-dj-2010																	CC2	22858-15			Eastern Africa	Djibouti	Djibouti	Cross-sectional	2009	10.1111/j.14690691.2009.03025.x	2	2	7	4	2	5	1	1	3	4	2	4	4	2	3	2	4	4	3	2	3	1	6
47-dj-2010																	CC2	22820-34			Eastern Africa	Djibouti	Djibouti	Cross-sectional	2009	10.1111/j.14690691.2009.03025.x	2	5	7	4	2	5	1	1	3	4	3	4	4	2	3	2	4	3	2	2	3	2	8
38-dj-2010																	CC2	22879-32			Eastern Africa	Djibouti	Djibouti	Cross-sectional	2009	10.1111/j.14690691.2009.03025.x	2	2	7	4	2	5	1	1	3	4	3	4	2	2	3	2	4	4	2	2	3	3	6
41-dj-2010																	CC2	22783-15			Eastern Africa	Djibouti	Djibouti	Cross-sectional	2009	10.1111/j.14690691.2009.03025.x	2	2	7	4	2	5	1	1	3	4	2	4	4	2	3	2	4	4	2	2	3	2	7
44-dj-2010																	CC2	22783-32			Eastern Africa	Djibouti	Djibouti	Cross-sectional	2009	10.1111/j.14690691.2009.03025.x	2	2	7	4	2	5	1	1	3	4	3	4	4	2	3	2	4	4	2	2	3	2	7
6-dj-2010																	CC2	22897-32			Eastern Africa	Djibouti	Djibouti	Cross-sectional	2009	10.1111/j.14690691.2009.03025.x	2	2	7	4	2	5	1	1	3	4	3	4	4	2	3	2	4	4	2	2	3	1	7
52-dj-2010																	CC2	22834-32			Eastern Africa	Djibouti	Djibouti	Cross-sectional	2009	10.1111/j.14690691.2009.03025.x	2	2	7	4	2	5	1	1	3	4	3	4	4	2	3	2	4	4	2	2	3	2	10
1-dj-2010																	CC2	22933-32			Eastern Africa	Djibouti	Djibouti	Cross-sectional	2009	10.1111/j.14690691.2009.03025.x	2	2	7	4	2	5	1	1	3	4	3	4	4	2	3	2	4	4	2	2	3	3	7
Irl-1-2012	S	S	S	S	S											RIF-susceptible	CC1	10143-32			Northern Europe	Ireland	Ireland	Population-based	2010	23351653	2	2	6	4	2	5	1	4	3	6	3	4	1	2	5	2	4	4	2	2	3	3	7
Irl-2-2012																	CC2	1295-32	16	13 strains	Northern Europe	Ireland	Ireland	Population-based	2010	23351653	2	2	7	4	2	5	1	1	3	4	3	4	2	2	3	2	4	4	2	2	3	2	5
Irl-3-2012	S	S	S	S	S											RIF-susceptible	L3-BG	13183-32	46	2 strains	Southern Asia	Nepal	Ireland	Population-based	2010	23351653	2	2	6	4	2	5	1	7	3	5	3	2	3	2	4	1	4	4	2	2	3	3	8
Irl-4-2012	S	S	S	S	S											RIF-susceptible	CC1	13185-32			Southern Asia	Pakistan	Ireland	Population-based	2010	23351653	2	2	3	4	2	5	1	6	3	4	3	3	3	2	3	2	4	4	2	2	3	2	7
Irl-5-2012	S	S	S	S	S											RIF-susceptible	CC1	?-32			Southern Asia	Pakistan	Ireland	Population-based	2010	23351653	2	2	6	4	2	5	1	5	3	5	3	3	3	2	3	2	4	4	2	2	3	3	0
Irl-6-2012	S	S	S	S	S											RIF-susceptible	CC1	4534-32	59	23 strains	Northern Africa	Sudan	Ireland	Population-based	2010	23351653	2	2	6	4	2	5	1	5	3	5	3	3	3	2	4	2	4	4	2	2	3	2	7
Irl-7-2012	S	S	S	S	S											RIF-susceptible	CC1	1557-32	51	78 strains	Western Africa	Nigeria	Ireland	Population-based	2010	23351653	2	2	6	4	2	5	1	5	3	5	3	3	3	2	4	2	4	4	2	2	3	3	7
Irl-8-2012	R	R	S	S	S											RIF-susceptible	CC1	4536-175			Southern Asia	Pakistan	Ireland	Population-based	2010	23351653	2	2	6	4	2	6	1	5	3	5	3	3	3	2	4	2	4	4	2	2	3	3	8
Irl-9-2012	S	S	S	S	S											RIF-susceptible	CC1	13208-32	40	3 strains	Northern Europe	Ireland	Ireland	Population-based	2010	23351653	2	2	6	4	2	5	1	8	3	5	3	3	3	2	5	2	4	4	2	2	3	3	8
Irl-10-2012	S	S	S	S	S											RIF-susceptible	CC1	13208-32	40	3 strains	Southern Asia	India	Ireland	Population-based	2010	23351653	2	2	6	4	2	5	1	8	3	5	3	3	3	2	5	2	4	4	2	2	3	3	8
Irl-11-2012	S	S	S	S	S											RIF-susceptible	CC1	13208-32	40	3 strains	Southern Asia	Pakistan	Ireland	Population-based	2010	23351653	2	2	6	4	2	5	1	8	3	5	3	3	3	2	5	2	4	4	2	2	3	3	8
Irl-16-2012	S	S	S	S	S											RIF-susceptible	CC5	1212-32	181	21 strains	Northern Europe	Ireland	Ireland	Population-based	2010	23351653	2	2	4	3	2	5	1	7	3	5	3	3	4	2	4	2	4	4	2	2	3	3	7
Irl-17-2012	S	S	S	S	S											RIF-susceptible	CC5	1212-32	181	21 strains	Northern Europe	Ireland	Ireland	Population-based	2010	23351653	2	2	4	3	2	5	1	7	3	5	3	3	4	2	4	2	4	4	2	2	3	3	7
Irl-18-2012	R	S	S	S	S											RIF-susceptible	CC4	13203-15			Southern Asia	Pakistan	Ireland	Population-based	2010	23351653	2	2	5	3	2	5	1	7	3	4	2	3	4	2	4	2	4	4	4	2	3	4	7
Irl-19-2012	S	S	S	S	S											RIF-susceptible	CC4	22920-26			Southern Asia	Pakistan	Ireland	Population-based	2010	23351653	2	2	5	4	1	5	1	7	3	4	2	3	4	2	4	2	4	4	2	2	3	4	8
Irl-20-2012		S	S	S	S											RIF-susceptible	CC3	?-32			Southern Asia	Pakistan	Ireland	Population-based	2010	23351653	2	2	5	4	2	5	1	7	3	5	3	3	4	2	4	2	4	4	2	2	3	2	0
Irl-21-2012	S	S	S	S	S											RIF-susceptible	CC3	3612-32	129	6 strains	Southern Asia	India	Ireland	Population-based	2010	23351653	2	2	5	4	2	5	1	7	3	5	3	3	4	2	4	2	4	4	2	2	3	3	8
Irl-22-2012	S	S	S	S	S											RIF-susceptible	CC3	22846-32			Southern Asia	Nepal	Ireland	Population-based	2010	23351653	2	2	5	4	2	5	1	7	3	5	3	3	4	2	5	2	4	4	4	2	3	3	8
Irl-23-2012	S	S	S	S	S											RIF-susceptible	CC3	14732-1387			Southern Asia	India	Ireland	Population-based	2010	23351653	2	2	5	5	3	2	1	8	3	5	3	3	4	2	3	2	4	4	4	2	3	3	3
Irl-24-2012	S	S	S	S	S											RIF-susceptible	L3-BG	?-63			Southern Asia	Pakistan	Ireland	Population-based	2010	23351653	2	2	6	3	2	4	1	7	3	5	3	3	4	2	4	2	4	4	2	2	3	3	8
Irl-25-2012	S	S	S	S	S											RIF-susceptible	L3-BG	22932-122			Southern Asia	Pakistan	Ireland	Population-based	2010	23351653	2	2	6	3	2	5	1	8	4	5	3	3	4	2	4	2	4	4	2	2	3	3	8
Irl-26-2012	S	S	S	S	S											RIF-susceptible	L3-BG	3649-32	85	2 strains	Southern Asia	Pakistan	Ireland	Population-based	2010	23351653	2	2	6	4	2	5	1	5	3	5	3	3	4	2	4	2	4	4	2	2	3	4	8
Irl-27-2012	S	S	S	S	S											RIF-susceptible	L3-BG	1231-32	159	6 strains	Southern Asia	India	Ireland	Population-based	2010	23351653	2	2	6	4	2	5	1	7	3	5	3	3	4	2	4	2	4	4	2	2	3	3	8
Irl-28-2012	S	S	S	S	S											RIF-susceptible	L3-BG	1231-88	170	2 strains	Southern Asia	India	Ireland	Population-based	2010	23351653	2	2	6	4	2	5	1	7	3	5	3	3	4	2	4	2	4	4	2	2	4	3	8
Irl-29-2012	S	S	S	S	S											RIF-susceptible	CC4	12344-15			Southern Asia	Pakistan	Ireland	Population-based	2010	23351653	2	2	6	4	2	5	1	7	3	4	2	3	4	2	4	2	4	4	4	2	3	4	6
Irl-30-2012	S	S	S	S	S											RIF-susceptible	L3-BG	22921-32			Southern Asia	Pakistan	Ireland	Population-based	2010	23351653	2	2	7	4	2	5	1	6	3	5	3	3	4	2	4	2	4	4	2	2	3	3	8
Irl-31-2012	S	S	S	S	S											RIF-susceptible	CC2	1785-32			Northern Europe	Ireland	Ireland	Population-based	2010	23351653	2	2	7	4	2	5	1	1	3	4	3	4	4	2	3	2	4	4	2	2	3	2	3
Irl-32-2012	S	S	S	S	S											RIF-susceptible	CC2	1064-32	5	103 strains	Eastern Africa	Somalia	Ireland	Population-based	2010	23351653	2	2	7	4	2	5	1	1	3	4	3	4	4	2	3	2	4	4	2	2	3	2	5
Irl-33-2012	S	S	S	S	S											RIF-susceptible	CC2	1064-32	5	103 strains	Eastern Africa	Somalia	Ireland	Population-based	2010	23351653	2	2	7	4	2	5	1	1	3	4	3	4	4	2	3	2	4	4	2	2	3	2	5
Irl-34-2012	S	S	S	S	S											RIF-susceptible	CC2	1064-32	5	103 strains	Eastern Africa	Somalia	Ireland	Population-based	2010	23351653	2	2	7	4	2	5	1	1	3	4	3	4	4	2	3	2	4	4	2	2	3	2	5
Irl-36-2012	S	S	S	S	S											RIF-susceptible	CC3	22880-32			Southern Asia	Pakistan	Ireland	Population-based	2010	23351653	2	2	5	3	2	5	1	6	3	4	3	3	5	2	4	2	4	4	2	2	3	3	8
Irl-37-2012	S	S	S	S	S											RIF-susceptible	CC3	1534-145	148	5 strains	Southern Asia	Pakistan	Ireland	Population-based	2010	23351653	2	2	5	4	1	5	1	7	3	4	3	3	5	2	4	2	4	4	2	2	3	3	3
Irl-38-2012	S	S	S	S	S											RIF-susceptible	CC3	317-32	114	7 strains	Southern Asia	Pakistan	Ireland	Population-based	2010	23351653	2	2	5	4	2	5	1	6	3	5	3	3	5	2	4	2	4	4	2	2	3	3	8
Irl-39-2012	S	S	S	S	S											RIF-susceptible	CC3	4524-162			Northern Europe	Ireland	Ireland	Population-based	2010	23351653	2	2	5	4	2	5	1	7	3	5	2	3	5	2	4	2	4	4	2	2	1	3	7
Irl-40-2012	S	S	S	S	S											RIF-susceptible	CC3	?-32			Northern Europe	Ireland	Ireland	Population-based	2010	23351653	2	2	5	4	2	5	1	7	3	5	3	3	5	2	4	2	4	4	2	2	3	3	8
Irl-41-2012	S	S	S	S	S											RIF-susceptible	CC3	1449-32	118	25 strains	Southern Asia	India	Ireland	Population-based	2010	23351653	2	2	5	4	2	5	1	7	3	5	3	3	5	2	4	2	4	4	2	2	3	3	8
Irl-43-2012	S	S	S	S	S											RIF-susceptible	CC3	17165-32	123	4 strains	Southern Asia	Pakistan	Ireland	Population-based	2010	23351653	2	2	5	4	2	5	1	7	3	5	3	4	5	2	4	2	4	4	2	2	3	3	8
Irl-44-2012	S	S	S	S	S											RIF-susceptible	CC3	17165-32	123	4 strains	Southern Asia	Pakistan	Ireland	Population-based	2010	23351653	2	2	5	4	2	5	1	7	3	5	3	4	5	2	4	2	4	4	2	2	3	3	8
Irl-45-2012	S	S	S	S	S											RIF-susceptible	L3-BG	2215-32	203	3 strains	Southern Asia	Pakistan	Ireland	Population-based	2010	23351653	2	2	6	4	2	5	1	7	3	5	3	2	8	2	4	2	3	4	2	2	3	3	8
12032-16	S	S	S	S	S											RIF-susceptible	CC1	1557-32	51	78 strains	Northern Africa	Sudan	Germany	Cross-sectional	2016	Not applicable	2	2	6	4	2	5	1	5	3	5	3	3	3	2	4	2	4	4	2	2	3	3	7
12036-16	S	S	S	S	S											RIF-susceptible	CC1	1557-32	51	78 strains	Northern Africa	Sudan	Germany	Cross-sectional	2016	Not applicable	2	2	6	4	2	5	1	5	3	5	3	3	3	2	4	2	4	4	2	2	3	3	7
12119-16	S	S	S	S	S											RIF-susceptible	CC1	1557-32	51	78 strains	Northern Africa	Sudan	Germany	Cross-sectional	2016	Not applicable	2	2	6	4	2	5	1	5	3	5	3	3	3	2	4	2	4	4	2	2	3	3	7
12120-16	S	S	S	S	S											RIF-susceptible	CC1	1557-32	51	78 strains	Northern Africa	Sudan	Germany	Cross-sectional	2016	Not applicable	2	2	6	4	2	5	1	5	3	5	3	3	3	2	4	2	4	4	2	2	3	3	7
12124-16	S	S	S	S	S											RIF-susceptible	CC1	22891-32			Northern Africa	Sudan	Germany	Cross-sectional	2016	Not applicable	2	2	6	4	2	5	1	5	3	5	3	3	3	2	4	2	4	4	2	2	3	2	6
12129-16	S	S	S	S	S											RIF-susceptible	CC1	1649-32	89	8 strains	Northern Africa	Sudan	Germany	Cross-sectional	2016	Not applicable	2	2	6	4	2	5	1	3	3	5	3	3	3	2	4	2	6	4	2	2	3	3	7
12136-16	R	S	S	S	S	S	S	S								RIF-susceptible	CC1	17228-32	84	2 strains	Northern Africa	Sudan	Germany	Cross-sectional	2016	Not applicable	2	2	7	4	2	5	1	5	3	4	3	3	3	2	4	2	4	4	2	2	3	4	7
12142-16	S	R	S	S	S	S	S	S								RIF-susceptible	CC1	19527-32			Northern Africa	Sudan	Germany	Cross-sectional	2016	Not applicable	2	2	6	3	2	5	1	5	3	5	3	4	3	2	4	2	4	4	2	2	3	3	7
12147-16	S	S	S	S	S											RIF-susceptible	CC1	1557-32	51	78 strains	Northern Africa	Sudan	Germany	Cross-sectional	2016	Not applicable	2	2	6	4	2	5	1	5	3	5	3	3	3	2	4	2	4	4	2	2	3	3	7
12149-16	R	R	R	S	S	S	S	S								RR/MDR	CC1	4534-32	59	23 strains	Northern Africa	Sudan	Germany	Cross-sectional	2016	Not applicable	2	2	6	4	2	5	1	5	3	5	3	3	3	2	4	2	4	4	2	2	3	2	7
12152-16	S	S	S	S	S											RIF-susceptible	CC1	4538-32	86	4 strains	Northern Africa	Sudan	Germany	Cross-sectional	2016	Not applicable	2	2	6	4	2	5	1	5	3	5	3	3	3	2	4	2	4	4	2	2	3	4	6
12155-16	S	S	S	S	S											RIF-susceptible	CC1	1557-32	51	78 strains	Northern Africa	Sudan	Germany	Cross-sectional	2016	Not applicable	2	2	6	4	2	5	1	5	3	5	3	3	3	2	4	2	4	4	2	2	3	3	7
12158-16	S	S	S	S	S											RIF-susceptible	CC1	22807-32			Northern Africa	Sudan	Germany	Cross-sectional	2016	Not applicable	2	2	6	4	2	5	1	5	3	5	3	3	3	2	6	2	6	4	2	2	3	3	7
12165-16	S	S	S	S	S											RIF-susceptible	CC2	1064-32	5	103 strains	Northern Africa	Sudan	Germany	Cross-sectional	2016	Not applicable	2	2	7	4	2	5	1	1	3	4	3	4	4	2	3	2	4	4	2	2	3	2	5
12171-16	S	S	S	S	S											RIF-susceptible	CC1	12525-32	67	4 strains	Northern Africa	Sudan	Germany	Cross-sectional	2016	Not applicable	2	2	7	4	2	5	1	5	3	6	3	3	3	2	4	2	4	4	2	2	3	3	7
12172-16	S	S	S	S	S											RIF-susceptible	CC1	1557-25	62	2 strains	Northern Africa	Sudan	Germany	Cross-sectional	2016	Not applicable	2	2	6	4	2	5	1	5	3	5	3	3	3	2	4	2	4	4	2	2	2	3	7
12272-16	S	S	S	S	S											RIF-susceptible	CC1	1557-229	65	2 strains	Northern Africa	Sudan	Germany	Cross-sectional	2016	Not applicable	2	2	6	4	2	5	1	5	2	5	3	3	3	2	4	2	4	4	2	2	3	3	7
12274-16	S	S	S	S	S											RIF-susceptible	CC1	1649-32	89	8 strains	Northern Africa	Sudan	Germany	Cross-sectional	2016	Not applicable	2	2	6	4	2	5	1	3	3	5	3	3	3	2	4	2	6	4	2	2	3	3	7
12275-16	S	S	S	S	S											RIF-susceptible	CC1	1557-32	51	78 strains	Northern Africa	Sudan	Germany	Cross-sectional	2016	Not applicable	2	2	6	4	2	5	1	5	3	5	3	3	3	2	4	2	4	4	2	2	3	3	7
12280-16	S	S	S	S	S											RIF-susceptible	CC1	1557-32	51	78 strains	Northern Africa	Sudan	Germany	Cross-sectional	2016	Not applicable	2	2	6	4	2	5	1	5	3	5	3	3	3	2	4	2	4	4	2	2	3	3	7
12283-16	S	S	S	S	S											RIF-susceptible	CC1	22882-32			Northern Africa	Sudan	Germany	Cross-sectional	2016	Not applicable	2	2	9	4	2	5	1	5	3	5	3	3	3	2	4	2	6	4	2	2	3	3	7
12285-16	S	S	S	S	S											RIF-susceptible	CC1	1557-32	51	78 strains	Northern Africa	Sudan	Germany	Cross-sectional	2016	Not applicable	2	2	6	4	2	5	1	5	3	5	3	3	3	2	4	2	4	4	2	2	3	3	7
12286-16	S	S	S	S	S											RIF-susceptible	CC1	4534-32	59	23 strains	Northern Africa	Sudan	Germany	Cross-sectional	2016	Not applicable	2	2	6	4	2	5	1	5	3	5	3	3	3	2	4	2	4	4	2	2	3	2	7
12288-16	S	S	S	S	S											RIF-susceptible	CC1	15106-32	72	3 strains	Northern Africa	Sudan	Germany	Cross-sectional	2016	Not applicable	2	2	6	4	2	5	1	5	3	4	3	3	3	2	4	2	4	4	2	2	3	3	7
12290-16	S	S	S	S	S											RIF-susceptible	CC1	4538-32	86	4 strains	Northern Africa	Sudan	Germany	Cross-sectional	2016	Not applicable	2	2	6	4	2	5	1	5	3	5	3	3	3	2	4	2	4	4	2	2	3	4	6
12291-16	S	S	S	S	S											RIF-susceptible	CC1	1557-32	51	78 strains	Northern Africa	Sudan	Germany	Cross-sectional	2016	Not applicable	2	2	6	4	2	5	1	5	3	5	3	3	3	2	4	2	4	4	2	2	3	3	7
12295-16	S	S	S	S	S											RIF-susceptible	CC2	12564-88	23	2 strains	Northern Africa	Sudan	Germany	Cross-sectional	2016	Not applicable	2	2	7	4	2	5	1	1	3	4	3	4	5	2	3	2	4	4	2	2	4	2	5
12302-16	S	S	S	S	S											RIF-susceptible	CC1	10425-32	56	3 strains	Northern Africa	Sudan	Germany	Cross-sectional	2016	Not applicable	2	2	6	4	2	5	1	5	3	5	3	3	4	2	4	2	4	4	2	2	3	3	7
12305-16	S	S	S	S	S											RIF-susceptible	CC1	1344-229	64	2 strains	Northern Africa	Sudan	Germany	Cross-sectional	2016	Not applicable	2	2	6	4	2	5	1	5	2	5	3	3	3	2	4	2	4	4	2	2	3	5	7
12306-16	S	S	S	S	S											RIF-susceptible	CC1	1557-32	51	78 strains	Northern Africa	Sudan	Germany	Cross-sectional	2016	Not applicable	2	2	6	4	2	5	1	5	3	5	3	3	3	2	4	2	4	4	2	2	3	3	7
12308-16	S	S	S	S	S											RIF-susceptible	CC2	1064-32	5	103 strains	Northern Africa	Sudan	Germany	Cross-sectional	2016	Not applicable	2	2	7	4	2	5	1	1	3	4	3	4	4	2	3	2	4	4	2	2	3	2	5
12309-16	S	S	S	S	S											RIF-susceptible	CC2	1064-32	5	103 strains	Northern Africa	Sudan	Germany	Cross-sectional	2016	Not applicable	2	2	7	4	2	5	1	1	3	4	3	4	4	2	3	2	4	4	2	2	3	2	5
12311-16	S	S	S	S	S											RIF-susceptible	L3-BG	22793-387	218	2 strains	Northern Africa	Sudan	Germany	Cross-sectional	2016	Not applicable	2	2	8	4	2	5	1	5	3	4	3	3	4	2	4	2	3	5	2	2	3	3	1
12317-16	S	S	S	S	S											RIF-susceptible	CC1	20756-32			Northern Africa	Sudan	Germany	Cross-sectional	2016	Not applicable	2	2	5	4	2	5	1	3	3	5	3	4	3	2	4	2	4	4	2	2	3	3	7
12417-16	S	S	S	S	S											RIF-susceptible	CC1	1649-32	89	8 strains	Northern Africa	Sudan	Germany	Cross-sectional	2016	Not applicable	2	2	6	4	2	5	1	3	3	5	3	3	3	2	4	2	6	4	2	2	3	3	7
12424-16	R	S	S	S	S	S	S	S								RIF-susceptible	CC1	17228-32	84	2 strains	Northern Africa	Sudan	Germany	Cross-sectional	2016	Not applicable	2	2	7	4	2	5	1	5	3	4	3	3	3	2	4	2	4	4	2	2	3	4	7
12429-16	R	S	S	S	S	S	S	S								RIF-susceptible	CC1	22845-32			Northern Africa	Sudan	Germany	Cross-sectional	2016	Not applicable	2	2	6	4	2	5	1	5	3	5	3	3	3	2	4	2	4	4	2	2	3	4	8
12431-16	S	S	S	S	S											RIF-susceptible	CC1	5710-32			Northern Africa	Sudan	Germany	Cross-sectional	2016	Not applicable	2	2	3	4	2	5	1	5	3	5	3	3	3	2	4	2	4	4	2	2	3	2	7
12432-16	S	S	S	S	S											RIF-susceptible	CC1	10425-32	56	3 strains	Northern Africa	Sudan	Germany	Cross-sectional	2016	Not applicable	2	2	6	4	2	5	1	5	3	5	3	3	4	2	4	2	4	4	2	2	3	3	7
12433-16	S	R	S	S	S	S	S	S								RIF-susceptible	CC1	12087-32	53	3 strains	Northern Africa	Sudan	Germany	Cross-sectional	2016	Not applicable	2	2	8	4	2	5	1	5	3	5	3	3	3	2	4	2	4	4	2	2	3	3	7
12494-16	S	S	S	S	S											RIF-susceptible	CC1	22881-32	83	2 strains	Northern Africa	Sudan	Germany	Cross-sectional	2016	Not applicable	2	2	6	4	2	5	1	5	3	4	3	3	3	2	4	2	4	4	2	2	3	4	7
12495-16	S	S	S	S	S											RIF-susceptible	CC1	22881-32	83	2 strains	Northern Africa	Sudan	Germany	Cross-sectional	2016	Not applicable	2	2	6	4	2	5	1	5	3	4	3	3	3	2	4	2	4	4	2	2	3	4	7
12496-16	S	S	S	S	S											RIF-susceptible	CC1	?-32			Northern Africa	Sudan	Germany	Cross-sectional	2016	Not applicable	2	2	3	4	2	5	1	5	3	5	3	3	3	2	3	2	0	4	2	2	3	3	7
12500-16	S	S	S	S	S											RIF-susceptible	CC1	4534-32	59	23 strains	Northern Africa	Sudan	Germany	Cross-sectional	2016	Not applicable	2	2	6	4	2	5	1	5	3	5	3	3	3	2	4	2	4	4	2	2	3	2	7
12504-16	S	S	S	S	S											RIF-susceptible	CC1	19218-189			Northern Africa	Sudan	Germany	Cross-sectional	2016	Not applicable	2	2	6	4	2	5	1	5	1	5	3	1	3	2	3	2	4	4	2	2	3	3	7
12515-16	S	S	S	S	S											RIF-susceptible	CC1	1344-229	64	2 strains	Northern Africa	Sudan	Germany	Cross-sectional	2016	Not applicable	2	2	6	4	2	5	1	5	2	5	3	3	3	2	4	2	4	4	2	2	3	5	7
12518-16	S	S	S	S	S											RIF-susceptible	CC1	1557-32	51	78 strains	Northern Africa	Sudan	Germany	Cross-sectional	2016	Not applicable	2	2	6	4	2	5	1	5	3	5	3	3	3	2	4	2	4	4	2	2	3	3	7
12723-16	S	S	S	S	S											RIF-susceptible	L3-BG	22793-387	218	2 strains	Northern Africa	Sudan	Germany	Cross-sectional	2016	Not applicable	2	2	8	4	2	5	1	5	3	4	3	3	4	2	4	2	3	5	2	2	3	3	1
12727-16	S	S	S	S	S											RIF-susceptible	CC1	22821-32	88	2 strains	Northern Africa	Sudan	Germany	Cross-sectional	2016	Not applicable	2	2	6	4	2	5	1	3	3	5	3	3	3	2	4	2	6	4	2	2	3	4	7
12739-16	S	S	S	S	S											RIF-susceptible	CC1	22821-32	88	2 strains	Northern Africa	Sudan	Germany	Cross-sectional	2016	Not applicable	2	2	6	4	2	5	1	3	3	5	3	3	3	2	4	2	6	4	2	2	3	4	7
12740-16	R	S	S	S	S	S	S	S								RIF-susceptible	CC2	12564-88	23	2 strains	Northern Africa	Sudan	Germany	Cross-sectional	2016	Not applicable	2	2	7	4	2	5	1	1	3	4	3	4	5	2	3	2	4	4	2	2	4	2	5
12741-16	R	S	S	S	S	S	S	S								RIF-susceptible	CC1	4534-32	59	23 strains	Northern Africa	Sudan	Germany	Cross-sectional	2016	Not applicable	2	2	6	4	2	5	1	5	3	5	3	3	3	2	4	2	4	4	2	2	3	2	7
12744-16	S	S	S	S	S											RIF-susceptible	CC1	1557-32	51	78 strains	Northern Africa	Sudan	Germany	Cross-sectional	2016	Not applicable	2	2	6	4	2	5	1	5	3	5	3	3	3	2	4	2	4	4	2	2	3	3	7
12749-16	S	S	S	S	S											RIF-susceptible	CC1	1557-32	51	78 strains	Northern Africa	Sudan	Germany	Cross-sectional	2016	Not applicable	2	2	6	4	2	5	1	5	3	5	3	3	3	2	4	2	4	4	2	2	3	3	7
12752-16	S	S	S	S	S											RIF-susceptible	CC1	1557-32	51	78 strains	Northern Africa	Sudan	Germany	Cross-sectional	2016	Not applicable	2	2	6	4	2	5	1	5	3	5	3	3	3	2	4	2	4	4	2	2	3	3	7
12759-16	S	S	S	S	S											RIF-susceptible	CC2	14887-32	4	2 strains	Northern Africa	Sudan	Germany	Cross-sectional	2016	Not applicable	2	1	7	4	2	5	1	1	3	4	3	4	4	2	3	2	4	4	2	2	3	2	5
12790-16	S	S	S	S	S											RIF-susceptible	CC1	22822-32			Northern Africa	Sudan	Germany	Cross-sectional	2016	Not applicable	2	2	6	6	2	5	1	5	3	5	3	3	4	2	4	2	4	4	2	2	3	3	7
12793-16	S	S	S	S	S											RIF-susceptible	CC1	1557-32	51	78 strains	Northern Africa	Sudan	Germany	Cross-sectional	2016	Not applicable	2	2	6	4	2	5	1	5	3	5	3	3	3	2	4	2	4	4	2	2	3	3	7
12794-16	S	S	S	S	S											RIF-susceptible	CC2	14887-32	4	2 strains	Northern Africa	Sudan	Germany	Cross-sectional	2016	Not applicable	2	1	7	4	2	5	1	1	3	4	3	4	4	2	3	2	4	4	2	2	3	2	5
12796-16	S	S	S	S	S											RIF-susceptible	CC1	12560-32	75	4 strains	Northern Africa	Sudan	Germany	Cross-sectional	2016	Not applicable	2	2	6	4	2	5	1	5	3	5	3	2	3	2	4	2	4	4	2	2	3	3	7
12797-16	S	S	S	S	S											RIF-susceptible	CC1	1557-32	51	78 strains	Northern Africa	Sudan	Germany	Cross-sectional	2016	Not applicable	2	2	6	4	2	5	1	5	3	5	3	3	3	2	4	2	4	4	2	2	3	3	7
12800-16	S	S	S	S	S											RIF-susceptible	CC1	1062-32	52	3 strains	Northern Africa	Sudan	Germany	Cross-sectional	2016	Not applicable	2	2	6	4	2	5	1	5	3	5	3	3	3	2	4	2	4	4	2	2	3	3	6
12803-16	S	S	S	S	S											RIF-susceptible	CC1	12560-32	75	4 strains	Northern Africa	Sudan	Germany	Cross-sectional	2016	Not applicable	2	2	6	4	2	5	1	5	3	5	3	2	3	2	4	2	4	4	2	2	3	3	7
12804-16	R	S	S	S	S	S	S	S								RIF-susceptible	CC1	1557-32	51	78 strains	Northern Africa	Sudan	Germany	Cross-sectional	2016	Not applicable	2	2	6	4	2	5	1	5	3	5	3	3	3	2	4	2	4	4	2	2	3	3	7
12805-16	S	S	S	S	S											RIF-susceptible	CC1	1557-32	51	78 strains	Northern Africa	Sudan	Germany	Cross-sectional	2016	Not applicable	2	2	6	4	2	5	1	5	3	5	3	3	3	2	4	2	4	4	2	2	3	3	7
12808-16	S	R	R	S	S	S	S	S								RR/MDR	CC1	12560-32	75	4 strains	Northern Africa	Sudan	Germany	Cross-sectional	2016	Not applicable	2	2	6	4	2	5	1	5	3	5	3	2	3	2	4	2	4	4	2	2	3	3	7
12810-16	R	S	S	S	S	S	S	S								RIF-susceptible	CC1	17280-32	77	3 strains	Northern Africa	Sudan	Germany	Cross-sectional	2016	Not applicable	2	2	2	4	2	5	1	5	3	5	3	3	3	2	4	2	4	4	2	2	3	3	6
12817-16	S	S	S	S	S											RIF-susceptible	CC1	17240-32	66	2 strains	Northern Africa	Sudan	Germany	Cross-sectional	2016	Not applicable	2	2	7	4	2	5	1	5	3	5	3	3	3	2	4	2	4	4	2	2	3	3	7
12822-16	S	S	S	S	S											RIF-susceptible	CC1	1557-32	51	78 strains	Northern Africa	Sudan	Germany	Cross-sectional	2016	Not applicable	2	2	6	4	2	5	1	5	3	5	3	3	3	2	4	2	4	4	2	2	3	3	7
12824-16	S	S	S	S	S											RIF-susceptible	CC1	1557-32	51	78 strains	Northern Africa	Sudan	Germany	Cross-sectional	2016	Not applicable	2	2	6	4	2	5	1	5	3	5	3	3	3	2	4	2	4	4	2	2	3	3	7
12826-16	S	S	S	S	S											RIF-susceptible	CC1	22806-394			Northern Africa	Sudan	Germany	Cross-sectional	2016	Not applicable	2	2	5	4	2	5	1	5	3	5	3	2	3	2	4	2	4	4	2	2	1	3	7
12827-16	R	R	R	S	R	S	S	S								RR/MDR	CC1	4534-32	59	23 strains	Northern Africa	Sudan	Germany	Cross-sectional	2016	Not applicable	2	2	6	4	2	5	1	5	3	5	3	3	3	2	4	2	4	4	2	2	3	2	7
EE-954	R	R	S	S	S												CC2	1064-32	5	103 strains	Eastern Africa	Ethiopia	Ethiopia	MDR-cohort	2016	Not applicable	2	2	7	4	2	5	1	1	3	4	3	4	4	2	3	2	4	4	2	2	3	2	5
EE-608	R	R	R	R	R												CC2	1064-32	5	103 strains	Eastern Africa	Ethiopia	Ethiopia	MDR-cohort	2016	Not applicable	2	2	7	4	2	5	1	1	3	4	3	4	4	2	3	2	4	4	2	2	3	2	5
EE-37	S	S	S	S	S												CC1	1557-419	60	9 strains	Eastern Africa	Ethiopia	Ethiopia	MDR-cohort	2016	Not applicable	2	2	6	4	2	5	1	5	3	5	3	3	3	2	4	2	4	6	2	2	3	3	7
EE-1398	R	R	R	R	S												CC2	1064-32	5	103 strains	Eastern Africa	Ethiopia	Ethiopia	MDR-cohort	2016	Not applicable	2	2	7	4	2	5	1	1	3	4	3	4	4	2	3	2	4	4	2	2	3	2	5
EE-009	S	R	S	S													CC1	7186-32	247	3 strains	Eastern Africa	Ethiopia	Ethiopia	MDR-cohort	2016	Not applicable	2	2	6	2	2	5	1	6	3	5	3	2	3	2	6	2	4	4	2	2	3	2	6
EE-257	S	S	S	S													CC1	1557-419	60	9 strains	Eastern Africa	Ethiopia	Ethiopia	MDR-cohort	2016	Not applicable	2	2	6	4	2	5	1	5	3	5	3	3	3	2	4	2	4	6	2	2	3	3	7
EE-853	S	S	S	S													CC2	1295-32	16	13 strains	Eastern Africa	Ethiopia	Ethiopia	MDR-cohort	2016	Not applicable	2	2	7	4	2	5	1	1	3	4	3	4	2	2	3	2	4	4	2	2	3	2	5
EE-984	R	R	S	S	S												CC1	18968-32			Eastern Africa	Ethiopia	Ethiopia	MDR-cohort	2016	Not applicable	2	2	6	4	2	5	1	3	3	3	3	3	3	2	4	1	4	4	2	2	3	3	7
EE-85	R	R	R	R	S												CC2	1064-32	5	103 strains	Eastern Africa	Ethiopia	Ethiopia	MDR-cohort	2016	Not applicable	2	2	7	4	2	5	1	1	3	4	3	4	4	2	3	2	4	4	2	2	3	2	5
EE-293	S	S	S	S	S												CC1	1557-419	60	9 strains	Eastern Africa	Ethiopia	Ethiopia	MDR-cohort	2016	Not applicable	2	2	6	4	2	5	1	5	3	5	3	3	3	2	4	2	4	6	2	2	3	3	7
EE-1156	S	R	S	R													CC5	1212-25	185	15 strains	Eastern Africa	Ethiopia	Ethiopia	MDR-cohort	2016	Not applicable	2	2	4	3	2	5	1	7	3	5	3	3	4	2	4	2	4	4	2	2	2	3	7
EE-968	S	S	S	R	S												CC5	1212-25	185	15 strains	Eastern Africa	Ethiopia	Ethiopia	MDR-cohort	2016	Not applicable	2	2	4	3	2	5	1	7	3	5	3	3	4	2	4	2	4	4	2	2	2	3	7
EE-088	R	R	R	R	R												CC1	1061-32	100	34 strains	Eastern Africa	Ethiopia	Ethiopia	MDR-cohort	2016	Not applicable	2	2	6	4	2	5	1	5	3	6	3	3	1	2	4	2	4	4	2	2	3	3	7
EE-784	S	S	S	S	S												CC1	18634-32			Eastern Africa	Ethiopia	Ethiopia	MDR-cohort	2016	Not applicable	2	2	6	4	2	5	1	3	3	5	3	3	3	2	4	1	4	4	2	2	3	3	7
EE-1035	R	S	S	S	S												CC5	5074-32			Eastern Africa	Ethiopia	Ethiopia	MDR-cohort	2016	Not applicable	2	2	4	3	2	5	1	7	3	5	3	3	4	2	4	2	4	4	2	2	3	4	7
EE-291	R	R	R	S	R												CC2	1064-32	5	103 strains	Eastern Africa	Ethiopia	Ethiopia	MDR-cohort	2016	Not applicable	2	2	7	4	2	5	1	1	3	4	3	4	4	2	3	2	4	4	2	2	3	2	5
EE-06591	R	R	R	R	R												CC2	18969-32	33	2 strains	Eastern Africa	Ethiopia	Ethiopia	MDR-cohort	2016	Not applicable	2	2	7	4	2	5	1	1	3	4	3	4	1	4	3	2	3	4	2	2	3	2	7
EE-991	R	R	R	R	R												CC2	1064-32	5	103 strains	Eastern Africa	Ethiopia	Ethiopia	MDR-cohort	2016	Not applicable	2	2	7	4	2	5	1	1	3	4	3	4	4	2	3	2	4	4	2	2	3	2	5
EE-1092	R	R	R	R	R												CC2	1295-32	16	13 strains	Eastern Africa	Ethiopia	Ethiopia	MDR-cohort	2016	Not applicable	2	2	7	4	2	5	1	1	3	4	3	4	2	2	3	2	4	4	2	2	3	2	5
EE-1517	S	S	S	S	S												CC1	1557-32	51	78 strains	Eastern Africa	Ethiopia	Ethiopia	MDR-cohort	2016	Not applicable	2	2	6	4	2	5	1	5	3	5	3	3	3	2	4	2	4	4	2	2	3	3	7
EE-233	S	S	S	S	R												CC1	1557-419	60	9 strains	Eastern Africa	Ethiopia	Ethiopia	MDR-cohort	2016	Not applicable	2	2	6	4	2	5	1	5	3	5	3	3	3	2	4	2	4	6	2	2	3	3	7
EE-391	S	S	S	S	S												CC1	1061-32	100	34 strains	Eastern Africa	Ethiopia	Ethiopia	MDR-cohort	2016	Not applicable	2	2	6	4	2	5	1	5	3	6	3	3	1	2	4	2	4	4	2	2	3	3	7
EE-275	R	R	R	R	R												CC1	1061-32	100	34 strains	Eastern Africa	Ethiopia	Ethiopia	MDR-cohort	2016	Not applicable	2	2	6	4	2	5	1	5	3	6	3	3	1	2	4	2	4	4	2	2	3	3	7
EE-56	S	R	R	S	R												CC2	1064-32	5	103 strains	Eastern Africa	Ethiopia	Ethiopia	MDR-cohort	2016	Not applicable	2	2	7	4	2	5	1	1	3	4	3	4	4	2	3	2	4	4	2	2	3	2	5
EE-1152	R	R	R	R	S												L3-BG	?-32			Eastern Africa	Ethiopia	Ethiopia	MDR-cohort	2016	Not applicable	2	2	6	4	2	5	1	5	3	0	3	2	4	2	4	2	4	4	2	2	3	3	5
EE-862/14	R	R	R	R	R												CC2	1064-32	5	103 strains	Eastern Africa	Ethiopia	Ethiopia	MDR-cohort	2016	Not applicable	2	2	7	4	2	5	1	1	3	4	3	4	4	2	3	2	4	4	2	2	3	2	5
EE-1199	R	S	S	S													CC2	18976-32			Eastern Africa	Ethiopia	Ethiopia	MDR-cohort	2016	Not applicable	2	2	7	4	2	5	1	1	3	4	3	3	2	2	3	2	4	4	2	2	3	2	1
EE-1274	R	R	R	R	R												CC2	1064-32	5	103 strains	Eastern Africa	Ethiopia	Ethiopia	MDR-cohort	2016	Not applicable	2	2	7	4	2	5	1	1	3	4	3	4	4	2	3	2	4	4	2	2	3	2	5
EE-330	S	S	S	S	S												CC1	1557-419	60	9 strains	Eastern Africa	Ethiopia	Ethiopia	MDR-cohort	2016	Not applicable	2	2	6	4	2	5	1	5	3	5	3	3	3	2	4	2	4	6	2	2	3	3	7
EE-298	R	R	R	R	R												CC1	1061-32	100	34 strains	Eastern Africa	Ethiopia	Ethiopia	MDR-cohort	2016	Not applicable	2	2	6	4	2	5	1	5	3	6	3	3	1	2	4	2	4	4	2	2	3	3	7
EE-1190	S	S	S	R	S												CC5	1212-25	185	15 strains	Eastern Africa	Ethiopia	Ethiopia	MDR-cohort	2016	Not applicable	2	2	4	3	2	5	1	7	3	5	3	3	4	2	4	2	4	4	2	2	2	3	7
EE-0389	S	R	R	R	R												CC2	1064-32	5	103 strains	Eastern Africa	Ethiopia	Ethiopia	MDR-cohort	2016	Not applicable	2	2	7	4	2	5	1	1	3	4	3	4	4	2	3	2	4	4	2	2	3	2	5
EE-881	R	R	R	S	R												CC2	1064-32	5	103 strains	Eastern Africa	Ethiopia	Ethiopia	MDR-cohort	2016	Not applicable	2	2	7	4	2	5	1	1	3	4	3	4	4	2	3	2	4	4	2	2	3	2	5
EE-937	R	R	R	R	R												CC2	1064-32	5	103 strains	Eastern Africa	Ethiopia	Ethiopia	MDR-cohort	2016	Not applicable	2	2	7	4	2	5	1	1	3	4	3	4	4	2	3	2	4	4	2	2	3	2	5
EE-1132	R	R	R	R	R												CC2	18969-32	33	2 strains	Eastern Africa	Ethiopia	Ethiopia	MDR-cohort	2016	Not applicable	2	2	7	4	2	5	1	1	3	4	3	4	1	4	3	2	3	4	2	2	3	2	7
EE-258	R	R	R	S	S												CC2	1064-145	13	3 strains	Eastern Africa	Ethiopia	Ethiopia	MDR-cohort	2016	Not applicable	2	2	7	4	1	5	1	1	3	4	3	4	4	2	3	2	4	4	2	2	3	2	5
EE-538	S	S	S	S	S												CC1	1557-419	60	9 strains	Eastern Africa	Ethiopia	Ethiopia	MDR-cohort	2016	Not applicable	2	2	6	4	2	5	1	5	3	5	3	3	3	2	4	2	4	6	2	2	3	3	7
EE-1416	R	R	R	R	R												CC1	1061-32	100	34 strains	Eastern Africa	Ethiopia	Ethiopia	MDR-cohort	2016	Not applicable	2	2	6	4	2	5	1	5	3	6	3	3	1	2	4	2	4	4	2	2	3	3	7
EE-1115	R	R	R	R	R												CC2	1064-32	5	103 strains	Eastern Africa	Ethiopia	Ethiopia	MDR-cohort	2016	Not applicable	2	2	7	4	2	5	1	1	3	4	3	4	4	2	3	2	4	4	2	2	3	2	5
EE-315	S	S	S	S	S												CC2	1064-32	5	103 strains	Eastern Africa	Ethiopia	Ethiopia	MDR-cohort	2016	Not applicable	2	2	7	4	2	5	1	1	3	4	3	4	4	2	3	2	4	4	2	2	3	2	5
EE-284	R	R	R	R	R												CC2	1064-32	5	103 strains	Eastern Africa	Ethiopia	Ethiopia	MDR-cohort	2016	Not applicable	2	2	7	4	2	5	1	1	3	4	3	4	4	2	3	2	4	4	2	2	3	2	5
EE-1204	S	S	S	S	S												CC5	1212-32	181	21 strains	Eastern Africa	Ethiopia	Ethiopia	MDR-cohort	2016	Not applicable	2	2	4	3	2	5	1	7	3	5	3	3	4	2	4	2	4	4	2	2	3	3	7
EE-160	S	R	R	R	R												CC2	1064-32	5	103 strains	Eastern Africa	Ethiopia	Ethiopia	MDR-cohort	2016	Not applicable	2	2	7	4	2	5	1	1	3	4	3	4	4	2	3	2	4	4	2	2	3	2	5
EE-597/14	R	R	R	R	R												CC2	1064-32	5	103 strains	Eastern Africa	Ethiopia	Ethiopia	MDR-cohort	2016	Not applicable	2	2	7	4	2	5	1	1	3	4	3	4	4	2	3	2	4	4	2	2	3	2	5
EE-314	R	S	S	S	S												CC1	1557-32	51	78 strains	Eastern Africa	Ethiopia	Ethiopia	MDR-cohort	2016	Not applicable	2	2	6	4	2	5	1	5	3	5	3	3	3	2	4	2	4	4	2	2	3	3	7
EE-282	R	R	R	R	R												CC2	1064-32	5	103 strains	Eastern Africa	Ethiopia	Ethiopia	MDR-cohort	2016	Not applicable	2	2	7	4	2	5	1	1	3	4	3	4	4	2	3	2	4	4	2	2	3	2	5
EE-316	R	R	R	S	R												CC2	1064-32	5	103 strains	Eastern Africa	Ethiopia	Ethiopia	MDR-cohort	2016	Not applicable	2	2	7	4	2	5	1	1	3	4	3	4	4	2	3	2	4	4	2	2	3	2	5
EE-346	S	S	S	S	S												CC2	1064-32	5	103 strains	Eastern Africa	Ethiopia	Ethiopia	MDR-cohort	2016	Not applicable	2	2	7	4	2	5	1	1	3	4	3	4	4	2	3	2	4	4	2	2	3	2	5
EE-497	S	S	S	S													CC5	16730-25	184	3 strains	Eastern Africa	Ethiopia	Ethiopia	MDR-cohort	2016	Not applicable	2	2	4	3	2	5	1	7	3	5	3	3	4	2	4	2	4	4	2	2	2	2	7
EE-1414	R	R	R	R	R												CC1	1061-32	100	34 strains	Eastern Africa	Ethiopia	Ethiopia	MDR-cohort	2016	Not applicable	2	2	6	4	2	5	1	5	3	6	3	3	1	2	4	2	4	4	2	2	3	3	7
Aya-18																	CC1	9045-32	69	2 strains	Northern Africa	Egypt	Egypt	Convenience	2018	Not applicable	2	2	6	4	2	5	1	4	3	5	3	3	3	2	4	2	4	4	2	2	3	3	7
31154																	CC1	22968-911			Eastern Asia	China	China	Cross-sectional	2007	10.1038/s41598-017-00720-9	2	3	5	4	2	5	1	3	3	6	3	3	3	2	4	2	2	3	2	3	3	2	8
620	S	S	S	S				S		S						RIF-susceptible	L3-BG	22766-32			Eastern Asia	China	China	Cross-sectional	2007	10.1371/journal.pone.0174197	2	2	6	4	2	5	1	7	3	5	3	3	2	2	4	6	4	4	4	2	3	3	8
659	R	S	S	S				S		S						RIF-susceptible	L3-BG	22767-32			Eastern Asia	China	China	Cross-sectional	2007	10.1371/journal.pone.0174197	2	2	6	4	2	5	1	7	3	5	3	3	4	2	4	2	4	4	4	2	3	3	7
1910	R	R	R	S				S		S						RR/MDR	CC1	22768-15			Eastern Asia	China	China	Cross-sectional	2007	10.1371/journal.pone.0174197	2	2	6	4	2	5	1	5	3	5	2	3	3	2	4	2	4	4	2	2	3	4	8
3387	S	S	S	S				S		S						RIF-susceptible	L3-BG	7814-32	155	3 strains	Eastern Asia	China	China	Cross-sectional	2007	10.1371/journal.pone.0174197	2	2	6	4	2	5	1	6	3	5	3	3	4	2	4	2	4	4	2	2	3	3	8
3509	R	R	S	S				S		S						RIF-susceptible	CC1	22769-32	68	2 strains	Eastern Asia	China	China	Cross-sectional	2007	10.1371/journal.pone.0174197	2	2	6	4	2	5	1	4	3	5	3	3	3	2	4	2	4	4	2	2	3	3	6
3521	R	R	R	S				S		R						RR/MDR	CC1	22769-32	68	2 strains	Eastern Asia	China	China	Cross-sectional	2007	10.1371/journal.pone.0174197	2	2	6	4	2	5	1	4	3	5	3	3	3	2	4	2	4	4	2	2	3	3	6
3569	R	R	S	S				S		S						RIF-susceptible	L3-BG	22947-32			Eastern Asia	China	China	Cross-sectional	2007	10.1371/journal.pone.0174197	2	2	6	4	2	5	1	7	3	5	3	3	3	2	4	2	4	4	2	2	3	3	5
3602	S	S	S	S				S		S						RIF-susceptible	CC3	22948-32			Eastern Asia	China	China	Cross-sectional	2007	10.1371/journal.pone.0174197	2	2	5	4	2	5	1	4	3	5	3	3	3	2	4	2	4	4	2	2	3	3	8
3607	R	R	S	S				S		S						RIF-susceptible	CC5	22949-32			Eastern Asia	China	China	Cross-sectional	2007	10.1371/journal.pone.0174197	2	2	4	2	2	5	1	6	3	4	3	3	4	2	4	2	4	4	2	2	3	3	8
3628	S	S	S	S				R		S						RIF-susceptible	CC1	22950-69			Eastern Asia	China	China	Cross-sectional	2007	10.1371/journal.pone.0174197	2	3	6	4	2	5	1	3	3	5	2	3	3	2	4	2	2	3	2	2	3	3	8
3634	S	S	S	S				S		S						RIF-susceptible	L3-BG	22951-15			Eastern Asia	China	China	Cross-sectional	2007	10.1371/journal.pone.0174197	2	2	7	5	2	5	1	6	3	5	2	3	4	2	4	2	4	4	2	2	3	3	3
3648	R	R	S	R				S		S						RIF-susceptible	CC1	4536-32	50	7 strains	Eastern Asia	China	China	Cross-sectional	2007	10.1371/journal.pone.0174197	2	2	6	4	2	5	1	5	3	5	3	3	3	2	4	2	4	4	2	2	3	3	8
3652	R	R	S	S				S		S						RIF-susceptible	L3-BG	22953-15			Eastern Asia	China	China	Cross-sectional	2007	10.1371/journal.pone.0174197	2	2	7	2	2	5	1	6	3	5	2	3	4	2	4	2	4	4	2	2	3	4	8
3657	R	R	R	S				S		S						RR/MDR	L3-BG	8738-32	157	4 strains	Eastern Asia	China	China	Cross-sectional	2007	10.1371/journal.pone.0174197	2	2	6	4	2	5	1	5	3	5	3	3	4	2	4	2	4	4	2	2	3	3	8
3658	R	S	S	S				S		S						RIF-susceptible	L3-BG	22954-15	36	2 strains	Eastern Asia	China	China	Cross-sectional	2007	10.1371/journal.pone.0174197	2	2	7	2	2	5	1	7	3	5	2	3	4	2	4	2	4	4	2	2	3	3	8
3681	S	S	S	S				S		S						RIF-susceptible	CC5	22955-25			Eastern Asia	China	China	Cross-sectional	2007	10.1371/journal.pone.0174197	2	2	6	3	2	5	1	4	3	5	3	3	4	2	4	4	3	4	2	2	2	2	7
3682	R	S	S	S				S		S						RIF-susceptible	CC1	22956-32			Eastern Asia	China	China	Cross-sectional	2007	10.1371/journal.pone.0174197	2	2	6	4	2	5	1	5	3	3	3	3	2	2	3	6	4	4	2	2	3	3	8
3684	S	S	S	S				S		S						RIF-susceptible	CC1	22958-15			Eastern Asia	China	China	Cross-sectional	2007	10.1371/journal.pone.0174197	2	2	6	5	2	5	1	5	3	5	2	3	3	2	3	6	4	4	2	2	3	3	8
3685	R	S	S	S				S		S						RIF-susceptible	L3-BG	22954-15	36	2 strains	Eastern Asia	China	China	Cross-sectional	2007	10.1371/journal.pone.0174197	2	2	7	2	2	5	1	7	3	5	2	3	4	2	4	2	4	4	2	2	3	3	8
3686	R	S	S	S				S		S						RIF-susceptible	CC1	22959-792			Eastern Asia	China	China	Cross-sectional	2007	10.1371/journal.pone.0174197	2	2	6	4	2	5	1	2	5	5	3	2	3	2	4	1	4	4	2	2	3	3	7
3696	S	S	S	S				S		S						RIF-susceptible	CC1	22961-32			Eastern Asia	China	China	Cross-sectional	2007	10.1371/journal.pone.0174197	2	2	6	4	2	5	1	5	3	5	3	3	3	2	4	2	4	4	2	2	3	3	6
3700	R	S	S	S				S		S						RIF-susceptible	CC1	4536-32	50	7 strains	Eastern Asia	China	China	Cross-sectional	2007	10.1371/journal.pone.0174197	2	2	6	4	2	5	1	5	3	5	3	3	3	2	4	2	4	4	2	2	3	3	8
Shim-2	S	R	S	S				S		S							CC1	20864-1588			Southern Asia	Iran	Iran	Convenience	2015-2017	10.1038/s41598-019-54393-7	3	2	6	3	3	5	1	5	3	5	3	3	2	2	6	1	3	4	2	2	3	3	6
Shim-5	S	S	S	S				S		S							CC1	20867-?			Southern Asia	Iran	Iran	Convenience	2015-2017	10.1038/s41598-019-54393-7	3	2	6	6	0	5	1	5	3	5	4	3	3	2	6	2	3	4	2	2	3	4	6
Shim-6	S	S	S	S				S		S							L3-BG	20870-?			Southern Asia	Iran	Iran	Convenience	2015-2017	10.1038/s41598-019-54393-7	4	2	7	4	0	5	1	5	3	3	3	3	4	2	6	2	3	3	2	2	3	3	9
Shim-7	R	R	R	R				R		R							CC3	20876-1593			Southern Asia	Iran	Iran	Convenience	2015-2017	10.1038/s41598-019-54393-7	5	2	6	4	3	5	1	7	3	3	4	3	5	2	3	2	4	4	2	2	3	2	8
Shim-8	S	S	S	S				S		S							L3-BG	?-499			Southern Asia	Iran	Iran	Convenience	2015-2017	10.1038/s41598-019-54393-7	2	2	6	4	3	5	1	7	3	5	3	3	6	2	4	2	4	4	2	2	3	4	9
Shim-9	S	S	S	S				S		S							CC3	?-1595			Southern Asia	Iran	Iran	Convenience	2015-2017	10.1038/s41598-019-54393-7	2	2	5	4	3	5	1	7	3	5	4	3	5	2	4	2	4	4	2	2	3	3	8
Shim-10	S	R	S	S				S		S							CC3	?-1595			Southern Asia	Iran	Iran	Convenience	2015-2017	10.1038/s41598-019-54393-7	2	2	7	4	3	5	1	10	3	5	4	3	5	2	4	2	2	4	5	2	3	3	4
Shim-11	S	S	S	S				S		S							CC3	?-499			Southern Asia	Iran	Iran	Convenience	2015-2017	10.1038/s41598-019-54393-7	2	2	5	4	3	5	1	10	3	5	3	3	5	2	3	2	4	4	5	2	3	3	4
Shim-12	S	S	R	S				S		S							CC1	?-499			Southern Asia	Iran	Iran	Convenience	2015-2017	10.1038/s41598-019-54393-7	2	2	6	4	3	5	1	2	3	5	3	3	5	2	4	2	4	4	2	2	3	3	7
Shim-13	S	S	S	R				S		S							CC3	?-291			Southern Asia	Iran	Iran	Convenience	2015-2017	10.1038/s41598-019-54393-7	2	2	5	5	2	2	1	5	3	3	4	3	5	2	3	2	4	4	5	2	3	4	8
Shim-16	R	S	S	S				S		S							CC1	20890-?			Southern Asia	Iran	Iran	Convenience	2015-2017	10.1038/s41598-019-54393-7	2	2	7	4	0	5	1	9	3	5	4	3	4	2	4	2	2	4	4	2	3	3	4
Shim-18	S	S	S	S				S		S							L3-BG	20892-33			Southern Asia	Iran	Iran	Convenience	2015-2017	10.1038/s41598-019-54393-7	2	2	6	4	2	5	1	6	3	5	4	4	4	2	4	2	4	4	2	2	3	3	8
Shim-19	R	S	S	S				S		S							CC1	23830-32			Southern Asia	Iran	Iran	Convenience	2015-2017	10.1038/s41598-019-54393-7	2	2	7	4	2	5	1	9	3	5	3	3	2	2	4	2	2	4	4	2	3	3	4
Shim-20	S	S	S	R				S		S							CC3	20893-?			Southern Asia	Iran	Iran	Convenience	2015-2017	10.1038/s41598-019-54393-7	2	2	5	4	0	5	1	6	2	5	4	4	2	2	4	2	4	4	2	2	3	3	8
Shim-21	S	S	S	S				S		S							CC1	20899-?			Southern Asia	Iran	Iran	Convenience	2015-2017	10.1038/s41598-019-54393-7	2	2	5	4	0	5	1	5	3	5	3	2	3	2	6	2	2	4	2	2	1	3	6
Shim-22	S	S	S	R				S		S							CC3	20905-32			Southern Asia	Iran	Iran	Convenience	2015-2017	10.1038/s41598-019-54393-7	2	2	9	4	2	5	1	7	3	3	3	3	5	2	4	1	4	4	2	2	3	3	8
Shim-23	R	S	S	S						S							CC1	20908-15			Southern Asia	Iran	Iran	Convenience	2015-2017	10.1038/s41598-019-54393-7	2	2	5	3	2	5	1	5	3	4	2	3	4	2	6	2	3	4	2	2	3	4	6
Shim-25	R	S	S	R						S							CC3	1320-32	144	5 strains	Southern Asia	Iran	Iran	Convenience	2015-2017	10.1038/s41598-019-54393-7	2	2	5	4	2	5	1	7	3	5	3	3	2	2	4	2	4	4	2	2	3	3	8
Shim-26	S	R	S	R						R							CC3	?-33			Southern Asia	Iran	Iran	Convenience	2015-2017	10.1038/s41598-019-54393-7	2	2	5	4	2	5	1	7	3	5	4	3	5	2	4	0	4	4	2	2	3	3	8
Shim-27	S	S	S	S						S							CC3	20912-33			Southern Asia	Iran	Iran	Convenience	2015-2017	10.1038/s41598-019-54393-7	2	2	3	5	2	5	1	7	3	5	4	2	3	2	4	2	4	4	4	2	3	4	3
Shim-29	S	S	S	S						S							L3-BG	20913-?			Southern Asia	Iran	Iran	Convenience	2015-2017	10.1038/s41598-019-54393-7	2	3	6	4	0	5	1	7	2	3	3	5	5	2	4	2	4	4	2	2	2	3	8
Shim-30	R	S	R	R						R							CC3	?-15			Southern Asia	Iran	Iran	Convenience	2015-2017	10.1038/s41598-019-54393-7	2	2	0	4	2	5	1	7	3	5	2	3	2	1	4	2	4	4	2	2	3	3	8
Shim-32	S	S	S	R				S		S							CC1	20918-?			Southern Asia	Iran	Iran	Convenience	2015-2017	10.1038/s41598-019-54393-7	2	2	6	4	0	5	1	5	3	4	3	3	4	2	6	2	3	4	2	2	3	4	6
Shim-36	S	S	S	S						S							L3-BG	20922-32			Southern Asia	Iran	Iran	Convenience	2015-2017	10.1038/s41598-019-54393-7	2	2	6	4	2	5	1	7	3	4	3	2	3	2	4	2	4	4	2	2	3	3	5
Shim-38	S	S	S	R						S							CC1	20923-25			Southern Asia	Iran	Iran	Convenience	2015-2017	10.1038/s41598-019-54393-7	2	2	6	3	2	5	1	8	3	5	3	4	3	2	4	2	4	4	2	2	2	3	8
Shim-39	S	S	S	S				S		S							CC1	?-189			Southern Asia	Iran	Iran	Convenience	2015-2017	10.1038/s41598-019-54393-7	2	2	6	3	2	5	1	5	1	0	3	3	3	2	4	2	4	4	2	2	3	3	7
Shim-41	S	S	S	S				S		S							L3-BG	20925-32			Southern Asia	Iran	Iran	Convenience	2015-2017	10.1038/s41598-019-54393-7	2	2	6	5	2	5	1	7	3	5	3	4	4	2	4	2	4	4	2	2	3	3	5
Shim-42	S	S	S	S				S		S							CC1	20926-32			Southern Asia	Iran	Iran	Convenience	2015-2017	10.1038/s41598-019-54393-7	2	2	7	5	2	5	1	5	3	4	3	3	3	2	6	2	3	4	2	2	3	4	6
Shim-45	S	S	S	S				S		S							L3-BG	20930-499			Southern Asia	Iran	Iran	Convenience	2015-2017	10.1038/s41598-019-54393-7	2	2	6	4	3	5	1	7	3	5	3	3	2	2	4	2	4	4	2	2	3	4	9
Shim-47	S	S	S	S				S		S							CC3	23246-32			Southern Asia	Iran	Iran	Convenience	2015-2017	10.1038/s41598-019-54393-7	2	2	9	4	2	5	1	8	3	3	3	3	5	2	4	1	4	4	2	2	3	3	8
Shim-48	S	S	S	S				S		S							L3-BG	23247-?			Southern Asia	Iran	Iran	Convenience	2015-2017	10.1038/s41598-019-54393-7	2	2	5	4	0	5	1	8	2	3	3	5	5	2	4	2	4	4	2	2	2	3	8
Shim-49	S	S	S	S				S		S							CC3	?-229			Southern Asia	Iran	Iran	Convenience	2015-2017	10.1038/s41598-019-54393-7	2	2	6	3	2	5	1	6	2	3	3	2	5	2	4	2	4	4	2	2	3	3	3
Shim-50	S	S	S	S				S		S							CC3	23248-32			Southern Asia	Iran	Iran	Convenience	2015-2017	10.1038/s41598-019-54393-7	2	2	5	4	2	5	1	8	3	3	3	3	5	2	4	2	3	4	2	2	3	3	8
Shim-52	R	S	S	S				S		S							CC3	?-33			Southern Asia	Iran	Iran	Convenience	2015-2017	10.1038/s41598-019-54393-7	2	2	7	4	2	5	1	9	3	3	4	3	4	2	2	2	2	4	5	2	3	3	5
Shim-54	R	S	S	S													CC1	23831-15	272	2 strains	Southern Asia	Iran	Iran	Convenience	2015-2017	10.1038/s41598-019-54393-7	2	2	6	5	2	5	1	5	3	6	2	3	3	2	5	2	3	4	2	2	3	3	6
Shim-55	S	S	S	S													CC1	23831-15	272	2 strains	Southern Asia	Iran	Iran	Convenience	2015-2017	10.1038/s41598-019-54393-7	2	2	6	5	2	5	1	5	3	6	2	3	3	2	5	2	3	4	2	2	3	3	6
Shim-56	S	S	R	S													CC1	23253-17			Southern Asia	Iran	Iran	Convenience	2015-2017	10.1038/s41598-019-54393-7	2	2	7	4	2	5	1	10	3	6	2	3	4	2	5	2	2	4	4	2	2	4	4
Shim-57	S	S	S	S													CC1	23254-15	274	2 strains	Southern Asia	Iran	Iran	Convenience	2015-2017	10.1038/s41598-019-54393-7	2	2	7	4	2	5	1	10	3	6	2	3	3	2	5	2	2	4	4	2	3	3	4
Shim-58	S	S	S	S													CC1	23255-15	273	6 strains	Southern Asia	Iran	Iran	Convenience	2015-2017	10.1038/s41598-019-54393-7	2	2	7	4	2	5	1	10	3	6	2	3	4	2	5	2	2	4	4	2	3	3	4
Shim-59	S	S	S	S													CC1	23255-15	273	6 strains	Southern Asia	Iran	Iran	Convenience	2015-2017	10.1038/s41598-019-54393-7	2	2	7	4	2	5	1	10	3	6	2	3	4	2	5	2	2	4	4	2	3	3	4
Shim-60	S	S	S	S													CC1	23255-15	273	6 strains	Southern Asia	Iran	Iran	Convenience	2015-2017	10.1038/s41598-019-54393-7	2	2	7	4	2	5	1	10	3	6	2	3	4	2	5	2	2	4	4	2	3	3	4
Shim-61	S	S	S	S													CC1	23254-15	274	2 strains	Southern Asia	Iran	Iran	Convenience	2015-2017	10.1038/s41598-019-54393-7	2	2	7	4	2	5	1	10	3	6	2	3	3	2	5	2	2	4	4	2	3	3	4
Shim-62	R	S	S	S													CC1	23832-15			Southern Asia	Iran	Iran	Convenience	2015-2017	10.1038/s41598-019-54393-7	2	2	7	4	2	5	1	10	3	6	2	3	2	2	5	2	2	4	4	2	3	3	4
Shim-63	S	S	S	S													CC1	23255-15	273	6 strains	Southern Asia	Iran	Iran	Convenience	2015-2017	10.1038/s41598-019-54393-7	2	2	7	4	2	5	1	10	3	6	2	3	4	2	5	2	2	4	4	2	3	3	4
Shim-64	S	S	S	S													CC1	23255-15	273	6 strains	Southern Asia	Iran	Iran	Convenience	2015-2017	10.1038/s41598-019-54393-7	2	2	7	4	2	5	1	10	3	6	2	3	4	2	5	2	2	4	4	2	3	3	4
Shim-65	S	S	S	S													CC1	23255-15	273	6 strains	Southern Asia	Iran	Iran	Convenience	2015-2017	10.1038/s41598-019-54393-7	2	2	7	4	2	5	1	10	3	6	2	3	4	2	5	2	2	4	4	2	3	3	4
Shim-66	S	S	S	S													CC1	23258-62			Southern Asia	Iran	Iran	Convenience	2015-2017	10.1038/s41598-019-54393-7	2	2	7	5	2	6	1	5	3	6	2	3	1	2	5	2	4	4	4	2	3	3	8
Shim-67	R	R	S	S													CC1	23259-15			Southern Asia	Iran	Iran	Convenience	2015-2017	10.1038/s41598-019-54393-7	2	2	7	4	2	5	1	5	3	6	2	3	2	2	5	2	2	4	4	2	3	3	4
Shim-69	S	S	S	S													CC1	23261-155			Southern Asia	Iran	Iran	Convenience	2015-2017	10.1038/s41598-019-54393-7	2	2	1	3	1	6	1	6	3	6	2	3	3	2	5	2	4	4	2	2	3	3	8
Shim-70	S	S	S	S													L3-BG	23262-15			Southern Asia	Iran	Iran	Convenience	2015-2017	10.1038/s41598-019-54393-7	2	2	1	3	2	5	1	2	3	6	2	2	4	2	4	2	4	4	2	2	3	2	5
Shim-71	S	S	S	S													CC1	23833-15	39	2 strains	Southern Asia	Iran	Iran	Convenience	2015-2017	10.1038/s41598-019-54393-7	2	2	6	3	2	5	1	5	3	6	2	4	3	2	4	2	4	4	2	2	3	3	8
Shim-72	S	S	S	S													CC1	23833-15	39	2 strains	Southern Asia	Iran	Iran	Convenience	2015-2017	10.1038/s41598-019-54393-7	2	2	6	3	2	5	1	5	3	6	2	4	3	2	4	2	4	4	2	2	3	3	8
Shim-76																	CC1	?-33			Southern Asia	Iran	Iran	Convenience	2015-2017	10.1038/s41598-019-54393-7	2	2	7	5	2	5	1	5	3	5	4	4	5	2	4	2	4	4	2	2	3	3	9
Shim-77	S	S	S	S													L3-BG	?-33			Southern Asia	Iran	Iran	Convenience	2015-2017	10.1038/s41598-019-54393-7	2	2	6	4	2	5	1	8	3	3	4	1	4	2	4	2	4	4	2	2	3	3	4
Shim-78	S	S	S	S													CC3	23268-32			Southern Asia	Iran	Iran	Convenience	2015-2017	10.1038/s41598-019-54393-7	2	3	5	4	2	5	1	7	3	3	3	3	4	2	5	2	4	4	4	2	3	3	4
Shim-79	S	S	S	S													CC3	23269-1177			Southern Asia	Iran	Iran	Convenience	2015-2017	10.1038/s41598-019-54393-7	2	3	4	4	2	5	1	5	1	3	4	5	2	2	4	2	3	4	2	2	3	3	8
Shim-80	R	R	S	S													CC3	?-33			Southern Asia	Iran	Iran	Convenience	2015-2017	10.1038/s41598-019-54393-7	2	2	7	4	2	5	1	9	3	3	4	3	4	2	2	2	2	4	6	2	3	3	5
Shim-81	S	S	S	S													L3-BG	?-33			Southern Asia	Iran	Iran	Convenience	2015-2017	10.1038/s41598-019-54393-7	2	2	6	4	2	5	1	8	3	3	4	1	4	2	4	2	4	4	2	2	3	3	4
Shim-82	S	S	S	R													L3-BG	23270-33			Southern Asia	Iran	Iran	Convenience	2015-2017	10.1038/s41598-019-54393-7	2	2	7	5	2	5	1	6	3	6	4	3	4	2	4	2	4	4	2	2	3	3	8
Shim-83	S	S	S	S													CC3	?-1176			Southern Asia	Iran	Iran	Convenience	2015-2017	10.1038/s41598-019-54393-7	2	2	5	4	2	5	1	5	2	3	4	4	2	2	4	2	4	4	2	2	3	3	8
Shim-84	S	S	R	S													CC1	23271-33			Southern Asia	Iran	Iran	Convenience	2015-2017	10.1038/s41598-019-54393-7	2	2	7	5	2	5	1	5	3	5	4	4	5	2	4	2	4	4	2	2	3	3	9
Shim-86	S	S	S	S													CC1	23272-33			Southern Asia	Iran	Iran	Convenience	2015-2017	10.1038/s41598-019-54393-7	2	2	6	2	2	5	1	7	3	6	4	3	1	2	4	2	3	4	2	2	3	2	7
Shim-87	S	S	S	S													CC3	23273-32			Southern Asia	Iran	Iran	Convenience	2015-2017	10.1038/s41598-019-54393-7	2	3	9	4	2	5	1	7	3	3	3	3	5	2	4	1	4	4	2	2	3	3	8
Shim-88	S	S	S	S													L3-BG	23274-?			Southern Asia	Iran	Iran	Convenience	2015-2017	10.1038/s41598-019-54393-7	2	3	6	4	0	5	1	5	2	3	3	3	4	2	4	2	4	4	2	2	3	3	8
Shim-89	S	S	S	S													L3-BG	20913-?			Southern Asia	Iran	Iran	Convenience	2015-2017	10.1038/s41598-019-54393-7	2	3	6	4	0	5	1	7	2	3	3	5	5	2	4	2	4	4	2	2	2	3	8
Shim-91	R	S	S	S													CC3	?-33			Southern Asia	Iran	Iran	Convenience	2015-2017	10.1038/s41598-019-54393-7	2	2	7	4	2	5	1	9	3	3	4	3	4	2	2	2	2	4	6	2	3	3	5
Shim-93	S	S	S	S													CC3	23275-32			Southern Asia	Iran	Iran	Convenience	2015-2017	10.1038/s41598-019-54393-7	2	2	5	4	2	5	1	7	3	3	3	3	5	2	4	2	3	4	2	2	3	3	8
Shim-94	S	S	S	S													CC1	23276-145			Southern Asia	Iran	Iran	Convenience	2015-2017	10.1038/s41598-019-54393-7	2	2	6	4	1	5	1	5	3	3	3	3	4	2	6	1	3	4	2	2	3	3	6
Shim-95	S	S	S	S													CC3	?-32			Southern Asia	Iran	Iran	Convenience	2015-2017	10.1038/s41598-019-54393-7	2	2	6	3	2	5	1	6	3	3	3	2	5	2	4	2	4	4	2	2	3	3	3
Man-6	S	S	S	S												RIF-susceptible	CC3	20766-62	208	3 strains	Southern Asia	Iran	Iran	Cross-sectional	2014-2015	10.1016/j.tube.2018.08.003	2	2	5	4	2	6	1	7	3	5	2	3	5	2	4	2	4	4	2	2	3	2	8
Man-11	S	S	S	S												RIF-susceptible	CC1	20770-32	74	3 strains	Southern Asia	Iran	Iran	Cross-sectional	2014-2015	10.1016/j.tube.2018.08.003	2	2	6	4	2	5	1	5	3	5	3	2	3	2	4	2	4	4	2	2	3	3	8
Man-23	S	S	S	S												RIF-susceptible	CC3	20766-?			Southern Asia	Iran	Iran	Cross-sectional	2014-2015	10.1016/j.tube.2018.08.003	2	2	5	4	2	6	1	7	3	5	0	3	5	2	4	2	4	4	2	2	3	2	8
Man-27	S	S	S	S												RIF-susceptible	CC3	20780-62			Southern Asia	Iran	Iran	Cross-sectional	2014-2015	10.1016/j.tube.2018.08.003	2	2	5	4	2	6	1	7	3	5	2	3	4	2	4	2	4	4	2	2	3	2	8
Man-32	R	S	S	S												RIF-susceptible	L3-BG	20782-32			Southern Asia	Iran	Iran	Cross-sectional	2014-2015	10.1016/j.tube.2018.08.003	2	2	5	4	2	5	1	9	3	4	3	3	4	2	5	2	4	4	2	2	3	3	8
Man-33	S	S	S	S												RIF-susceptible	CC3	20783-32			Southern Asia	Iran	Iran	Cross-sectional	2014-2015	10.1016/j.tube.2018.08.003	2	2	5	4	2	5	1	7	3	5	3	3	2	2	4	2	4	4	2	2	3	3	8
Man-49	S	S	S	S												RIF-susceptible	CC3	20798-32			Southern Asia	Iran	Iran	Cross-sectional	2014-2015	10.1016/j.tube.2018.08.003	2	2	6	2	2	5	1	7	3	5	3	3	5	2	4	2	4	4	2	2	3	3	8
Man-56	S	S	S	S												RIF-susceptible	CC3	20802-62			Southern Asia	Iran	Iran	Cross-sectional	2014-2015	10.1016/j.tube.2018.08.003	2	2	5	4	2	6	1	7	3	5	2	3	5	2	4	2	4	4	2	2	3	2	7
Man-62	S	S	S	S												RIF-susceptible	L3-BG	20807-32			Southern Asia	Iran	Iran	Cross-sectional	2014-2015	10.1016/j.tube.2018.08.003	2	2	6	4	2	5	1	5	3	5	3	3	4	2	6	2	4	4	2	2	3	3	8
Man-64	S	S	S	S												RIF-susceptible	L3-BG	6783-32	44	2 strains	Southern Asia	Iran	Iran	Cross-sectional	2014-2015	10.1016/j.tube.2018.08.003	2	2	6	4	2	5	1	7	3	5	3	3	3	2	4	2	4	4	2	2	3	3	8
Man-69	S	S	S	S												RIF-susceptible	CC3	20811-62			Southern Asia	Iran	Iran	Cross-sectional	2014-2015	10.1016/j.tube.2018.08.003	2	2	5	2	2	6	1	7	3	7	2	3	3	2	4	2	3	4	2	2	3	2	8
Man-76	S	S	S	S												RIF-susceptible	L3-BG	20815-32			Southern Asia	Iran	Iran	Cross-sectional	2014-2015	10.1016/j.tube.2018.08.003	2	2	6	4	2	5	1	7	3	5	3	3	3	2	4	2	4	4	4	2	3	3	2
Man-86	S	S	S	S												RIF-susceptible	L3-BG	17494-32	178	3 strains	Southern Asia	Iran	Iran	Cross-sectional	2014-2015	10.1016/j.tube.2018.08.003	2	2	6	4	2	5	1	8	3	4	3	3	4	2	5	2	4	4	2	2	3	3	8
Man-87	S	S	S	S												RIF-susceptible	CC4	20820-32			Southern Asia	Iran	Iran	Cross-sectional	2014-2015	10.1016/j.tube.2018.08.003	2	2	6	4	2	5	1	8	3	4	3	3	4	2	4	2	4	4	4	2	3	4	8
Man-88	S	S	S	S												RIF-susceptible	L3-BG	20821-32			Southern Asia	Iran	Iran	Cross-sectional	2014-2015	10.1016/j.tube.2018.08.003	2	2	7	4	2	5	1	8	3	4	3	3	4	2	4	2	4	4	2	2	3	3	8
Man-95	S	S	S	S												RIF-susceptible	CC1	20825-32			Southern Asia	Iran	Iran	Cross-sectional	2014-2015	10.1016/j.tube.2018.08.003	2	2	6	4	2	5	1	7	3	3	3	2	3	2	4	2	4	4	2	2	3	3	7
Man-99	S	S	S	S												RIF-susceptible	CC1	12566-32	41	2 strains	Southern Asia	Iran	Iran	Cross-sectional	2014-2015	10.1016/j.tube.2018.08.003	2	2	6	4	2	5	1	5	3	5	3	3	3	2	5	2	4	4	2	2	3	3	8
Man-103	S	S	S	S												RIF-susceptible	CC1	20827-32			Southern Asia	Iran	Iran	Cross-sectional	2014-2015	10.1016/j.tube.2018.08.003	2	2	6	4	2	5	1	5	3	5	3	3	3	2	6	2	4	4	2	2	3	3	8
Man-105	S	S	S	S												RIF-susceptible	CC3	20766-62	208	3 strains	Southern Asia	Iran	Iran	Cross-sectional	2014-2015	10.1016/j.tube.2018.08.003	2	2	5	4	2	6	1	7	3	5	2	3	5	2	4	2	4	4	2	2	3	2	8
Man-106	S	S	S	S												RIF-susceptible	L3-BG	20828-32			Southern Asia	Iran	Iran	Cross-sectional	2014-2015	10.1016/j.tube.2018.08.003	2	2	6	4	2	5	1	5	3	2	3	3	4	2	6	2	4	4	2	2	3	3	8
Man-112	S	S	S	S												RIF-susceptible	L3-BG	20832-32			Southern Asia	Iran	Iran	Cross-sectional	2014-2015	10.1016/j.tube.2018.08.003	2	2	5	4	2	5	1	5	3	5	3	2	4	2	4	2	4	4	2	2	3	3	8
Man-118	S	S	S	S												RIF-susceptible	L3-BG	20835-32			Southern Asia	Iran	Iran	Cross-sectional	2014-2015	10.1016/j.tube.2018.08.003	2	2	6	4	2	5	1	7	3	4	3	3	5	2	4	2	4	4	2	2	3	3	7
Man-126	S	S	S	S												RIF-susceptible	CC3	20839-62			Southern Asia	Iran	Iran	Cross-sectional	2014-2015	10.1016/j.tube.2018.08.003	2	2	5	4	2	6	1	7	3	5	2	3	5	2	3	2	4	4	2	2	3	2	8
Man-128	S	S	S	S												RIF-susceptible	CC3	20840-62			Southern Asia	Iran	Iran	Cross-sectional	2014-2015	10.1016/j.tube.2018.08.003	2	2	5	4	2	6	1	7	3	5	2	3	5	2	3	2	4	4	2	2	3	2	8
Man-136	R	S	S	S												RIF-susceptible	L3-BG	20844-32			Southern Asia	Iran	Iran	Cross-sectional	2014-2015	10.1016/j.tube.2018.08.003	2	2	6	4	2	5	1	8	3	4	3	3	5	2	5	2	4	4	2	2	3	3	8
Man-139	S	S	S	S												RIF-susceptible	CC3	20847-32			Southern Asia	Iran	Iran	Cross-sectional	2014-2015	10.1016/j.tube.2018.08.003	2	2	3	2	2	5	1	7	3	5	3	3	2	2	4	2	4	4	2	2	3	3	8
Man-148	S	S	S	S												RIF-susceptible	CC3	145-62	209	8 strains	Southern Asia	Iran	Iran	Cross-sectional	2014-2015	10.1016/j.tube.2018.08.003	2	2	5	4	2	6	1	7	3	5	2	3	5	2	4	2	4	4	2	2	3	2	8
Man-156	S	S	S	S												RIF-susceptible	L3-BG	20857-32			Southern Asia	Iran	Iran	Cross-sectional	2014-2015	10.1016/j.tube.2018.08.003	2	2	6	2	2	5	1	9	3	5	3	4	4	2	4	2	4	4	2	2	3	3	5
Man-158	S	S	S	S												RIF-susceptible	CC3	20766-62	208	3 strains	Southern Asia	Iran	Iran	Cross-sectional	2014-2015	10.1016/j.tube.2018.08.003	2	2	5	4	2	6	1	7	3	5	2	3	5	2	4	2	4	4	2	2	3	2	8
Man-162	S	S	S	S												RIF-susceptible	L3-BG	20861-32			Southern Asia	Iran	Iran	Cross-sectional	2014-2015	10.1016/j.tube.2018.08.003	2	2	6	4	2	5	1	9	3	4	3	3	4	2	4	2	4	4	2	2	3	3	8
Man-164	R	S	S	S												RIF-susceptible	L3-BG	20862-?			Southern Asia	Iran	Iran	Cross-sectional	2014-2015	10.1016/j.tube.2018.08.003	2	2	6	4	0	5	1	9	3	4	3	3	4	2	6	2	4	4	2	2	3	3	8
ABI-DC760	S	S	S	S													CC2	1064-32	5	103 strains	Eastern Africa	Ethiopia	Ethiopia	Convenience	2016-2017	10.1371/journal.pone.0198054	2	2	7	4	2	5	1	1	3	4	3	4	4	2	3	2	4	4	2	2	3	2	5
ABI-JC822	S	S	S	S													CC5	20729-25			Eastern Africa	Ethiopia	Ethiopia	Convenience	2016-2017	10.1371/journal.pone.0198055	2	2	4	3	2	5	1	3	3	4	3	3	4	2	2	2	4	4	2	2	2	3	7
ABI-HC619	S	S	S	S													CC1	1557-32	51	78 strains	Eastern Africa	Ethiopia	Ethiopia	Convenience	2016-2017	10.1371/journal.pone.0198056	2	2	6	4	2	5	1	5	3	5	3	3	3	2	4	2	4	4	2	2	3	3	7
ABI-JC832	S	S	S	S													CC2	1064-32	5	103 strains	Eastern Africa	Ethiopia	Ethiopia	Convenience	2016-2017	10.1371/journal.pone.0198057	2	2	7	4	2	5	1	1	3	4	3	4	4	2	3	2	4	4	2	2	3	2	5
ABI-HC637	R	S	S	S													CC2	1064-32	5	103 strains	Eastern Africa	Ethiopia	Ethiopia	Convenience	2016-2017	10.1371/journal.pone.0198058	2	2	7	4	2	5	1	1	3	4	3	4	4	2	3	2	4	4	2	2	3	2	5
ABI-DC731	S	S	S	S													CC2	1064-32	5	103 strains	Eastern Africa	Ethiopia	Ethiopia	Convenience	2016-2017	10.1371/journal.pone.0198059	2	2	7	4	2	5	1	1	3	4	3	4	4	2	3	2	4	4	2	2	3	2	5
ABI-HS057	S	S	S	S													CC5	20730-32			Eastern Africa	Ethiopia	Ethiopia	Convenience	2016-2017	10.1371/journal.pone.0198060	2	2	4	3	2	5	1	6	3	4	3	3	4	2	4	1	4	4	2	2	3	3	7
ABI-HS188	S	S	S	S													CC1	?-32			Eastern Africa	Ethiopia	Ethiopia	Convenience	2016-2017	10.1371/journal.pone.0198061	2	2	6	3	2	5	1	5	3	0	3	3	3	2	2	2	6	4	2	2	3	3	7
ABI-JC805	S	S	S	S													CC1	1061-32	100	34 strains	Eastern Africa	Ethiopia	Ethiopia	Convenience	2016-2017	10.1371/journal.pone.0198062	2	2	6	4	2	5	1	5	3	6	3	3	1	2	4	2	4	4	2	2	3	3	7
ABI-DC747	S	S	S	S													CC2	?-32			Eastern Africa	Ethiopia	Ethiopia	Convenience	2016-2017	10.1371/journal.pone.0198063	2	2	7	4	2	5	1	1	3	4	3	4	4	2	3	2	4	4	2	2	3	2	5
ABI-HS214	R	S	S	S													CC2	1064-32	5	103 strains	Eastern Africa	Ethiopia	Ethiopia	Convenience	2016-2017	10.1371/journal.pone.0198064	2	2	7	4	2	5	1	1	3	4	3	4	4	2	3	2	4	4	2	2	3	2	5
ABI-DC730	S	S	S	S													CC2	1064-32	5	103 strains	Eastern Africa	Ethiopia	Ethiopia	Convenience	2016-2017	10.1371/journal.pone.0198065	2	2	7	4	2	5	1	1	3	4	3	4	4	2	3	2	4	4	2	2	3	2	5
ABI-HS097	R	S	S	S													CC2	1064-32	5	103 strains	Eastern Africa	Ethiopia	Ethiopia	Convenience	2016-2017	10.1371/journal.pone.0198066	2	2	7	4	2	5	1	1	3	4	3	4	4	2	3	2	4	4	2	2	3	2	5
ABI-HC652	S	S	S	S													CC1	1557-32	51	78 strains	Eastern Africa	Ethiopia	Ethiopia	Convenience	2016-2017	10.1371/journal.pone.0198067	2	2	6	4	2	5	1	5	3	5	3	3	3	2	4	2	4	4	2	2	3	3	7
ABI-HC642	S	S	S	R													CC2	1064-32	5	103 strains	Eastern Africa	Ethiopia	Ethiopia	Convenience	2016-2017	10.1371/journal.pone.0198068	2	2	7	4	2	5	1	1	3	4	3	4	4	2	3	2	4	4	2	2	3	2	5
ABI-HC626	S	S	S	S													CC2	1064-32	5	103 strains	Eastern Africa	Ethiopia	Ethiopia	Convenience	2016-2017	10.1371/journal.pone.0198069	2	2	7	4	2	5	1	1	3	4	3	4	4	2	3	2	4	4	2	2	3	2	5
ABI-JC804	S	S	S	S													CC5	18539-25	187	2 strains	Eastern Africa	Ethiopia	Ethiopia	Convenience	2016-2017	10.1371/journal.pone.0198070	2	2	4	3	2	5	1	7	3	4	3	3	4	2	2	2	4	4	2	2	2	3	7
ABI-DC716	S	S	S	S													CC2	1064-32	5	103 strains	Eastern Africa	Ethiopia	Ethiopia	Convenience	2016-2017	10.1371/journal.pone.0198071	2	2	7	4	2	5	1	1	3	4	3	4	4	2	3	2	4	4	2	2	3	2	5
ABI-JC844	S	R	S	S													CC2	?-32			Eastern Africa	Ethiopia	Ethiopia	Convenience	2016-2017	10.1371/journal.pone.0198072	2	2	7	4	2	5	1	1	3	4	3	4	4	2	3	0	4	4	2	2	3	2	5
ABI-JC829	S	S	S	S													CC2	3386-32			Eastern Africa	Ethiopia	Ethiopia	Convenience	2016-2017	10.1371/journal.pone.0198073	2	2	7	4	2	5	1	1	3	4	3	2	4	2	3	2	4	4	2	2	3	2	5
ABI-JC801	S	S	S	S													CC1	20731-32			Eastern Africa	Ethiopia	Ethiopia	Convenience	2016-2017	10.1371/journal.pone.0198074	2	2	6	4	2	5	1	5	3	6	3	3	1	2	4	2	4	4	2	2	3	3	3
ABI-HC623	S	S	S	S													CC2	1064-32	5	103 strains	Eastern Africa	Ethiopia	Ethiopia	Convenience	2016-2017	10.1371/journal.pone.0198075	2	2	7	4	2	5	1	1	3	4	3	4	4	2	3	2	4	4	2	2	3	2	5
ABI-HS091	R	S	S	S													CC1	1557-32	51	78 strains	Eastern Africa	Ethiopia	Ethiopia	Convenience	2016-2017	10.1371/journal.pone.0198076	2	2	6	4	2	5	1	5	3	5	3	3	3	2	4	2	4	4	2	2	3	3	7
ABI-JS549	S	S	S	S													CC2	17325-32	15	2 strains	Eastern Africa	Ethiopia	Ethiopia	Convenience	2016-2017	10.1371/journal.pone.0198077	2	2	7	4	2	5	1	1	3	4	3	3	2	2	3	2	4	4	2	2	3	2	5
ABI-HC644	S	R	S	S													CC2	1422-164			Eastern Africa	Ethiopia	Ethiopia	Convenience	2016-2017	10.1371/journal.pone.0198078	2	2	7	4	2	5	1	1	3	4	1	4	4	2	3	2	3	4	2	2	3	2	5
ABI-HC621	S	S	S	S													CC1	?-32			Eastern Africa	Ethiopia	Ethiopia	Convenience	2016-2017	10.1371/journal.pone.0198079	2	2	6	5	2	5	1	5	3	5	3	3	3	2	4	2	4	4	2	2	3	3	0
ABI-DC746	S	S	S	S													CC2	1064-32	5	103 strains	Eastern Africa	Ethiopia	Ethiopia	Convenience	2016-2017	10.1371/journal.pone.0198080	2	2	7	4	2	5	1	1	3	4	3	4	4	2	3	2	4	4	2	2	3	2	5
ABI-DC710	S	S	S	S													CC2	12539-32	9	2 strains	Eastern Africa	Ethiopia	Ethiopia	Convenience	2016-2017	10.1371/journal.pone.0198081	2	2	7	4	2	5	1	1	3	4	3	4	4	2	1	2	4	4	2	2	3	2	5
ABI-HC643	S	S	S	S													CC2	1064-32	5	103 strains	Eastern Africa	Ethiopia	Ethiopia	Convenience	2016-2017	10.1371/journal.pone.0198082	2	2	7	4	2	5	1	1	3	4	3	4	4	2	3	2	4	4	2	2	3	2	5
ABI-HC627	S	S	S	S													CC2	1064-32	5	103 strains	Eastern Africa	Ethiopia	Ethiopia	Convenience	2016-2017	10.1371/journal.pone.0198083	2	2	7	4	2	5	1	1	3	4	3	4	4	2	3	2	4	4	2	2	3	2	5
ABI-DC744	S	S	R	S													CC2	1064-32	5	103 strains	Eastern Africa	Ethiopia	Ethiopia	Convenience	2016-2017	10.1371/journal.pone.0198084	2	2	7	4	2	5	1	1	3	4	3	4	4	2	3	2	4	4	2	2	3	2	5
ABI-HC651	S	S	S	S													CC2	1064-32	5	103 strains	Eastern Africa	Ethiopia	Ethiopia	Convenience	2016-2017	10.1371/journal.pone.0198085	2	2	7	4	2	5	1	1	3	4	3	4	4	2	3	2	4	4	2	2	3	2	5
ABI-JC834	S	S	S	S													CC2	1064-32	5	103 strains	Eastern Africa	Ethiopia	Ethiopia	Convenience	2016-2017	10.1371/journal.pone.0198086	2	2	7	4	2	5	1	1	3	4	3	4	4	2	3	2	4	4	2	2	3	2	5
ABI-HS184	S	S	S	S													CC2	?-32			Eastern Africa	Ethiopia	Ethiopia	Convenience	2016-2017	10.1371/journal.pone.0198087	2	2	7	4	2	5	1	1	3	4	3	4	4	2	3	0	4	4	2	2	3	2	5
ABI-DC749	S	S	R	S													CC2	?-32			Eastern Africa	Ethiopia	Ethiopia	Convenience	2016-2017	10.1371/journal.pone.0198088	2	2	7	4	2	5	1	1	3	4	3	4	4	2	3	0	4	4	2	2	3	2	5
ABI-DC703	R	S	S	S													CC2	1064-32	5	103 strains	Eastern Africa	Ethiopia	Ethiopia	Convenience	2016-2017	10.1371/journal.pone.0198089	2	2	7	4	2	5	1	1	3	4	3	4	4	2	3	2	4	4	2	2	3	2	5
PCR00044-1																	CC2	1064-32	5	103 strains	Eastern Africa	Ethiopia	USA	Population-based	2006–2010	10.1016/j.tube.2017.05.003	2	2	7	4	2	5	1	1	3	4	3	4	4	2	3	2	4	4	2	2	3	2	5
PCR00044-2																	CC2	1064-32	5	103 strains	Eastern Africa	Tanzania	USA	Population-based	2006–2010	10.1016/j.tube.2017.05.003	2	2	7	4	2	5	1	1	3	4	3	4	4	2	3	2	4	4	2	2	3	2	5
PCR00044-3																	CC2	1064-32	5	103 strains	Eastern Africa	Tanzania	USA	Population-based	2006–2010	10.1016/j.tube.2017.05.003	2	2	7	4	2	5	1	1	3	4	3	4	4	2	3	2	4	4	2	2	3	2	5
Yog-102																	CC1	9043-2006			Southern Asia	Nepal	Nepal	MDR-cohort	2008-2013	10.1016/j.ijid.2017.06.010	2	2	5	4	2	5	1	5	3	5	3	3	3	2	4	2	4	3	2	2	8	3	7
Yog-127	S	R	R	S													L3-BG	23277-2006	228	2 strains	Southern Asia	Nepal	Nepal	MDR-cohort	2008-2013	10.1016/j.ijid.2017.06.010	2	2	5	4	2	5	1	5	3	5	3	3	5	2	4	2	4	3	2	2	8	3	5
Yog-130	S	R	R	R													L3-BG	23277-2006	228	2 strains	Southern Asia	Nepal	Nepal	MDR-cohort	2008-2013	10.1016/j.ijid.2017.06.010	2	2	5	4	2	5	1	5	3	5	3	3	5	2	4	2	4	3	2	2	8	3	5
Yog-6																	L3-BG	23278-2006			Southern Asia	Nepal	Nepal	MDR-cohort	2008-2013	10.1016/j.ijid.2017.06.010	2	2	5	4	2	5	1	6	3	5	3	3	4	2	4	2	4	3	2	2	8	3	5
Yog-342	S	R	R	S													L3-BG	10425-2006	224	2 strains	Southern Asia	Nepal	Nepal	MDR-cohort	2008-2013	10.1016/j.ijid.2017.06.010	2	2	6	4	2	5	1	5	3	5	3	3	4	2	4	2	4	3	2	2	8	3	7
Yog-479	R	R	R	R													L3-BG	10425-2006	224	2 strains	Southern Asia	Nepal	Nepal	MDR-cohort	2008-2013	10.1016/j.ijid.2017.06.010	2	2	6	4	2	5	1	5	3	5	3	3	4	2	4	2	4	3	2	2	8	3	7
Yog-473																	L3-BG	8738-2006			Southern Asia	Nepal	Nepal	MDR-cohort	2008-2013	10.1016/j.ijid.2017.06.010	2	2	6	4	2	5	1	5	3	5	3	3	4	2	4	2	4	3	2	2	8	3	8
Yog-49																	L3-BG	23279-2006			Southern Asia	Nepal	Nepal	MDR-cohort	2008-2013	10.1016/j.ijid.2017.06.010	2	2	5	3	2	5	1	5	3	5	3	3	4	2	4	2	4	3	2	2	8	3	7
Yog-400	R	R	R	R													L3-BG	23280-2006	227	4 strains	Southern Asia	Nepal	Nepal	MDR-cohort	2008-2013	10.1016/j.ijid.2017.06.010	2	2	5	4	2	5	1	3	3	5	3	3	4	2	4	2	4	3	2	2	8	3	7
Yog-414	R	R	R	R													L3-BG	23280-2006	227	4 strains	Southern Asia	Nepal	Nepal	MDR-cohort	2008-2013	10.1016/j.ijid.2017.06.010	2	2	5	4	2	5	1	3	3	5	3	3	4	2	4	2	4	3	2	2	8	3	7
Yog-417	R	R	R	S													L3-BG	23280-2006	227	4 strains	Southern Asia	Nepal	Nepal	MDR-cohort	2008-2013	10.1016/j.ijid.2017.06.010	2	2	5	4	2	5	1	3	3	5	3	3	4	2	4	2	4	3	2	2	8	3	7
Yog-491	R	R	R	S													L3-BG	23280-2006	227	4 strains	Southern Asia	Nepal	Nepal	MDR-cohort	2008-2013	10.1016/j.ijid.2017.06.010	2	2	5	4	2	5	1	3	3	5	3	3	4	2	4	2	4	3	2	2	8	3	7
Yog-524																	L3-BG	23281-2006			Southern Asia	Nepal	Nepal	MDR-cohort	2008-2013	10.1016/j.ijid.2017.06.010	2	2	5	4	2	5	1	4	3	5	3	3	4	2	4	2	4	3	2	2	8	3	7
Yog-88																	L3-BG	23282-2006			Southern Asia	Nepal	Nepal	MDR-cohort	2008-2013	10.1016/j.ijid.2017.06.010	2	2	5	3	2	5	1	3	3	5	3	3	4	2	4	2	4	3	2	2	8	3	8
Yog-54																	L3-BG	23283-2006			Southern Asia	Nepal	Nepal	MDR-cohort	2008-2013	10.1016/j.ijid.2017.06.010	2	2	5	4	2	5	1	5	3	5	3	3	4	2	4	2	3	3	2	2	8	3	7
Yog-114																	L3-BG	23284-2007			Southern Asia	Nepal	Nepal	MDR-cohort	2008-2013	10.1016/j.ijid.2017.06.010	2	2	5	3	2	5	1	6	3	5	3	3	5	2	4	2	3	3	2	2	6	3	7
Yog-129																	L3-BG	23285-2006			Southern Asia	Nepal	Nepal	MDR-cohort	2008-2013	10.1016/j.ijid.2017.06.010	2	2	5	4	2	5	1	6	3	5	3	3	5	2	4	2	3	3	2	2	8	3	7
Yog-69																	L3-BG	19899-2006	229	2 strains	Southern Asia	Nepal	Nepal	MDR-cohort	2008-2013	10.1016/j.ijid.2017.06.010	2	2	5	4	2	5	1	6	3	5	3	3	5	2	4	2	4	3	2	2	8	3	7
Yog-144																	L3-BG	317-2006			Southern Asia	Nepal	Nepal	MDR-cohort	2008-2013	10.1016/j.ijid.2017.06.010	2	2	5	4	2	5	1	6	3	5	3	3	5	2	4	2	4	3	2	2	8	3	8
Yog-75																	L3-BG	19899-2008			Southern Asia	Nepal	Nepal	MDR-cohort	2008-2013	10.1016/j.ijid.2017.06.010	2	2	5	4	1	5	1	6	3	5	3	3	5	2	4	2	4	3	2	2	8	3	7
Yog-81																	L3-BG	7499-2008			Southern Asia	Nepal	Nepal	MDR-cohort	2008-2013	10.1016/j.ijid.2017.06.010	2	2	5	4	1	5	1	6	3	5	3	3	4	2	4	2	4	3	2	2	8	3	7
Yog-84																	L3-BG	19899-2006	229	2 strains	Southern Asia	Nepal	Nepal	MDR-cohort	2008-2013	10.1016/j.ijid.2017.06.010	2	2	5	4	2	5	1	6	3	5	3	3	5	2	4	2	4	3	2	2	8	3	7
Yog-389																	L3-BG	23286-?			Southern Asia	Nepal	Nepal	MDR-cohort	2008-2013	10.1016/j.ijid.2017.06.010	2	2	5	4	2	5	1	6	3	5	3	3	5	2	6	2	4	3	2	2	0	4	7
Yog-132																	L3-BG	23287-2006			Southern Asia	Nepal	Nepal	MDR-cohort	2008-2013	10.1016/j.ijid.2017.06.010	2	2	5	4	2	5	1	6	3	6	3	3	5	2	4	2	4	3	2	2	8	3	7
Yog-257																	L3-BG	23288-2006			Southern Asia	Nepal	Nepal	MDR-cohort	2008-2013	10.1016/j.ijid.2017.06.010	2	2	5	4	2	5	1	6	3	6	3	3	5	2	4	2	4	3	2	2	8	3	4
Yog-594																	L3-BG	23289-2006			Southern Asia	Nepal	Nepal	MDR-cohort	2008-2013	10.1016/j.ijid.2017.06.010	2	2	5	4	2	5	1	6	3	6	3	3	5	2	2	2	4	3	2	2	8	3	7
Yog-644																	L3-BG	23290-2009	233	2 strains	Southern Asia	Nepal	Nepal	MDR-cohort	2008-2013	10.1016/j.ijid.2017.06.010	2	2	5	4	2	5	1	6	3	4	3	3	5	2	3	2	4	2	2	2	8	3	7
Yog-103																	L3-BG	23290-2009	233	2 strains	Southern Asia	Nepal	Nepal	MDR-cohort	2008-2013	10.1016/j.ijid.2017.06.010	2	2	5	4	2	5	1	6	3	4	3	3	5	2	3	2	4	2	2	2	8	3	7
Yog-138																	L3-BG	23291-2010			Southern Asia	Nepal	Nepal	MDR-cohort	2008-2013	10.1016/j.ijid.2017.06.010	2	2	5	4	2	5	1	8	3	5	4	3	5	2	4	2	3	3	2	2	8	3	7
Yog-186	S	R	R	S													L3-BG	23292-2011	225	2 strains	Southern Asia	Nepal	Nepal	MDR-cohort	2008-2013	10.1016/j.ijid.2017.06.010	2	2	6	4	2	5	1	6	3	2	3	3	4	2	4	2	4	3	2	2	10	3	7
Yog-516	S	R	R	S													L3-BG	23292-2011	225	2 strains	Southern Asia	Nepal	Nepal	MDR-cohort	2008-2013	10.1016/j.ijid.2017.06.010	2	2	6	4	2	5	1	6	3	2	3	3	4	2	4	2	4	3	2	2	10	3	7
Yog-165																	L3-BG	23293-2009			Southern Asia	Nepal	Nepal	MDR-cohort	2008-2013	10.1016/j.ijid.2017.06.010	2	2	6	4	2	5	1	6	3	5	3	4	4	2	4	2	4	2	2	2	8	3	7
Yog-484																	L3-BG	23294-2009			Southern Asia	Nepal	Nepal	MDR-cohort	2008-2013	10.1016/j.ijid.2017.06.010	2	2	6	4	2	5	1	6	3	5	3	4	4	2	4	2	4	2	2	2	8	3	8
Yog-302																	L3-BG	23295-2006			Southern Asia	Nepal	Nepal	MDR-cohort	2008-2013	10.1016/j.ijid.2017.06.010	2	2	6	4	2	5	1	6	3	5	3	2	4	2	4	2	4	3	2	2	8	3	6
Yog-651																	L3-BG	23296-2006			Southern Asia	Nepal	Nepal	MDR-cohort	2008-2013	10.1016/j.ijid.2017.06.010	2	2	6	4	2	5	1	6	3	5	3	2	4	2	4	2	4	3	2	2	8	3	7
Yog-404																	L3-BG	8304-2006			Southern Asia	Nepal	Nepal	MDR-cohort	2008-2013	10.1016/j.ijid.2017.06.010	2	2	6	4	2	5	1	6	3	5	3	3	3	2	4	2	4	3	2	2	8	3	8
Yog-80																	L3-BG	23297-2006			Southern Asia	Nepal	Nepal	MDR-cohort	2008-2013	10.1016/j.ijid.2017.06.010	2	2	6	4	2	5	1	6	3	5	3	3	3	2	4	2	4	3	2	2	8	3	6
Yog-83																	L3-BG	3405-2006			Southern Asia	Nepal	Nepal	MDR-cohort	2008-2013	10.1016/j.ijid.2017.06.010	2	2	6	4	2	5	1	6	3	5	3	3	3	2	4	2	4	3	2	2	8	3	7
Yog-582																	L3-BG	5614-2006	223	2 strains	Southern Asia	Nepal	Nepal	MDR-cohort	2008-2013	10.1016/j.ijid.2017.06.010	2	2	6	4	2	5	1	6	3	5	3	3	4	2	4	2	4	3	2	2	8	3	7
Yog-620																	L3-BG	23298-2006			Southern Asia	Nepal	Nepal	MDR-cohort	2008-2013	10.1016/j.ijid.2017.06.010	2	2	6	4	2	5	1	6	3	5	3	3	5	2	4	2	4	3	2	2	8	3	7
Yog-493																	L3-BG	7773-2006			Southern Asia	Nepal	Nepal	MDR-cohort	2008-2013	10.1016/j.ijid.2017.06.010	2	2	6	4	2	5	1	6	3	5	3	3	4	2	4	2	4	3	2	2	8	3	8
Yog-324																	L3-BG	23299-2012			Southern Asia	Nepal	Nepal	MDR-cohort	2008-2013	10.1016/j.ijid.2017.06.010	2	2	6	4	2	5	1	6	3	5	3	3	4	2	4	2	4	4	2	2	8	3	5
Yog-503																	L3-BG	23300-2012			Southern Asia	Nepal	Nepal	MDR-cohort	2008-2013	10.1016/j.ijid.2017.06.010	2	2	6	4	2	5	1	6	3	5	3	4	4	2	4	2	4	4	2	2	8	3	4
Yog-79																	L3-BG	23301-2006			Southern Asia	Nepal	Nepal	MDR-cohort	2008-2013	10.1016/j.ijid.2017.06.010	2	2	6	4	2	5	1	6	3	4	3	1	3	2	4	2	4	3	2	2	8	3	7
Yog-334	R	R	R	R													L3-BG	23302-2006	222	3 strains	Southern Asia	Nepal	Nepal	MDR-cohort	2008-2013	10.1016/j.ijid.2017.06.010	2	2	4	4	2	5	1	6	3	5	3	3	4	2	4	2	4	3	2	2	8	3	7
Yog-428	R	R	R	S													L3-BG	23302-2006	222	3 strains	Southern Asia	Nepal	Nepal	MDR-cohort	2008-2013	10.1016/j.ijid.2017.06.010	2	2	4	4	2	5	1	6	3	5	3	3	4	2	4	2	4	3	2	2	8	3	7
Yog-509																	L3-BG	5614-2013			Southern Asia	Nepal	Nepal	MDR-cohort	2008-2013	10.1016/j.ijid.2017.06.010	2	2	6	4	2	5	1	6	3	5	3	3	4	2	4	2	4	3	2	2	5	3	7
Yog-526	R	R	R	R													L3-BG	23303-2006	231	3 strains	Southern Asia	Nepal	Nepal	MDR-cohort	2008-2013	10.1016/j.ijid.2017.06.010	2	2	4	4	2	5	1	6	3	5	3	3	4	2	4	2	3	3	2	2	8	3	7
Yog-556	S	R	R	R													L3-BG	23303-2006	231	3 strains	Southern Asia	Nepal	Nepal	MDR-cohort	2008-2013	10.1016/j.ijid.2017.06.010	2	2	4	4	2	5	1	6	3	5	3	3	4	2	4	2	3	3	2	2	8	3	7
Yog-557	S	R	R	R													L3-BG	23303-2006	231	3 strains	Southern Asia	Nepal	Nepal	MDR-cohort	2008-2013	10.1016/j.ijid.2017.06.010	2	2	4	4	2	5	1	6	3	5	3	3	4	2	4	2	3	3	2	2	8	3	7
Yog-63																	L3-BG	23303-2014			Southern Asia	Nepal	Nepal	MDR-cohort	2008-2013	10.1016/j.ijid.2017.06.010	2	2	4	4	2	5	1	6	3	5	3	3	4	2	4	2	3	3	2	2	7	3	7
Yog-647	R	R	R	S													L3-BG	23304-2006	230	2 strains	Southern Asia	Nepal	Nepal	MDR-cohort	2008-2013	10.1016/j.ijid.2017.06.010	2	2	5	4	2	5	1	6	3	5	3	3	4	2	4	2	3	3	2	2	8	3	7
Yog-652	S	R	R	S													L3-BG	23304-2006	230	2 strains	Southern Asia	Nepal	Nepal	MDR-cohort	2008-2013	10.1016/j.ijid.2017.06.010	2	2	5	4	2	5	1	6	3	5	3	3	4	2	4	2	3	3	2	2	8	3	7
Yog-589																	L3-BG	23305-2014			Southern Asia	Nepal	Nepal	MDR-cohort	2008-2013	10.1016/j.ijid.2017.06.010	2	2	4	4	2	5	1	6	3	5	3	4	4	2	4	2	4	3	2	2	7	3	7
Yog-489																	L3-BG	23306-2006			Southern Asia	Nepal	Nepal	MDR-cohort	2008-2013	10.1016/j.ijid.2017.06.010	2	2	5	4	2	5	1	6	3	5	3	3	5	2	4	2	4	3	2	2	8	3	6
Yog-490																	L3-BG	23307-2006			Southern Asia	Nepal	Nepal	MDR-cohort	2008-2013	10.1016/j.ijid.2017.06.010	2	2	4	4	2	5	1	6	3	5	3	3	5	2	4	2	4	3	2	2	8	3	6
Yog-169																	CC1	23308-2012			Southern Asia	Nepal	Nepal	MDR-cohort	2008-2013	10.1016/j.ijid.2017.06.010	2	2	6	3	2	5	1	4	3	5	3	3	4	2	4	2	4	4	2	2	8	3	7
Yog-82																	CC1	23309-2012			Southern Asia	Nepal	Nepal	MDR-cohort	2008-2013	10.1016/j.ijid.2017.06.010	2	2	6	3	2	5	1	3	3	5	3	3	3	2	4	2	4	4	2	2	8	3	7
Yog-593																	L3-BG	23310-2006			Southern Asia	Nepal	Nepal	MDR-cohort	2008-2013	10.1016/j.ijid.2017.06.010	2	2	5	3	2	5	1	4	3	5	3	3	3	2	4	2	4	3	2	2	8	3	7
Yog-162																	L3-BG	5614-2006	223	2 strains	Southern Asia	Nepal	Nepal	MDR-cohort	2008-2013	10.1016/j.ijid.2017.06.010	2	2	6	4	2	5	1	6	3	5	3	3	4	2	4	2	4	3	2	2	8	3	7
Yog-204																	L3-BG	23302-2006	222	3 strains	Southern Asia	Nepal	Nepal	MDR-cohort	2008-2013	10.1016/j.ijid.2017.06.010	2	2	4	4	2	5	1	6	3	5	3	3	4	2	4	2	4	3	2	2	8	3	7
Yog-250	S	R	R	S													L3-BG	23311-2006	226	2 strains	Southern Asia	Nepal	Nepal	MDR-cohort	2008-2013	10.1016/j.ijid.2017.06.010	2	2	5	4	2	5	1	8	3	5	3	3	4	2	4	2	4	3	2	2	8	3	7
Yog-617	R	R	R	S													L3-BG	23311-2006	226	2 strains	Southern Asia	Nepal	Nepal	MDR-cohort	2008-2013	10.1016/j.ijid.2017.06.010	2	2	5	4	2	5	1	8	3	5	3	3	4	2	4	2	4	3	2	2	8	3	7
Yog-514																	L3-BG	5614-2015			Southern Asia	Nepal	Nepal	MDR-cohort	2008-2013	10.1016/j.ijid.2017.06.010	2	2	6	4	2	6	1	6	3	5	3	3	4	2	4	2	4	3	2	2	8	3	7
Yog-172																	L3-BG	23312-2008			Southern Asia	Nepal	Nepal	MDR-cohort	2008-2013	10.1016/j.ijid.2017.06.010	2	2	6	3	1	5	1	6	3	5	3	3	4	2	4	2	4	3	2	2	8	3	7
Yog-482																	L3-BG	23313-2008			Southern Asia	Nepal	Nepal	MDR-cohort	2008-2013	10.1016/j.ijid.2017.06.010	2	2	5	3	1	5	1	6	3	5	3	3	4	2	4	2	4	3	2	2	8	3	7
Yog-74																	L3-BG	23314-2014			Southern Asia	Nepal	Nepal	MDR-cohort	2008-2013	10.1016/j.ijid.2017.06.010	2	2	6	4	2	5	1	6	3	5	3	1	4	2	4	2	4	3	2	2	7	3	7
Yog-500																	L3-BG	23315-2013			Southern Asia	Nepal	Nepal	MDR-cohort	2008-2013	10.1016/j.ijid.2017.06.010	2	2	6	3	2	5	1	6	3	5	3	3	4	2	4	2	3	3	2	2	5	4	7
Yog-627																	L3-BG	23316-2006			Southern Asia	Nepal	Nepal	MDR-cohort	2008-2013	10.1016/j.ijid.2017.06.010	2	1	5	3	2	5	1	6	3	4	3	3	5	2	4	2	4	3	2	2	8	3	5
Yog-136																	CC1	23317-2016			Southern Asia	Nepal	Nepal	MDR-cohort	2008-2013	10.1016/j.ijid.2017.06.010	2	2	6	4	2	5	1	5	3	4	3	2	10	2	4	2	3	4	2	2	10	3	7
Yog-167																	L3-BG	23318-2006			Southern Asia	Nepal	Nepal	MDR-cohort	2008-2013	10.1016/j.ijid.2017.06.010	2	2	6	3	2	5	1	6	3	5	3	2	7	2	4	2	3	3	2	2	8	3	7
Yog-181	R	R	R	S													L3-BG	8560-2006	219	2 strains	Southern Asia	Nepal	Nepal	MDR-cohort	2008-2013	10.1016/j.ijid.2017.06.010	2	2	6	4	2	5	1	6	3	5	3	2	8	2	4	2	3	3	2	2	8	3	8
Yog-477	S	R	R	S													L3-BG	8560-2006	219	2 strains	Southern Asia	Nepal	Nepal	MDR-cohort	2008-2013	10.1016/j.ijid.2017.06.010	2	2	6	4	2	5	1	6	3	5	3	2	8	2	4	2	3	3	2	2	8	3	8
Yog-60																	L3-BG	23319-2014			Southern Asia	Nepal	Nepal	MDR-cohort	2008-2013	10.1016/j.ijid.2017.06.010	2	2	6	4	2	5	1	6	3	5	3	2	8	2	4	2	3	3	2	2	7	3	7
Yog-153																	L3-BG	22370-2014			Southern Asia	Nepal	Nepal	MDR-cohort	2008-2013	10.1016/j.ijid.2017.06.010	2	2	6	4	2	5	1	6	3	5	3	3	4	2	2	2	4	3	2	2	7	3	8
Yog-258																	CC1	23320-2006			Southern Asia	Nepal	Nepal	MDR-cohort	2008-2013	10.1016/j.ijid.2017.06.010	2	2	6	4	2	5	1	3	3	5	3	3	4	2	2	2	4	3	2	2	8	4	5
Yog-152																	CC1	23321-2006			Southern Asia	Nepal	Nepal	MDR-cohort	2008-2013	10.1016/j.ijid.2017.06.010	2	3	6	4	2	5	1	5	3	5	3	3	3	2	4	2	4	3	2	2	8	3	1
Yog-184	R	R	R	S													CC1	1557-2014	111	2 strains	Southern Asia	Nepal	Nepal	MDR-cohort	2008-2013	10.1016/j.ijid.2017.06.010	2	2	6	4	2	5	1	5	3	5	3	3	3	2	4	2	4	3	2	2	7	3	7
Yog-488	S	R	R	S													CC1	1557-2014	111	2 strains	Southern Asia	Nepal	Nepal	MDR-cohort	2008-2013	10.1016/j.ijid.2017.06.010	2	2	6	4	2	5	1	5	3	5	3	3	3	2	4	2	4	3	2	2	7	3	7
Yog-646																	CC1	1557-2017			Southern Asia	Nepal	Nepal	MDR-cohort	2008-2013	10.1016/j.ijid.2017.06.010	3	2	6	4	2	5	1	5	3	5	3	3	3	2	4	2	4	3	2	2	7	3	7
Yog-505	S	R	R	S													CC1	23322-2006	110	2 strains	Southern Asia	Nepal	Nepal	MDR-cohort	2008-2013	10.1016/j.ijid.2017.06.010	2	2	6	4	2	5	1	5	3	5	3	3	3	2	2	2	4	3	2	2	8	3	5
Yog-547	R	R	R	R													CC1	23322-2006	110	2 strains	Southern Asia	Nepal	Nepal	MDR-cohort	2008-2013	10.1016/j.ijid.2017.06.010	2	2	6	4	2	5	1	5	3	5	3	3	3	2	2	2	4	3	2	2	8	3	5
Yog-96																	L3-BG	23323-2006			Southern Asia	Nepal	Nepal	MDR-cohort	2008-2013	10.1016/j.ijid.2017.06.010	2	2	6	4	2	5	1	5	3	5	3	3	5	2	4	2	4	3	2	2	8	3	6
Yog-329																	CC1	23324-2018			Southern Asia	Nepal	Nepal	MDR-cohort	2008-2013	10.1016/j.ijid.2017.06.010	2	2	6	4	2	5	1	5	3	5	4	4	3	2	4	2	4	3	2	2	7	3	8
Yog-401																	CC3	23325-2019			Southern Asia	Nepal	Nepal	MDR-cohort	2008-2013	10.1016/j.ijid.2017.06.010	2	2	5	4	2	5	1	7	4	5	3	3	3	2	3	2	4	3	2	2	8	4	8
Yog-495																	L3-BG	23326-2020			Southern Asia	Nepal	Nepal	MDR-cohort	2008-2013	10.1016/j.ijid.2017.06.010	2	2	5	4	2	5	1	7	2	5	3	3	5	2	5	2	4	3	2	2	8	3	7
Yog-555																	L3-BG	23327-2019			Southern Asia	Nepal	Nepal	MDR-cohort	2008-2013	10.1016/j.ijid.2017.06.010	2	2	5	3	2	5	1	6	4	5	3	3	5	2	3	2	4	3	2	2	8	3	7
Yog-496																	L3-BG	23328-2006			Southern Asia	Nepal	Nepal	MDR-cohort	2008-2013	10.1016/j.ijid.2017.06.010	2	2	5	4	2	5	1	4	3	4	3	2	4	2	6	3	4	3	2	2	8	3	8
Yog-553																	L3-BG	23329-2006			Southern Asia	Nepal	Nepal	MDR-cohort	2008-2013	10.1016/j.ijid.2017.06.010	2	2	6	4	2	5	1	4	3	4	3	3	4	2	4	1	4	3	2	2	8	3	6
Yog-117	R	R	R	R													CC4	23330-2021			Southern Asia	Nepal	Nepal	MDR-cohort	2008-2013	10.1016/j.ijid.2017.06.010	2	2	6	4	2	5	1	6	3	4	2	3	4	2	4	2	4	3	4	2	8	4	6
Yog-469	R	R	R	S													CC4	?-2021			Southern Asia	Nepal	Nepal	MDR-cohort	2008-2013	10.1016/j.ijid.2017.06.010	2	2	6	4	2	5	1	6	3	4	2	3	4	2	4	2	4	3	4	2	8	4	0
Yog-609																	CC4	19929-2021	266	3 strains	Southern Asia	Nepal	Nepal	MDR-cohort	2008-2013	10.1016/j.ijid.2017.06.010	2	2	6	4	2	5	1	6	3	4	2	3	4	2	4	2	4	3	4	2	8	4	7
Yog-247																	CC4	19929-2021	266	3 strains	Southern Asia	Nepal	Nepal	MDR-cohort	2008-2013	10.1016/j.ijid.2017.06.010	2	2	6	4	2	5	1	6	3	4	2	3	4	2	4	2	4	3	4	2	8	4	7
Yog-159																	CC4	23331-2021			Southern Asia	Nepal	Nepal	MDR-cohort	2008-2013	10.1016/j.ijid.2017.06.010	2	2	6	4	2	5	1	8	3	4	2	3	4	2	4	2	4	3	4	2	8	4	6
Yog-421	R	R	R	R													CC4	19975-2021	265	6 strains	Southern Asia	Nepal	Nepal	MDR-cohort	2008-2013	10.1016/j.ijid.2017.06.010	2	2	6	4	2	5	1	8	3	4	2	3	4	2	4	2	4	3	4	2	8	4	7
Yog-426	R	R	R	R													CC4	19975-2021	265	6 strains	Southern Asia	Nepal	Nepal	MDR-cohort	2008-2013	10.1016/j.ijid.2017.06.010	2	2	6	4	2	5	1	8	3	4	2	3	4	2	4	2	4	3	4	2	8	4	7
Yog-439	S	R	R	S													CC4	19975-2021	265	6 strains	Southern Asia	Nepal	Nepal	MDR-cohort	2008-2013	10.1016/j.ijid.2017.06.010	2	2	6	4	2	5	1	8	3	4	2	3	4	2	4	2	4	3	4	2	8	4	7
Yog-536	R	R	R	R													CC4	19975-2021	265	6 strains	Southern Asia	Nepal	Nepal	MDR-cohort	2008-2013	10.1016/j.ijid.2017.06.010	2	2	6	4	2	5	1	8	3	4	2	3	4	2	4	2	4	3	4	2	8	4	7
Yog-543	R	R	R	S													CC4	19975-2021	265	6 strains	Southern Asia	Nepal	Nepal	MDR-cohort	2008-2013	10.1016/j.ijid.2017.06.010	2	2	6	4	2	5	1	8	3	4	2	3	4	2	4	2	4	3	4	2	8	4	7
Yog-641	R	R	R	S													CC4	19975-2021	265	6 strains	Southern Asia	Nepal	Nepal	MDR-cohort	2008-2013	10.1016/j.ijid.2017.06.010	2	2	6	4	2	5	1	8	3	4	2	3	4	2	4	2	4	3	4	2	8	4	7
Yog-530																	CC4	23332-2021			Southern Asia	Nepal	Nepal	MDR-cohort	2008-2013	10.1016/j.ijid.2017.06.010	2	2	6	4	2	5	1	8	3	4	2	3	4	2	4	2	4	3	2	2	8	4	7
Yog-147																	CC4	23333-2022			Southern Asia	Nepal	Nepal	MDR-cohort	2008-2013	10.1016/j.ijid.2017.06.010	2	2	6	4	2	5	1	6	3	4	2	4	4	2	4	2	4	3	4	2	7	4	6
Yog-48																	CC4	23333-2021			Southern Asia	Nepal	Nepal	MDR-cohort	2008-2013	10.1016/j.ijid.2017.06.010	2	2	6	4	2	5	1	6	3	4	2	4	4	2	4	2	4	3	4	2	8	4	6
Yog-72																	CC4	23334-2021			Southern Asia	Nepal	Nepal	MDR-cohort	2008-2013	10.1016/j.ijid.2017.06.010	2	2	6	4	2	5	1	6	3	4	2	3	4	2	4	2	4	3	4	2	8	5	6
Yog-178																	CC4	19929-2021	266	3 strains	Southern Asia	Nepal	Nepal	MDR-cohort	2008-2013	10.1016/j.ijid.2017.06.010	2	2	6	4	2	5	1	6	3	4	2	3	4	2	4	2	4	3	4	2	8	4	7
Yog-180																	CC4	23335-2021			Southern Asia	Nepal	Nepal	MDR-cohort	2008-2013	10.1016/j.ijid.2017.06.010	2	2	6	3	2	5	1	6	3	4	2	4	4	2	4	2	4	3	4	2	8	4	7
Yog-230																	CC4	23336-?			Southern Asia	Nepal	Nepal	MDR-cohort	2008-2013	10.1016/j.ijid.2017.06.010	2	2	6	4	2	5	1	6	3	4	2	3	4	2	4	2	5	3	2	2	0	4	5
Yog-504																	CC4	23337-2006			Southern Asia	Nepal	Nepal	MDR-cohort	2008-2013	10.1016/j.ijid.2017.06.010	2	2	6	4	2	5	1	6	3	4	3	3	2	2	4	2	3	3	4	2	8	4	7
Yog-312																	CC4	23338-2021			Southern Asia	Nepal	Nepal	MDR-cohort	2008-2013	10.1016/j.ijid.2017.06.010	2	2	6	4	2	5	1	8	3	6	2	3	4	2	4	2	4	3	4	2	8	3	7
Yog-50																	L3-BG	23339-2010			Southern Asia	Nepal	Nepal	MDR-cohort	2008-2013	10.1016/j.ijid.2017.06.010	2	2	6	4	2	5	1	4	3	5	4	3	4	2	4	2	4	3	2	2	8	3	6
Yog-12																	CC5	23340-2013			Southern Asia	Nepal	Nepal	MDR-cohort	2008-2013	10.1016/j.ijid.2017.06.010	2	2	4	3	2	5	1	6	3	4	3	2	4	2	4	2	4	3	2	2	5	3	7
Yog-149																	CC5	23341-2013			Southern Asia	Nepal	Nepal	MDR-cohort	2008-2013	10.1016/j.ijid.2017.06.010	2	2	4	4	2	5	1	6	3	4	3	2	2	2	4	2	4	3	2	2	5	3	7
Yog-176	R	R	R	R													CC3	23342-2014	246	2 strains	Southern Asia	Nepal	Nepal	MDR-cohort	2008-2013	10.1016/j.ijid.2017.06.010	2	2	5	4	2	5	1	5	3	4	3	3	2	2	4	2	4	3	4	2	7	3	3
Yog-177	R	R	R	R													CC3	23342-2014	246	2 strains	Southern Asia	Nepal	Nepal	MDR-cohort	2008-2013	10.1016/j.ijid.2017.06.010	2	2	5	4	2	5	1	5	3	4	3	3	2	2	4	2	4	3	4	2	7	3	3
Yog-131																	L3-BG	23343-2023			Southern Asia	Nepal	Nepal	MDR-cohort	2008-2013	10.1016/j.ijid.2017.06.010	2	2	3	3	2	5	0	6	3	5	3	3	4	2	4	2	4	3	2	2	8	3	4
Yog-17																	L3-BG	23344-2006			Southern Asia	Nepal	Nepal	MDR-cohort	2008-2013	10.1016/j.ijid.2017.06.010	2	2	6	3	2	5	1	6	3	5	3	2	4	2	2	2	3	3	2	2	8	5	7
Yog-297																	L3-BG	23345-2006			Southern Asia	Nepal	Nepal	MDR-cohort	2008-2013	10.1016/j.ijid.2017.06.010	2	2	6	3	2	5	1	6	3	5	3	2	4	2	2	2	3	3	2	2	8	5	7
Yog-309	S	R	R	S													L3-BG	23346-2006	221	4 strains	Southern Asia	Nepal	Nepal	MDR-cohort	2008-2013	10.1016/j.ijid.2017.06.010	2	2	6	4	2	5	1	6	3	5	3	2	4	2	2	2	3	3	2	2	8	5	7
Yog-460	S	R	R	R													L3-BG	23346-2006	221	4 strains	Southern Asia	Nepal	Nepal	MDR-cohort	2008-2013	10.1016/j.ijid.2017.06.010	2	2	6	4	2	5	1	6	3	5	3	2	4	2	2	2	3	3	2	2	8	5	7
Yog-537	S	R	R	S													L3-BG	23346-2006	221	4 strains	Southern Asia	Nepal	Nepal	MDR-cohort	2008-2013	10.1016/j.ijid.2017.06.010	2	2	6	4	2	5	1	6	3	5	3	2	4	2	2	2	3	3	2	2	8	5	7
Yog-628	R	R	R	R													L3-BG	23346-2006	221	4 strains	Southern Asia	Nepal	Nepal	MDR-cohort	2008-2013	10.1016/j.ijid.2017.06.010	2	2	6	4	2	5	1	6	3	5	3	2	4	2	2	2	3	3	2	2	8	5	7
Yog-317	R	R	R	S													L3-BG	23347-2006	220	2 strains	Southern Asia	Nepal	Nepal	MDR-cohort	2008-2013	10.1016/j.ijid.2017.06.010	2	2	6	4	2	5	1	6	3	5	3	2	4	2	2	2	4	3	2	2	8	5	7
Yog-538	R	R	R	S													L3-BG	23347-2006	220	2 strains	Southern Asia	Nepal	Nepal	MDR-cohort	2008-2013	10.1016/j.ijid.2017.06.010	2	2	6	4	2	5	1	6	3	5	3	2	4	2	2	2	4	3	2	2	8	5	7
Yog-570																	L3-BG	23348-2006			Southern Asia	Nepal	Nepal	MDR-cohort	2008-2013	10.1016/j.ijid.2017.06.010	2	2	6	4	2	5	1	6	3	5	3	3	4	2	2	2	4	3	2	2	8	5	7
Yog-188																	L3-BG	23349-2006			Southern Asia	Nepal	Nepal	MDR-cohort	2008-2013	10.1016/j.ijid.2017.06.010	2	2	6	3	2	5	1	6	3	5	3	2	4	2	4	2	3	3	2	2	8	3	7
Yog-8																	L3-BG	23349-2014			Southern Asia	Nepal	Nepal	MDR-cohort	2008-2013	10.1016/j.ijid.2017.06.010	2	2	6	3	2	5	1	6	3	5	3	2	4	2	4	2	3	3	2	2	7	3	7
Yog-437																	L3-BG	23350-2024			Southern Asia	Nepal	Nepal	MDR-cohort	2008-2013	10.1016/j.ijid.2017.06.010	2	2	6	4	2	8	1	4	3	5	3	2	4	2	4	1	4	3	2	2	8	3	7
Yog-394	R	R	R	R													L3-BG	23351-2012	232	4 strains	Southern Asia	Nepal	Nepal	MDR-cohort	2008-2013	10.1016/j.ijid.2017.06.010	2	2	6	4	2	5	1	6	3	5	3	1	4	2	4	2	4	4	2	2	8	3	5
Yog-471	R	R	R	R													L3-BG	23351-2012	232	4 strains	Southern Asia	Nepal	Nepal	MDR-cohort	2008-2013	10.1016/j.ijid.2017.06.010	2	2	6	4	2	5	1	6	3	5	3	1	4	2	4	2	4	4	2	2	8	3	5
Yog-483	R	R	R	R													L3-BG	23351-2012	232	4 strains	Southern Asia	Nepal	Nepal	MDR-cohort	2008-2013	10.1016/j.ijid.2017.06.010	2	2	6	4	2	5	1	6	3	5	3	1	4	2	4	2	4	4	2	2	8	3	5
Yog-542	R	R	R	R													L3-BG	23351-2012	232	4 strains	Southern Asia	Nepal	Nepal	MDR-cohort	2008-2013	10.1016/j.ijid.2017.06.010	2	2	6	4	2	5	1	6	3	5	3	1	4	2	4	2	4	4	2	2	8	3	5
Yog-625																	CC1	23352-2025			Southern Asia	Nepal	Nepal	MDR-cohort	2008-2013	10.1016/j.ijid.2017.06.010	2	2	6	4	2	5	1	6	3	5	3	2	3	2	4	2	4	4	2	2	7	3	7
Yog-220																	L3-BG	23353-2006			Southern Asia	Nepal	Nepal	MDR-cohort	2008-2013	10.1016/j.ijid.2017.06.010	2	2	6	3	2	5	1	2	3	3	3	3	3	2	4	2	4	3	2	2	8	4	7
Yog-143																	L3-BG	23354-2026			Southern Asia	Nepal	Nepal	MDR-cohort	2008-2013	10.1016/j.ijid.2017.06.010	2	2	5	3	2	5	1	6	3	5	3	3	4	2	3	2	4	2	4	2	7	3	7
Yog-235																	L3-BG	23355-2026			Southern Asia	Nepal	Nepal	MDR-cohort	2008-2013	10.1016/j.ijid.2017.06.010	2	2	5	4	2	5	1	6	3	5	3	3	4	2	4	2	4	2	4	2	7	3	7
Yog-171	R	R	R	R													L3-BG	23356-2026	234	2 strains	Southern Asia	Nepal	Nepal	MDR-cohort	2008-2013	10.1016/j.ijid.2017.06.010	2	2	4	4	2	5	1	6	3	5	3	3	4	2	5	2	4	2	4	2	7	3	7
Yog-492	S	R	R	S													L3-BG	23356-2026	234	2 strains	Southern Asia	Nepal	Nepal	MDR-cohort	2008-2013	10.1016/j.ijid.2017.06.010	2	2	4	4	2	5	1	6	3	5	3	3	4	2	5	2	4	2	4	2	7	3	7
Yog-513																	L3-BG	23357-2027			Southern Asia	Nepal	Nepal	MDR-cohort	2008-2013	10.1016/j.ijid.2017.06.010	2	2	6	4	2	1	1	6	3	5	3	3	4	2	4	2	2	3	4	2	7	3	7
Yog-22																	L3-BG	23358-2014			Southern Asia	Nepal	Nepal	MDR-cohort	2008-2013	10.1016/j.ijid.2017.06.010	2	2	3	3	2	5	1	6	3	6	3	3	4	2	5	2	4	3	2	2	7	3	7
Yog-463																	L3-BG	23359-2028			Southern Asia	Nepal	Nepal	MDR-cohort	2008-2013	10.1016/j.ijid.2017.06.010	2	2	7	4	2	5	1	4	3	4	3	3	4	2	5	2	5	3	2	2	2	3	4
Yog-422																	L3-BG	23360-2009			Southern Asia	Nepal	Nepal	MDR-cohort	2008-2013	10.1016/j.ijid.2017.06.010	2	2	5	4	2	5	1	6	3	4	3	3	2	2	4	2	4	2	2	2	8	3	7
GRA200900135		R	R												R		CC3	3628-32	127	2 strains	Northern Africa	Egypt	Greece	MDR-cohort	2007-2011	10.1016/j.cmi.2017.07.002	2	2	5	4	2	5	1	8	3	5	3	3	3	2	4	2	4	4	2	2	3	3	8
GRA-Nik-1	R	S	S	S	S	S	S	S	S	S							CC3	?-2029			Southern Europe	Greece	Greece	MDR-cohort	2007-2008	10.1177/1753465811402120	7	2	4	4	3	2	2	4	3	5	5	3	3	2	0	2	4	4	2	2	3	3	4
GRA-Nik-2	R	R	S	S	S	S	S	S	S	S							CC3	?-2029			Southern Asia	Pakistan	Greece	MDR-cohort	2007-2008	10.1177/1753465811402120	7	2	4	4	3	2	2	4	3	5	5	3	3	2	0	2	4	4	2	2	3	3	4
GRA-Nik-3	S	R	S	S	S	S	S	S	S	S							CC3	?-2029			Southern Asia	Pakistan	Greece	MDR-cohort	2007-2008	10.1177/1753465811402120	7	2	4	4	3	2	2	4	3	5	5	3	3	2	0	2	4	4	2	2	3	3	4
GRA-Nik-4	S	R	S	S	S	S	S	S	S	S							CC3	?-2029			Southern Asia	Pakistan	Greece	MDR-cohort	2007-2008	10.1177/1753465811402120	7	2	4	4	3	2	2	4	3	5	5	3	3	2	0	2	4	4	2	2	3	3	4
GRA-Nik-5	S	R	S	S	S	S	S	S	S	S							CC3	?-2029			Southern Asia	Pakistan	Greece	MDR-cohort	2007-2008	10.1177/1753465811402120	7	2	4	4	3	2	2	4	3	5	5	3	3	2	0	2	4	4	2	2	3	3	4
EBOV 13-1																	L3-BG	5889-25			Eastern Africa	Mozambique	Mozambique	Convenience	2013-2014	10.1186/s12866-015-0603-5	2	2	6	4	2	5	1	7	3	4	3	3	4	2	4	2	4	4	2	2	2	3	7
ERX2465437																	CC3	23361-32			Western Europe	The Netherlands	The Netherlands	Population-based	2016	31847944	2	2	5	4	2	5	1	4	3	5	3	3	4	2	4	2	4	4	2	2	3	3	8
ERX2465591																	CC1	1557-32	51	78 strains	Western Europe	The Netherlands	The Netherlands	Population-based	2016	31847944	2	2	6	4	2	5	1	5	3	5	3	3	3	2	4	2	4	4	2	2	3	3	7
ERX2465239																	CC1	1557-32	51	78 strains	Western Europe	The Netherlands	The Netherlands	Population-based	2016	31847944	2	2	6	4	2	5	1	5	3	5	3	3	3	2	4	2	4	4	2	2	3	3	7
ERX2465610																	CC1	14128-32			Western Europe	The Netherlands	The Netherlands	Population-based	2016	31847944	2	2	6	4	2	5	1	5	3	5	3	3	3	2	4	2	4	4	2	2	3	3	9
ERX2465596																	L3-BG	23362-32	158	2 strains	Western Europe	The Netherlands	The Netherlands	Population-based	2016	31847944	2	2	6	4	2	5	1	7	3	5	3	3	4	2	4	2	4	4	2	2	3	3	8
ERX2465487																	CC3	10436-32	120	2 strains	Western Europe	The Netherlands	The Netherlands	Population-based	2016	31847944	2	2	5	4	2	5	1	7	3	5	3	3	5	2	4	2	4	4	2	2	3	3	8
ERX2465580																	CC5	1242-32	182	4 strains	Western Europe	The Netherlands	The Netherlands	Population-based	2016	31847944	2	2	4	3	2	5	1	7	3	5	3	3	4	2	4	2	4	4	2	2	3	3	7
ERX2465502																	CC1	23363-32			Western Europe	The Netherlands	The Netherlands	Population-based	2016	31847944	2	2	6	5	2	5	1	5	3	5	3	3	3	2	4	2	4	4	2	2	3	3	9
ERX2465409																	CC2	23364-32			Western Europe	The Netherlands	The Netherlands	Population-based	2016	31847944	2	2	7	3	2	5	1	1	3	4	3	4	4	2	3	2	4	4	2	2	3	2	5
ERX2465266																	CC3	1457-32	239	5 strains	Western Europe	The Netherlands	The Netherlands	Population-based	2016	31847944	2	2	5	5	2	5	1	8	3	5	3	3	4	2	4	2	4	4	4	2	3	3	3
ERX2465397																	CC2	2136-32	14	17 strains	Western Europe	The Netherlands	The Netherlands	Population-based	2016	31847944	2	2	7	4	2	5	1	1	3	4	3	4	4	2	3	2	4	4	2	2	3	2	5
ERX2465245																	CC1	17255-32	61	20 strains	Western Europe	The Netherlands	The Netherlands	Population-based	2016	31847944	2	2	6	4	2	5	1	5	3	5	3	3	3	2	4	2	4	4	2	2	3	3	7
ERX2465622																	CC2	2136-33			Western Europe	The Netherlands	The Netherlands	Population-based	2016	31847944	2	2	7	4	2	5	1	1	3	4	4	4	4	2	3	2	4	4	2	2	3	2	5
ERX2465371																	CC1	17255-32	61	20 strains	Western Europe	The Netherlands	The Netherlands	Population-based	2016	31847944	2	2	6	4	2	5	1	5	3	5	3	3	3	2	4	2	4	4	2	2	3	3	7
ERX2465506																	L3-BG	23365-32			Western Europe	The Netherlands	The Netherlands	Population-based	2016	31847944	2	2	6	4	2	5	1	7	3	7	3	3	3	2	5	2	4	4	2	2	3	3	8
ERX2465520																	CC1	17255-32	61	20 strains	Western Europe	The Netherlands	The Netherlands	Population-based	2016	31847944	2	2	6	4	2	5	1	5	3	5	3	3	3	2	4	2	4	4	2	2	3	3	7
ERX2465205																	CC3	23366-2030			Western Europe	The Netherlands	The Netherlands	Population-based	2016	31847944	2	2	5	4	2	5	1	7	3	8	4	3	4	2	4	2	4	3	2	2	3	3	8
ERX2465443																	CC1	17255-32	61	20 strains	Western Europe	The Netherlands	The Netherlands	Population-based	2016	31847944	2	2	6	4	2	5	1	5	3	5	3	3	3	2	4	2	4	4	2	2	3	3	7
ERX2465251																	CC1	23367-296			Western Europe	The Netherlands	The Netherlands	Population-based	2016	31847944	2	2	6	4	2	3	1	5	3	5	3	3	3	2	3	2	4	4	2	2	3	3	7
ERX2465273																	CC1	17255-25			Western Europe	The Netherlands	The Netherlands	Population-based	2016	31847944	2	2	6	4	2	5	1	5	3	5	3	3	3	2	4	2	4	4	2	2	2	3	7
ERX2465201																	CC3	23368-795			Western Europe	The Netherlands	The Netherlands	Population-based	2016	31847944	2	2	5	3	2	7	1	8	3	5	3	3	4	2	4	2	4	4	2	2	3	3	8
ERX2465685																	CC1	23369-32	179	2 strains	Western Europe	The Netherlands	The Netherlands	Population-based	2016	31847944	2	2	6	4	2	5	1	4	3	3	3	3	4	2	6	2	4	4	2	2	3	3	6
ERX2465329																	L3-BG	23370-32			Western Europe	The Netherlands	The Netherlands	Population-based	2016	31847944	2	2	6	4	2	5	1	7	3	5	3	3	2	2	4	2	4	4	2	2	3	3	8
ERX2465414																	CC1	17255-32	61	20 strains	Western Europe	The Netherlands	The Netherlands	Population-based	2016	31847944	2	2	6	4	2	5	1	5	3	5	3	3	3	2	4	2	4	4	2	2	3	3	7
ERX2465484																	CC3	10436-32	120	2 strains	Western Europe	The Netherlands	The Netherlands	Population-based	2016	31847944	2	2	5	4	2	5	1	7	3	5	3	3	5	2	4	2	4	4	2	2	3	3	8
ERX2465666																	CC2	2136-32	14	17 strains	Western Europe	The Netherlands	The Netherlands	Population-based	2016	31847944	2	2	7	4	2	5	1	1	3	4	3	4	4	2	3	2	4	4	2	2	3	2	5
ERX2465566																	CC1	23371-32			Western Europe	The Netherlands	The Netherlands	Population-based	2016	31847944	2	2	6	4	2	5	1	4	3	5	3	3	3	2	4	2	4	4	2	2	3	3	7
ERX2465612																	CC2	2136-32	14	17 strains	Western Europe	The Netherlands	The Netherlands	Population-based	2016	31847944	2	2	7	4	2	5	1	1	3	4	3	4	4	2	3	2	4	4	2	2	3	2	5
ERX2465681																	CC2	23372-545			Western Europe	The Netherlands	The Netherlands	Population-based	2016	31847944	2	2	7	4	1	5	1	1	2	4	3	4	5	2	3	2	3	4	2	2	2	2	5
ERX2465350																	CC3	23373-32			Western Europe	The Netherlands	The Netherlands	Population-based	2016	31847944	2	2	5	6	2	5	1	8	3	5	3	3	4	2	4	2	4	4	4	2	3	3	3
ERX2465241																	CC1	23374-32			Western Europe	The Netherlands	The Netherlands	Population-based	2016	31847944	2	2	6	5	2	5	1	5	3	5	3	3	3	2	4	2	4	4	2	2	3	3	7
ERX2465166																	CC3	23375-32			Western Europe	The Netherlands	The Netherlands	Population-based	2016	31847944	2	2	5	4	2	5	1	7	3	5	3	3	5	2	6	2	4	4	2	2	3	3	8
ERX2465404																	CC4	1719-15	258	5 strains	Western Europe	The Netherlands	The Netherlands	Population-based	2016	31847944	2	2	6	4	2	5	1	7	3	4	2	3	4	2	4	2	4	4	4	2	3	4	7
ERX2465432																	CC1	23376-32			Western Europe	The Netherlands	The Netherlands	Population-based	2016	31847944	2	2	7	4	2	5	1	4	3	6	3	4	1	2	4	2	4	4	2	2	3	3	7
ERX2465214																	CC3	1457-32	239	5 strains	Western Europe	The Netherlands	The Netherlands	Population-based	2016	31847944	2	2	5	5	2	5	1	8	3	5	3	3	4	2	4	2	4	4	4	2	3	3	3
ERX2465519																	CC1	17255-32	61	20 strains	Western Europe	The Netherlands	The Netherlands	Population-based	2016	31847944	2	2	6	4	2	5	1	5	3	5	3	3	3	2	4	2	4	4	2	2	3	3	7
ERX2465232																	CC1	17255-32	61	20 strains	Western Europe	The Netherlands	The Netherlands	Population-based	2016	31847944	2	2	6	4	2	5	1	5	3	5	3	3	3	2	4	2	4	4	2	2	3	3	7
ERX2465308																	CC1	23377-32			Western Europe	The Netherlands	The Netherlands	Population-based	2016	31847944	2	2	5	4	2	5	1	5	3	5	3	2	3	2	4	2	4	4	2	2	3	4	7
ERX2465581																	CC1	23378-32			Western Europe	The Netherlands	The Netherlands	Population-based	2016	31847944	2	2	6	4	2	5	1	5	3	5	3	3	3	2	4	2	4	4	2	2	3	6	7
ERX2465237																	CC3	9072-32	139	6 strains	Western Europe	The Netherlands	The Netherlands	Population-based	2016	31847944	2	2	4	4	2	5	1	7	3	5	3	3	5	2	4	2	4	4	2	2	3	3	8
ERX2465650																	CC1	23379-32	94	2 strains	Western Europe	The Netherlands	The Netherlands	Population-based	2016	31847944	2	2	6	4	2	5	1	3	3	5	3	3	3	2	4	2	3	4	2	2	3	3	7
ERX2465378																	L3-BG	23362-32	158	2 strains	Western Europe	The Netherlands	The Netherlands	Population-based	2016	31847944	2	2	6	4	2	5	1	7	3	5	3	3	4	2	4	2	4	4	2	2	3	3	8
ERX2465191																	L3-BG	23362-493			Western Europe	The Netherlands	The Netherlands	Population-based	2016	31847944	1	2	6	4	2	5	1	7	3	5	3	3	4	2	4	2	4	4	2	2	3	3	8
ERX2465298																	CC1	17255-32	61	20 strains	Western Europe	The Netherlands	The Netherlands	Population-based	2016	31847944	2	2	6	4	2	5	1	5	3	5	3	3	3	2	4	2	4	4	2	2	3	3	7
ERX2465515																	CC3	23380-32			Western Europe	The Netherlands	The Netherlands	Population-based	2016	31847944	2	2	5	4	2	5	1	7	3	5	3	3	5	2	4	2	3	4	2	2	3	3	8
ERX2465657																	CC1	23381-32			Western Europe	The Netherlands	The Netherlands	Population-based	2016	31847944	2	2	6	3	2	5	1	5	3	5	3	3	4	2	4	2	4	4	2	2	3	4	2
[truncated: 683 more rows]
[truncated: 1 more columns]
