# Supplementary material for: Origin and Global Expansion of Mycobacterium tuberculosis Complex Lineage 3
Source: Genes (Basel). 2022 May 31;13(6):990. doi: 10.3390/genes13060990 (PMC9222951; doi:10.3390/genes13060990)
Supplement: Supplementary file 1 [file genes-13-00990-s001.zip › supplementary-genes-1688304/Supplementary table S4_sig_SNPs__2021-10-17.xlsx]

## Sheet: Supplementary table S4
# group_id	pos	reference_allel	gene	annotation	category	strains	group_allel	group_count	group_type	group_subst	AA_change	background_subst	category	selected_signature_SNP
group_3.5.1	2406855	C	Rv2148c	hypothetical protein	nonessential	152	A	27	SNP	R254R (cgg/cgT)	syn	-	conserved hypotheticals
group_3.5.1	1312138	C	Rv1179c	hypothetical protein	nonessential	152	G	27	SNP	V388L (gta/Cta)	non-syn	-	conserved hypotheticals
group_3.5.1	4330870	C	Rv3858c	Probable NADH-dependent glutamate synthase (small subunit) GltD (L-glutamate synthase) (L-glutamate synthetase) (NADH-glutamate synthase) (glutamate synthase (NADH)) (GLTS beta chain) (NADPH-GOGAT)	essential	152	A	27	SNP	R212R (cgg/cgT)	syn	-	intermediary metabolism and respiration	group_3.5.1
group_3.5.1	734354	C	Rv0639	Probable transcription antitermination protein NusG	nonessential	152	T	27	SNP	P34L (ccg/cTg)	non-syn	-	information pathways
group_3.5.1	3157664	G	Rv2849c	Probable cob(I)alamin adenosyltransferase CobO (corrinoid adenosyltransferase) (corrinoid adotransferase activity)	nonessential	152	A	27	SNP	R161W (cgg/Tgg)	non-syn	-	intermediary metabolism and respiration
group_3.5.1	2442656	T	Rv2180c	Probable conserved integral membrane protein	nonessential	152	G	27	SNP	K187Q (aag/Cag)	non-syn	-	cell wall and cell processes
group_3.5.1	1401782	C	Rv1254	Probable acyltransferase	essential	152	G	27	SNP	A42G (gcc/gGc)	non-syn	-	intermediary metabolism and respiration
group_3.5.1	1038350	G	Rv0931c	Transmembrane serine/threonine-protein kinase D PknD (protein kinase D) (STPK D)	nonessential	152	C	27	SNP	A522G (gcg/gGg)	non-syn	-	Regulatory proteins
group_3.5.1	930593	C	-	-	-	152	T	27	SNP	-	intergenic	-	intergenic
group_3.5.1	2854891	T	Rv2530A	Possible antitoxin VapB39	nonessential	152	C	27	SNP	Q6R (cag/cGg)	non-syn	-	virulence, detoxification and adaptation
group_3.5.1	3503052	C	Rv3136A	hypothetical protein	-	152	T	27	SNP	V76I (gtc/Atc)	non-syn	-	conserved hypotheticals
group_3.5.1	2955120	C	Rv2628	Hypothetical protein	nonessential	152	T	27	SNP	G21G (ggc/ggT)	syn	-	conserved hypotheticals
group_3.5.1	4306327	C	Rv3832c	hypothetical protein	nonessential	152	T	27	SNP	G162D (ggt/gAt)	non-syn	-	conserved hypotheticals
group_3.5.1	2142610	C	Rv1895	Possible dehydrogenase	nonessential	152	T	27	SNP	V30V (gtc/gtT)	syn	-	intermediary metabolism and respiration
group_3.5.1	3787421	G	Rv3372	Trehalose 6-phosphate phosphatase OtsB2 (trehalose-phosphatase) (TPP)	essential	152	C	27	SNP	A370P (gca/Cca)	non-syn	-	virulence, detoxification and adaptation
group_3.5.1	747095	C	Rv0650	Possible sugar kinase	nonessential	152	T	27	SNP	P20L (ccg/cTg)	non-syn	-	intermediary metabolism and respiration
group_3.5.1	3880462	G	Rv3462c	Probable translation initiation factor if-1 InfA	essential	152	A	27	SNP	S64S (tcc/tcT)	syn	-	information pathways
group_3.5.1	587534	A	Rv0497	Probable conserved transmembrane protein	nonessential	152	C	27	SNP	E53A (gag/gCg)	non-syn	-	cell wall and cell processes
group_3.5.1	1223969	C	Rv1095	Probable PHOH-like protein PhoH2 (phosphate starvation-inducible protein PSIH)	nonessential	152	T	27	SNP	R325C (cgt/Tgt)	non-syn	-	intermediary metabolism and respiration
group_3.5.1	1208850	C	Rv1084	hypothetical protein	nonessential	152	T	27	SNP	V405V (gtc/gtT)	syn	-	conserved hypotheticals
group_3.5.1	270889	C	Rv0226c	Probable conserved transmembrane protein	essential	152	A	27	SNP	A226S (gcc/Tcc)	non-syn	-	cell wall and cell processes
group_3.5.1	2055969	G	Rv1813c	hypothetical protein	nonessential	152	T	27	SNP	A48A (gcc/gcA)	syn	-	conserved hypotheticals
group_3.5.1	987413	A	Rv0888	Probable exported protein	nonessential	152	G	27	SNP	I61V (ata/Gta)	non-syn	-	cell wall and cell processes
group_3.5.1	2405010	G	Rv2145c	Diviva family protein Wag31	essential	152	T	27	SNP	A130D (gcc/gAc)	non-syn	-	cell wall and cell processes
group_3.5.1	72446	G	Rv0066c	Probable isocitrate dehydrogenase [NADP] Icd2 (oxalosuccinate decarboxylase) (IDH) (NADP+-specific ICDH) (IDP)	nonessential	152	A	27	SNP	S689L (tcg/tTg)	non-syn	-	intermediary metabolism and respiration
group_3.5.1	2170769	G	-	-	-	152	A	27	SNP	-	intergenic	-	intergenic
group_3.5.1	2925430	G	-	-	-	152	C	27	SNP	-	intergenic	-	intergenic
group_3.5.1	1395854	C	Rv1251c	hypothetical protein	nonessential	152	A	27	SNP	L1129L (ctg/ctT)	syn	-	conserved hypotheticals
group_3.5.1	327469	C	Rv0271c	Probable acyl-CoA dehydrogenase FadE6	nonessential	152	T	27	SNP	R331R (cgg/cgA)	syn	-	lipid metabolism
group_3.5.1	3507594	G	Rv3140	Probable acyl-CoA dehydrogenase FadE23	essential	152	A	27	SNP	A269T (gca/Aca)	non-syn	-	lipid metabolism
group_3.5.1	2948764	C	Rv2622	Possible methyltransferase (methylase)	nonessential	152	A	27	SNP	L43L (ctc/ctA)	syn	-	intermediary metabolism and respiration
group_3.5.1	1208631	C	Rv1084	hypothetical protein	nonessential	152	T	27	SNP	Y332Y (tac/taT)	syn	-	conserved hypotheticals
group_3.5.1	139352	C	Rv0115	Possible D-alpha-D-heptose-7-phosphate kinase HddA	nonessential	152	G	27	SNP	H280Q (cac/caG)	non-syn	-	cell wall and cell processes
group_3.5.1	3396294	G	Rv3035	hypothetical protein	nonessential	152	C	27	SNP	G306R (ggc/Cgc)	non-syn	-	conserved hypotheticals
group_3.5.1	3232450	C	Rv2920c	Probable ammonium-transport integral membrane protein Amt	nonessential	152	G	27	SNP	L19L (ctg/ctC)	syn	-	cell wall and cell processes
group_3.5.1	2912489	C	Rv2585c	Possible conserved lipoprotein	nonessential	152	T	27	SNP	A63A (gcg/gcA)	syn	-	cell wall and cell processes
group_3.5.1	788493	C	Rv0688	Putative ferredoxin reductase	nonessential	152	T	27	SNP	P185L (ccg/cTg)	non-syn	-	intermediary metabolism and respiration
group_3.5.1	723807	C	Rv0630c	Probable exonuclease V (beta chain) RecB (exodeoxyribonuclease V beta chain)(exodeoxyribonuclease V polypeptide) (chi-specific endonuclease)	nonessential	152	T	27	SNP	A403T (gcc/Acc)	non-syn	-	information pathways
group_3.5.1	2276037	G	Rv2029c	6-phosphofructokinase PfkB (phosphohexokinase) (phosphofructokinase)	nonessential	152	A	27	SNP	Q130_ (caa/Taa)	non-syn	-	intermediary metabolism and respiration
group_3.5.1	4082119	C	Rv3644c	Possible DNA polymerase	nonessential	152	T	27	SNP	T201T (acg/acA)	syn	-	information pathways
group_3.5.1	1585248	C	Rv1409	Probable bifunctional riboflavin biosynthesis protein RibG : diaminohydroxyphosphoribosylaminopyrimidine deaminase (riboflavin-specific deaminase) + 5-amino-6-(5-phosphoribosylamino) uracil reductase (HTP reductase)	essential	152	T	27	SNP	H19Y (cac/Tac)	non-syn	-	intermediary metabolism and respiration
group_3.5.1	1134143	C	Rv1015c	50S ribosomal protein L25 RplY	nonessential	152	T	27	SNP	L142L (ttg/ttA)	syn	-	information pathways
group_3.5.1	3183174	C	Rv2871	Possible antitoxin VapB43	nonessential	152	T	27	SNP	R13C (cgc/Tgc)	non-syn	-	virulence, detoxification and adaptation
group_3.5.1	3633727	A	Rv3254	hypothetical protein	nonessential	152	C	27	SNP	D18A (gac/gCc)	non-syn	-	conserved hypotheticals
group_3.5.1	1079120	G	Rv0969	Probable metal cation transporter P-type ATPase CtpV	nonessential	152	C	27	SNP	P126P (ccg/ccC)	syn	-	cell wall and cell processes
group_3.5.1	67038	A	Rv0063	Possible oxidoreductase	nonessential	152	T	27	SNP	E39V (gag/gTg)	non-syn	-	intermediary metabolism and respiration
group_3.5.1	2556450	T	Rv2284	Probable esterase LipM	nonessential	152	C	27	SNP	D102D (gat/gaC)	syn	-	intermediary metabolism and respiration
group_3.5.1	3347571	G	Rv2990c	Hypothetical protein	nonessential	152	A	27	SNP	P50L (ccc/cTc)	non-syn	-	conserved hypotheticals
group_3.5.1	4210117	C	Rv3764c	Possible two component sensor kinase TcrY	nonessential	152	T	27	SNP	R298H (cgt/cAt)	non-syn	-	Regulatory proteins
group_3.5.1	3867269	C	Rv3447c	ESX conserved component EccC4 ESX-4 type VII secretion system protein Probable membrane protein	nonessential	152	G	27	SNP	V324L (gtg/Ctg)	non-syn	-	cell wall and cell processes
group_3.5.1	764181	A	Rv0668	DNA-directed RNA polymerase (beta' chain) RpoC (transcriptase beta' chain) (RNA polymerase beta' subunit)	essential	152	G	27	SNP	D271G (gac/gGc)	non-syn	-	information pathways
group_3.5.1	1098984	G	Rv0982	Two component sensor kinase MprB	essential	152	A	27	SNP	V493I (gtt/Att)	non-syn	-	Regulatory proteins
group_3.5.1	1347615	G	Rv1204c	hypothetical protein	essential	152	A	27	SNP	A337V (gcc/gTc)	non-syn	-	conserved hypotheticals
group_3.5.1	3093467	C	-	-	-	152	A	27	SNP	-	intergenic	-	intergenic
group_3.5.1	3794161	G	Rv3379c	Probable 1-deoxy-D-xylulose 5-phosphate synthase Dxs2 (1-deoxyxylulose-5-phosphate synthase) (DXP synthase) (DXPS)	nonessential	152	A	27	SNP	T236I (acc/aTc)	non-syn	-	intermediary metabolism and respiration
group_3.5.1	1398329	C	Rv1251c	hypothetical protein	nonessential	152	A	27	SNP	L304L (ctg/ctT)	syn	-	conserved hypotheticals
group_3.5.1	3199764	C	Rv2890c	30S ribosomal protein S2 RpsB	essential	152	T	27	SNP	K73K (aag/aaA)	syn	-	information pathways
group_3.5.1	13277	A	Rv0010c	Probable conserved membrane protein	nonessential	152	G	27	SNP	R94R (cgt/cgC)	syn	-	cell wall and cell processes
group_3.5.1	2109381	A	Rv1861	Probable conserved transmembrane protein	nonessential	152	G	27	SNP	N73D (aac/Gac)	non-syn	-	cell wall and cell processes
group_3.5.1	1857799	A	Rv1648	Probable transmembrane protein	nonessential	152	C	27	SNP	A23A (gca/gcC)	syn	-	cell wall and cell processes
group_3.5.1	3573286	G	Rv3200c	Possible transmembrane cation transporter	nonessential	152	A	27	SNP	L128L (ctc/ctT)	syn	-	cell wall and cell processes
group_3.5.1	2376827	C	Rv2116	Conserved lipoprotein LppK	nonessential	152	G	27	SNP	P86R (ccc/cGc)	non-syn	-	cell wall and cell processes
group_3.5.1	3861095	G	Rv3441c	Probable phospho-sugar mutase / MrsA protein homolog	essential	152	A	27	SNP	D92D (gac/gaT)	syn	-	intermediary metabolism and respiration
group_3.5.1	4384189	G	Rv3899c	hypothetical protein	nonessential	152	C	27	SNP	A397A (gcc/gcG)	syn	-	conserved hypotheticals
group_3.5.1	2219556	G	-	-	-	152	A	27	SNP	-	intergenic	-	intergenic
group_3.5.1	1574501	C	Rv1397c	Possible toxin VapC10	nonessential	152	G	27	SNP	D5H (gac/Cac)	non-syn	-	virulence, detoxification and adaptation
group_3.6	1100414	G	Rv0983	Probable serine protease PepD (serine proteinase) (MTB32B)	nonessential	152	A	29	SNP	G450D (ggc/gAc)	non-syn	-	intermediary metabolism and respiration
group_3.6	1387478	G	Rv1244	Probable lipoprotein LpqZ	essential	152	C	29	SNP	D208H (gac/Cac)	non-syn	-	cell wall and cell processes
group_3.6	586030	C	Rv0495c	hypothetical protein	nonessential	152	A	29	SNP	R95R (cgg/cgT)	syn	-	conserved hypotheticals
group_3.6	4206203	G	Rv3761c	Possible acyl-CoA dehydrogenase FadE36	nonessential	152	C	29	SNP	L239V (ctg/Gtg)	non-syn	-	lipid metabolism
group_3.6	1233751	A	Rv1106c	3-beta-hydroxysteroid dehydrogenase	nonessential	152	G	29	SNP	V69A (gtc/gCc)	non-syn	-	intermediary metabolism and respiration
group_3.6	1115509	C	Rv0998	hypothetical protein	nonessential	152	T	29	SNP	I254I (atc/atT)	syn	-	conserved hypotheticals
group_3.6	11637	C	-	-	-	152	T	29	SNP	-	intergenic	-	intergenic
group_3.6	503534	C	Rv0418	Probable lipoprotein aminopeptidase LpqL	nonessential	152	T	29	SNP	A13A (gcc/gcT)	syn	-	cell wall and cell processes
group_3.6	2180911	G	Rv1928c	Probable short-chain type dehydrogenase/reductase	nonessential	152	T	29	SNP	P103T (ccg/Acg)	non-syn	-	intermediary metabolism and respiration
group_3.6	157936	G	Rv0130	Probable 3-hydroxyl-thioester dehydratase	nonessential	152	C	29	SNP	E30D (gag/gaC)	non-syn	-	intermediary metabolism and respiration
group_3.6	4064291	T	Rv3625c	Possible cell cycle protein MesJ	essential	152	G	29	SNP	E194D (gaa/gaC)	non-syn	-	cell wall and cell processes
group_3.6	723361	C	Rv0630c	Probable exonuclease V (beta chain) RecB (exodeoxyribonuclease V beta chain)(exodeoxyribonuclease V polypeptide) (chi-specific endonuclease)	nonessential	152	T	29	SNP	L551L (ctg/ctA)	syn	-	information pathways
group_3.6	654543	C	Rv0563	Probable protease transmembrane protein heat shock protein HtpX	nonessential	152	T	29	SNP	A222V (gcg/gTg)	non-syn	-	virulence, detoxification and adaptation
group_3.6	1371697	G	-	-	-	152	A	29	SNP	-	intergenic	-	intergenic
group_3.6	3596775	C	Rv3220c	Probable two component sensor kinase	nonessential	152	T	29	SNP	G254S (ggc/Agc)	non-syn	-	Regulatory proteins
group_3.6	1728460	A	-	-	-	152	C	29	SNP	-	intergenic	-	intergenic
group_3.6	4394539	G	Rv3909	hypothetical protein	nonessential	152	C	29	SNP	A116A (gcg/gcC)	syn	-	conserved hypotheticals
group_3.6	79726	C	Rv0071	Possible maturase	nonessential	152	T	29	SNP	R81W (cgg/Tgg)	non-syn	-	information pathways
group_3.6	2890468	C	Rv2567	Conserved hypothetical alanine and leucine rich protein	nonessential	152	G	29	SNP	P225R (ccc/cGc)	non-syn	-	conserved hypotheticals
group_3.6	1321096	G	Rv1182	Probable conserved polyketide synthase associated protein PapA3	essential	152	A	29	SNP	S354S (tcg/tcA)	syn	-	lipid metabolism	group_3.6
group_3.6	3976128	G	Rv3537	Probable dehydrogenase	nonessential	152	A	29	SNP	E254K (gag/Aag)	non-syn	-	intermediary metabolism and respiration
group_3.1.3	290650	G	Rv0241c	Probable 3-hydroxyacyl-thioester dehydratase HtdX	nonessential	152	C	9	SNP	T2S (act/aGt)	non-syn	-	intermediary metabolism and respiration
group_3.1.3	2812520	C	Rv2498c	Probable citrate (pro-3S)-lyase (beta subunit) CitE (citrase) (citratase) (citritase) (citridesmolase) (citrase aldolase)	nonessential	152	T	9	SNP	K219K (aag/aaA)	syn	-	intermediary metabolism and respiration
group_3.1.3	688130	C	Rv0590	Mce-family protein Mce2B	nonessential	152	G	9	SNP	F33L (ttc/ttG)	non-syn	-	virulence, detoxification and adaptation
group_3.1.3	3792187	C	Rv3377c	Halimadienyl diphosphate synthase	nonessential	152	A	9	SNP	G56V (gga/gTa)	non-syn	-	intermediary metabolism and respiration
group_3.1.3	4294842	C	Rv3825c	Polyketide synthase Pks2	nonessential	152	G	9	SNP	A1588A (gcg/gcC)	syn	-	lipid metabolism
group_3.1.3	645011	C	Rv0553	Probable muconate cycloisomerase MenC (cis,cis-muconate lactonizing enzyme) (MLE)	essential	152	T	9	SNP	L174L (ctc/ctT)	syn	-	intermediary metabolism and respiration	group_3.1.3
group_3.1.3	3248516	G	Rv2931	Phenolpthiocerol synthesis type-I polyketide synthase PpsA	nonessential	152	A	9	SNP	Q1024Q (cag/caA)	syn	-	lipid metabolism
group_3.1.3	2347869	T	Rv2090	Probable 5'-3' exonuclease	nonessential	152	G	9	SNP	V166G (gtc/gGc)	non-syn	-	information pathways
group_3.1.3	168749	G	Rv0143c	Probable conserved transmembrane protein	nonessential	152	A	9	SNP	T478T (acc/acT)	syn	-	cell wall and cell processes
group_3.1.3	2003888	C	Rv1770	hypothetical protein	nonessential	152	A	9	SNP	A4D (gcc/gAc)	non-syn	-	conserved hypotheticals
group_3.1.3	2440323	C	-	-	-	152	G	9	SNP	-	intergenic	-	intergenic
group_3.5	643217	G	Rv0552	hypothetical protein	nonessential	152	T	34	SNP	G110V (ggc/gTc)	non-syn	-	conserved hypotheticals
group_3.5	4161737	C	Rv3717	hypothetical protein	essential	152	G	34	SNP	V230V (gtc/gtG)	syn	-	conserved hypotheticals
group_3.5	288715	C	Rv0238	Possible transcriptional regulatory protein (probably TetR-family)	nonessential	152	T	34	SNP	F96F (ttc/ttT)	syn	-	Regulatory proteins
group_3.5	961917	G	Rv0862c	hypothetical protein	nonessential	152	A	34	SNP	S232S (tcc/tcT)	syn	-	conserved hypotheticals
group_3.5	2892388	C	Rv2567	Conserved hypothetical alanine and leucine rich protein	nonessential	152	T	34	SNP	A865V (gcg/gTg)	non-syn	-	conserved hypotheticals
group_3.5	2312398	G	Rv2052c	hypothetical protein	nonessential	152	T	34	SNP	V40V (gtc/gtA)	syn	-	conserved hypotheticals
group_3.5	3473662	G	Rv3105c	Probable peptide chain release factor 2 PrfB (RF-2)	essential	152	A	34	SNP	R81R (cgc/cgT)	syn	-	information pathways	group_3.5
group_3.5	2533256	G	Rv2259	S-nitrosomycothiol reductase MscR	nonessential	152	C	34	SNP	G338R (ggg/Cgg)	non-syn	-	intermediary metabolism and respiration
group_3.5	4185055	G	Rv3734c	Putative triacylglycerol synthase (diacylglycerol acyltransferase) Tgs2	nonessential	152	A	34	SNP	A279V (gcg/gTg)	non-syn	-	lipid metabolism
group_3.5	2782310	C	-	-	-	152	G	34	SNP	-	intergenic	-	intergenic
group_3.5	956621	A	Rv0860	Probable fatty oxidation protein FadB	nonessential	152	G	34	SNP	N110S (aac/aGc)	non-syn	-	lipid metabolism
group_3.5	3031358	G	Rv2719c	Possible conserved membrane protein	nonessential	152	C	34	SNP	G60G (ggc/ggG)	syn	-	cell wall and cell processes
group_3.5	206128	C	Rv0174	Mce-family protein Mce1F	nonessential	152	G	34	SNP	L300V (ctc/Gtc)	non-syn	-	virulence, detoxification and adaptation
group_3.5	4111038	T	Rv3669	Probable conserved transmembrane protein	essential	152	A	34	SNP	F71Y (ttc/tAc)	non-syn	-	cell wall and cell processes
group_3.1.3.1	1056469	G	Rv0946c	Probable glucose-6-phosphate isomerase Pgi (GPI) (phosphoglucose isomerase) (phosphohexose isomerase) (phi)	essential	152	A	5	SNP	R73W (cgg/Tgg)	non-syn	-	intermediary metabolism and respiration
group_3.1.3.1	2442419	C	Rv2180c	Probable conserved integral membrane protein	nonessential	152	T	5	SNP	V266I (gtc/Atc)	non-syn	-	cell wall and cell processes
group_3.1.3.1	64444	T	Rv0060	hypothetical protein	essential	152	A	5	SNP	L179H (ctc/cAc)	non-syn	-	conserved hypotheticals
group_3.1.3.1	1837125	C	Rv1633	Probable excinuclease ABC (subunit B-helicase) UvrB	nonessential	152	T	5	SNP	G17G (ggc/ggT)	syn	-	information pathways
group_3.1.3.1	3828179	A	Rv3409c	Cholesterol oxidase ChoD (cholesterol-O2 oxidoreductase)	nonessential	152	G	5	SNP	G183G (ggt/ggC)	syn	-	lipid metabolism
group_3.1.3.1	1741224	G	Rv1538c	Probable L-aparaginase AnsA	nonessential	152	A	5	SNP	D323D (gac/gaT)	syn	-	intermediary metabolism and respiration
group_3.1.3.1	3003956	G	Rv2686c	Antibiotic-transport integral membrane leucine and alanine and valine rich protein ABC transporter	nonessential	152	T	5	SNP	P28Q (ccg/cAg)	non-syn	-	cell wall and cell processes
group_3.1.3.1	332984	T	Rv0277c	Possible toxin VapC25 Contains PIN domain	nonessential	152	A	5	SNP	T51T (aca/acT)	syn	-	virulence, detoxification and adaptation
group_3.1.3.1	3723832	C	Rv3337	hypothetical protein	nonessential	152	T	5	SNP	D59D (gac/gaT)	syn	-	conserved hypotheticals
group_3.1.3.1	28139	G	Rv0023	Possible transcriptional regulatory protein	nonessential	152	A	5	SNP	G182D (ggc/gAc)	non-syn	-	Regulatory proteins
group_3.1.3.1	3164626	G	Rv2854	hypothetical protein	nonessential	152	A	5	SNP	G159S (ggc/Agc)	non-syn	-	conserved hypotheticals
group_3.1.3.1	1420138	C	Rv1271c	Conserved hypothetical secreted protein	nonessential	152	A	5	SNP	P55P (ccg/ccT)	syn	-	cell wall and cell processes
group_3.1.3.1	2329554	A	Rv2072c	Precorrin-6Y C(5,15)-methyltransferase (decarboxylating) CobL	essential	152	G	5	SNP	V198A (gtg/gCg)	non-syn	-	intermediary metabolism and respiration
group_3.1.3.1	1890898	T	Rv1664	Probable polyketide synthase Pks9	nonessential	152	G	5	SNP	L958R (ctg/cGg)	non-syn	-	lipid metabolism
group_3.1.3.1	2388510	G	-	-	-	152	C	5	SNP	-	intergenic	-	intergenic
group_3.1.3.1	3023491	A	-	-	-	152	G	5	SNP	-	intergenic	-	intergenic
group_3.1.3.1	2275292	A	Rv2028c	Universal stress protein family protein	nonessential	152	C	5	SNP	R39R (cgt/cgG)	syn	-	virulence, detoxification and adaptation
group_3.1.3.1	1947742	C	-	-	-	152	T	5	SNP	-	intergenic	-	intergenic
group_3.1.3.1	3544248	C	Rv3175	Possible amidase (aminohydrolase)	nonessential	152	T	5	SNP	G463G (ggc/ggT)	syn	-	intermediary metabolism and respiration
group_3.1.3.1	3392781	G	-	-	-	152	C	5	SNP	-	intergenic	-	intergenic
group_3.1.3.1	3788563	C	Rv3374	Probable enoyl-CoA hydratase (fragment) EchA18.1 (enoyl hydrase) (unsaturated acyl-CoA hydratase) (crotonase)	nonessential	152	A	5	SNP	R66S (cgc/Agc)	non-syn	-	lipid metabolism
group_3.1.3.1	1979979	A	Rv1751	Probable oxidoreductase	nonessential	152	T	5	SNP	E120V (gag/gTg)	non-syn	-	intermediary metabolism and respiration
group_3.1.3.1	512610	C	Rv0425c	Possible metal cation transporting P-type ATPase CtpH	essential	152	T	5	SNP	R904R (cgg/cgA)	syn	-	cell wall and cell processes	group_3.1.3.1
group_3.1.3.1	2252898	C	Rv2006	Probable trehalose-6-phosphate phosphatase OtsB1 (trehalose-phosphatase) (TPP)	nonessential	152	T	5	SNP	P299P (ccc/ccT)	syn	-	virulence, detoxification and adaptation
group_3.1.3.1	4180348	C	Rv3729	Possible transferase	nonessential	152	A	5	SNP	I688I (atc/atA)	syn	-	intermediary metabolism and respiration
group_3.1.3.1	1579482	G	Rv1402	Putative primosomal protein N' PriA (replication factor Y)	nonessential	152	A	5	SNP	A624T (gcg/Acg)	non-syn	-	information pathways
group_3.1.3.1	4258550	T	Rv3800c	Polyketide synthase Pks13	essential	152	G	5	SNP	E866A (gag/gCg)	non-syn	-	lipid metabolism
group_3.1.3.1	2818085	C	Rv2502c	Probable acetyl-/propionyl-CoA carboxylase (beta subunit) AccD1	essential	152	G	5	SNP	M130I (atg/atC)	non-syn	-	lipid metabolism
group_3.1.3.1	1851835	A	Rv1640c	Lysyl-tRNA synthetase 2 LysX	essential	152	C	5	SNP	P67P (cct/ccG)	syn	-	information pathways
group_3.1.3.1	1656881	C	-	-	-	152	T	5	SNP	-	intergenic	-	intergenic
group_3.1.3.1	3035686	T	Rv2723	Probable conserved integral membrane protein	nonessential	152	C	5	SNP	Y260H (tac/Cac)	non-syn	-	cell wall and cell processes
group_3.1.3.1	2607724	G	Rv2333c	Integral membrane drug efflux protein Stp	nonessential	152	C	5	SNP	L200V (ctg/Gtg)	non-syn	-	cell wall and cell processes
group_3.1.3.1	238803	C	Rv0202c	Probable conserved transmembrane transport protein MmpL11	nonessential	152	T	5	SNP	Q830Q (cag/caA)	syn	-	cell wall and cell processes
group_3.1.3.1	207341	C	Rv0175	Probable conserved Mce associated membrane protein	essential	152	A	5	SNP	V176V (gtc/gtA)	syn	-	cell wall and cell processes
group_3.1.3.1	3861738	T	Rv3442c	30S ribosomal protein S9 RpsI	nonessential	152	C	5	SNP	A71A (gca/gcG)	syn	-	information pathways
group_3.1.3.1	4023949	G	Rv3581c	Probable 2C-methyl-D-erythritol 2,4-cyclodiphosphate synthase IspF (MECPS)	essential	152	C	5	SNP	T133T (acc/acG)	syn	-	intermediary metabolism and respiration
group_3.1.3.1	732145	C	Rv0635	(3R)-hydroxyacyl-ACP dehydratase subunit HadA	essential	152	T	5	SNP	F72F (ttc/ttT)	syn	-	intermediary metabolism and respiration
group_3.1.3.1	4147462	T	Rv3704c	Glutamate--cysteine ligase GshA (gamma-glutamylcysteine synthetase) (gamma-ECS) (GCS) (gamma-glutamyl-L-cysteine synthetase)	nonessential	152	C	5	SNP	D242G (gac/gGc)	non-syn	-	intermediary metabolism and respiration
group_3.1.3.1	641411	G	Rv0551c	Probable fatty-acid-CoA ligase FadD8 (fatty-acid-CoA synthetase) (fatty-acid-CoA synthase)	nonessential	152	A	5	SNP	F467F (ttc/ttT)	syn	-	lipid metabolism
group_3.1.3.1	4279000	G	Rv3813c	hypothetical protein	nonessential	152	A	5	SNP	A72A (gcc/gcT)	syn	-	conserved hypotheticals
group_3.1.3.1	3516161	C	Rv3150	Probable NADH dehydrogenase I (chain F) NuoF (NADH-ubiquinone oxidoreductase chain F)	nonessential	152	T	5	SNP	F250F (ttc/ttT)	syn	-	intermediary metabolism and respiration
group_3.1.3.1	2856656	C	Rv2531c	Probable amino acid decarboxylase	nonessential	152	T	5	SNP	V376I (gtc/Atc)	non-syn	-	intermediary metabolism and respiration
group_3.1.3.1	1231683	C	Rv1104	Possible para-nitrobenzyl esterase (fragment)	nonessential	152	T	5	SNP	A128V (gcc/gTc)	non-syn	-	intermediary metabolism and respiration
group_3.1.3.1	3817449	G	Rv3400	Probable hydrolase	essential	152	A	5	SNP	A71T (gcg/Acg)	non-syn	-	intermediary metabolism and respiration
group_3.1.3.1	922864	C	Rv0830	Possible S-adenosylmethionine-dependent methyltransferase	nonessential	152	T	5	SNP	L299F (ctc/Ttc)	non-syn	-	lipid metabolism
group_3.1.3.1	28536	C	Rv0024	Putative secreted protein P60-related protein	nonessential	152	T	5	SNP	R59W (cgg/Tgg)	non-syn	-	virulence, detoxification and adaptation
group_3.1.3.1	3211752	C	-	-	-	152	A	5	SNP	-	intergenic	-	intergenic
group_3.1.3.1	167450	T	Rv0141c	hypothetical protein	nonessential	152	C	5	SNP	T78A (acg/Gcg)	non-syn	-	conserved hypotheticals
group_3.1.3.1	1563784	C	Rv1388	Putative integration host factor MihF	essential	152	T	5	SNP	R31C (cgc/Tgc)	non-syn	-	information pathways
group_3.1.3.1	2322148	G	Rv2064	Precorrin-3B synthase CobG	nonessential	152	A	5	SNP	R233Q (cgg/cAg)	non-syn	-	intermediary metabolism and respiration
group_3.1.3.1	1451491	G	Rv1295	Threonine synthase ThrC (ts)	essential	152	A	5	SNP	Q265Q (cag/caA)	syn	-	intermediary metabolism and respiration
group_3.1.3.1	254488	C	Rv0212c	Possible transcriptional regulatory protein NadR (probably AsnC-family)	nonessential	152	T	5	SNP	W51_ (tgg/tgA)	non-syn	-	Regulatory proteins
group_3.1.3.1	1276131	G	-	-	-	152	T	5	SNP	-	intergenic	-	intergenic
group_3.1.3.1	4398122	A	Rv3910	Probable conserved transmembrane protein	essential	152	C	5	SNP	H509P (cac/cCc)	non-syn	-	cell wall and cell processes
group_3.1.3.1	27439	C	Rv0022c	Probable transcriptional regulatory protein WhiB-like WhiB5	nonessential	152	T	5	SNP	A2T (gca/Aca)	non-syn	-	Regulatory proteins
group_3.1.3.1	3485201	G	Rv3119	Probable molybdenum cofactor biosynthesis protein E MoaE1 (molybdopterin converting factor large subunit) (molybdopterin [MPT] converting factor, subunit 2)	nonessential	152	A	5	SNP	E24K (gaa/Aaa)	non-syn	-	intermediary metabolism and respiration
group_3.1.3.1	2781290	C	Rv2476c	Probable NAD-dependent glutamate dehydrogenase Gdh (NAD-Gdh) (NAD-dependent glutamic dehydrogenase)	epitope	152	T	5	SNP	V325M (gtg/Atg)	non-syn	-	intermediary metabolism and respiration
group_3.1.3.1	3398666	G	Rv3038c	hypothetical protein	nonessential	152	A	5	SNP	A248V (gcg/gTg)	non-syn	-	conserved hypotheticals
group_3.1.3.1	311666	G	Rv0260c	Possible transcriptional regulatory protein	nonessential	152	C	5	SNP	L332V (cta/Gta)	non-syn	-	Regulatory proteins
group_3.1.3.1	1436348	C	Rv1283c	Probable oligopeptide-transport integral membrane protein ABC transporter OppB	nonessential	152	T	5	SNP	G257E (ggg/gAg)	non-syn	-	cell wall and cell processes
group_3.1.3.1	2830860	G	-	-	-	152	A	5	SNP	-	intergenic	-	intergenic
group_3.1.3.1	234427	C	Rv0197	Possible oxidoreductase	nonessential	152	G	5	SNP	H733D (cac/Gac)	non-syn	-	intermediary metabolism and respiration
group_3.1.3.1	3853985	A	Rv3435c	Probable conserved transmembrane protein	nonessential	152	T	5	SNP	L270H (ctc/cAc)	non-syn	-	cell wall and cell processes
group_3.1.3.1	2226206	T	-	-	-	152	C	5	SNP	-	intergenic	-	intergenic
group_3.1	4148801	C	Rv3705c	hypothetical protein	nonessential	152	A	58	SNP	E54D (gag/gaT)	non-syn	-	conserved hypotheticals
group_3.1	4232555	T	Rv3786c	hypothetical protein	nonessential	152	C	58	SNP	Q348R (caa/cGa)	non-syn	-	conserved hypotheticals
group_3.1	750033	C	Rv0654	Probable dioxygenase	nonessential	152	G	58	SNP	P12A (cca/Gca)	non-syn	-	intermediary metabolism and respiration
group_3.1	3864565	T	Rv3447c	ESX conserved component EccC4 ESX-4 type VII secretion system protein Probable membrane protein	nonessential	152	G	58	SNP	E1225A (gag/gCg)	non-syn	-	cell wall and cell processes
group_3.1	2084697	G	-	-	-	152	T	58	SNP	-	intergenic	-	intergenic
group_3.1	2118936	G	Rv1868	hypothetical protein	nonessential	152	A	58	SNP	P530P (ccg/ccA)	syn	-	conserved hypotheticals
group_3.1	4306896	C	Rv3833	Transcriptional regulatory protein (probably AraC-family)	nonessential	152	T	58	SNP	A10A (gcc/gcT)	syn	-	Regulatory proteins	group_3.1
group_3.1	2541779	G	Rv2267c	hypothetical protein	nonessential	152	A	58	SNP	Y344Y (tac/taT)	syn	-	conserved hypotheticals
group_3.4	239791	C	Rv0202c	Probable conserved transmembrane transport protein MmpL11	nonessential	152	G	7	SNP	R501P (cgg/cCg)	non-syn	-	cell wall and cell processes
group_3.4	2857291	T	Rv2531c	Probable amino acid decarboxylase	nonessential	152	C	7	SNP	D164G (gac/gGc)	non-syn	-	intermediary metabolism and respiration
group_3.4	1272811	A	Rv1145	Probable conserved transmembrane transport protein MmpL13a	nonessential	152	G	7	SNP	N130S (aac/aGc)	non-syn	-	cell wall and cell processes
group_3.4	1977568	G	Rv1749c	Possible integral membrane protein	nonessential	152	A	7	SNP	V106V (gtc/gtT)	syn	-	cell wall and cell processes
group_3.4	515676	G	Rv0426c	Possible transmembrane protein	nonessential	152	A	7	SNP	G47G (ggc/ggT)	syn	-	cell wall and cell processes
group_3.4	3860889	C	Rv3441c	Probable phospho-sugar mutase / MrsA protein homolog	essential	152	T	7	SNP	R161H (cgc/cAc)	non-syn	-	intermediary metabolism and respiration
group_3.4	110567	C	Rv0101	Probable peptide synthetase Nrp (peptide synthase)	essential	152	T	7	SNP	D189D (gac/gaT)	syn	-	lipid metabolism	group_3.4
group_3.4	4260939	C	Rv3800c	Polyketide synthase Pks13	essential	152	T	7	SNP	G70R (ggg/Agg)	non-syn	-	lipid metabolism
group_3.4	996215	C	Rv0893c	Possible S-adenosylmethionine-dependent methyltransferase	nonessential	152	G	7	SNP	L27F (ttg/ttC)	non-syn	-	lipid metabolism
group_3.4	1804273	C	Rv1604	Probable inositol-monophosphatase ImpA (imp)	nonessential	152	T	7	SNP	R79W (cgg/Tgg)	non-syn	-	intermediary metabolism and respiration
group_3.4	1065205	G	Rv0954	Probable conserved transmembrane protein	nonessential	152	A	7	SNP	A27T (gcc/Acc)	non-syn	-	cell wall and cell processes
group_3.4	1155518	C	Rv1030	Probable potassium-transporting P-type ATPase B chain KdpB (potassium-translocating ATPase B chain) (ATP phosphohydrolase [potassium-transporting] B chain) (potassium binding and translocating subunit B)	nonessential	152	T	7	SNP	R599W (cgg/Tgg)	non-syn	-	cell wall and cell processes
group_3.4	2389636	G	Rv2127	L-asparagine permease AnsP1	nonessential	152	A	7	SNP	G341S (ggt/Agt)	non-syn	-	cell wall and cell processes
group_3.4	4084085	G	Rv3645	Probable conserved transmembrane protein	nonessential	152	A	7	SNP	A427T (gct/Act)	non-syn	-	cell wall and cell processes
group_3.4	1748125	C	Rv1547	Probable DNA polymerase III (alpha chain) DnaE1 (DNA nucleotidyltransferase)	essential	152	T	7	SNP	L144L (ctc/ctT)	syn	-	information pathways
group_3.4	4258023	G	Rv3800c	Polyketide synthase Pks13	essential	152	A	7	SNP	R1042C (cgc/Tgc)	non-syn	-	lipid metabolism
group_3.4	868861	C	Rv0775	hypothetical protein	nonessential	152	T	7	SNP	S152F (tcc/tTc)	non-syn	-	conserved hypotheticals
group_3.4	2143887	G	Rv1896c	hypothetical protein	nonessential	152	T	7	SNP	P187H (ccc/cAc)	non-syn	-	conserved hypotheticals
group_3.4	2678023	C	Rv2385	Putative acetyl hydrolase MbtJ	nonessential	152	T	7	SNP	L99L (ctg/Ttg)	syn	-	lipid metabolism
group_3.4	1605512	A	Rv1429	hypothetical protein	nonessential	152	G	7	SNP	Q212R (caa/cGa)	non-syn	-	conserved hypotheticals
group_3.4	3229989	G	Rv2918c	Probable [protein-PII] uridylyltransferase GlnD (PII uridylyl-transferase) (uridylyl removing enzyme) (UTASE)	nonessential	152	A	7	SNP	A231V (gcg/gTg)	non-syn	-	intermediary metabolism and respiration
group_3.4	3592529	C	Rv3215	Probable isochorismate synthase EntC (isochorismate hydroxymutase) (enterochelin biosynthesis)	nonessential	152	A	7	SNP	A92A (gcc/gcA)	syn	-	intermediary metabolism and respiration
group_3.4	294311	C	Rv0244c	Probable acyl-CoA dehydrogenase FadE5	nonessential	152	T	7	SNP	K441K (aag/aaA)	syn	-	lipid metabolism
group_3.4	1519164	C	-	-	-	152	T	7	SNP	-	intergenic	-	intergenic
group_3.4	2274943	C	Rv2028c	Universal stress protein family protein	nonessential	152	T	7	SNP	V156I (gtc/Atc)	non-syn	-	virulence, detoxification and adaptation
group_3.4	2270758	C	Rv2025c	hypothetical protein	nonessential	152	A	7	SNP	V331L (gta/Tta)	non-syn	-	cell wall and cell processes
group_3.4	661438	A	Rv0570	Probable ribonucleoside-diphosphate reductase (large subunit) NrdZ (ribonucleotide reductase)	nonessential	152	C	7	SNP	K48N (aaa/aaC)	non-syn	-	information pathways
group_3.4	1084567	T	Rv0973c	Probable acetyl-/propionyl-coenzyme A carboxylase alpha chain (alpha subunit) AccA2: biotin carboxylase + biotin carboxyl carrier protein (BCCP)	essential	152	C	7	SNP	Y395C (tac/tGc)	non-syn	-	lipid metabolism
group_3.4	1044773	C	Rv0936	Phosphate-transport integral membrane ABC transporter PstA2	nonessential	152	G	7	SNP	L153V (ctg/Gtg)	non-syn	-	cell wall and cell processes
group_3.4	1598969	A	Rv1424c	Possible membrane protein	nonessential	152	C	7	SNP	L229R (ctg/cGg)	non-syn	-	cell wall and cell processes
group_3.4	1919901	C	Rv1696	Probable DNA repair protein RecN (recombination protein N)	essential	152	T	7	SNP	L73L (ctc/ctT)	syn	-	information pathways
group_3.4	3288133	A	-	-	-	152	G	7	SNP	-	intergenic	-	intergenic
group_3.4	2455785	G	Rv2192c	Probable anthranilate phosphoribosyltransferase TrpD	essential	152	A	7	SNP	A320V (gcc/gTc)	non-syn	-	intermediary metabolism and respiration
group_3.4	2892701	C	Rv2568c	hypothetical protein	nonessential	152	T	7	SNP	A257A (gcg/gcA)	syn	-	conserved hypotheticals
group_3.4	2981691	C	Rv2662	Hypothetical protein	nonessential	152	G	7	SNP	A70A (gcc/gcG)	syn	-	conserved hypotheticals
group_3.4	4179201	G	Rv3729	Possible transferase	nonessential	152	A	7	SNP	W306_ (tgg/tAg)	non-syn	-	intermediary metabolism and respiration
group_3.4	3923736	T	Rv3505	Probable acyl-CoA dehydrogenase FadE27	nonessential	152	C	7	SNP	G13G (ggt/ggC)	syn	-	lipid metabolism
group_3.4	1646863	G	Rv1460	Probable transcriptional regulatory protein	essential	152	T	7	SNP	V226V (gtg/gtT)	syn	-	Regulatory proteins
group_3.4	2397112	G	Rv2137c	hypothetical protein	nonessential	152	A	7	SNP	V68V (gtc/gtT)	syn	-	conserved hypotheticals
group_3.4	3142429	C	Rv2836c	Possible DNA-damage-inducible protein F DinF	nonessential	152	A	7	SNP	L400L (ctg/ctT)	syn	-	information pathways
group_3.4	3139011	A	Rv2832c	Probable Sn-glycerol-3-phosphate transport ATP-binding protein ABC transporter UgpC	essential	152	C	7	SNP	I57M (att/atG)	non-syn	-	cell wall and cell processes
group_3.4	48520	C	Rv0044c	Possible oxidoreductase	nonessential	152	T	7	SNP	E170K (gag/Aag)	non-syn	-	intermediary metabolism and respiration
group_3.4	3770067	G	Rv3356c	Probable bifunctional protein FolD: methylenetetrahydrofolate dehydrogenase + methenyltetrahydrofolate cyclohydrolase	essential	152	A	7	SNP	R195C (cgc/Tgc)	non-syn	-	intermediary metabolism and respiration
group_3.4	3881490	C	Rv3463	hypothetical protein	nonessential	152	A	7	SNP	T195K (acg/aAg)	non-syn	-	conserved hypotheticals
group_3.4	2597957	G	Rv2326c	Possible transmembrane ATP-binding protein ABC transporter	nonessential	152	A	7	SNP	S664L (tcg/tTg)	non-syn	-	cell wall and cell processes
group_3.4	3546987	C	-	-	-	152	T	7	SNP	-	intergenic	-	intergenic
group_3.4	3084693	G	Rv2777c	hypothetical protein	nonessential	152	C	7	SNP	S288W (tcg/tGg)	non-syn	-	conserved hypotheticals
group_3.4	4404829	G	Rv3916c	hypothetical protein	nonessential	152	T	7	SNP	I113I (atc/atA)	syn	-	conserved hypotheticals
group_3.4	4013950	T	Rv3572	hypothetical protein	nonessential	152	C	7	SNP	V147A (gtc/gCc)	non-syn	-	conserved hypotheticals
group_3.4	228263	G	Rv0194	Probable transmembrane multidrug efflux pump	nonessential	152	A	7	SNP	T462T (acg/acA)	syn	-	cell wall and cell processes
group_3.4	4025905	G	Rv3584	Possible conserved lipoprotein LpqE	nonessential	152	A	7	SNP	A26T (gca/Aca)	non-syn	-	cell wall and cell processes
group_3.4	3173193	G	Rv2861c	Methionine aminopeptidase MapB (map) (peptidase M)	nonessential	152	T	7	SNP	T275T (acc/acA)	syn	-	intermediary metabolism and respiration
group_3.4	3530440	A	Rv3161c	Possible dioxygenase	nonessential	152	C	7	SNP	D233E (gat/gaG)	non-syn	-	intermediary metabolism and respiration
group_3.4	1750602	A	Rv1547	Probable DNA polymerase III (alpha chain) DnaE1 (DNA nucleotidyltransferase)	essential	152	G	7	SNP	D970G (gat/gGt)	non-syn	-	information pathways
group_3.4	3105159	C	Rv2796c	Probable conserved lipoprotein LppV	nonessential	152	T	7	SNP	G154D (ggc/gAc)	non-syn	-	cell wall and cell processes
group_3.4	982639	C	-	-	-	152	T	7	SNP	-	intergenic	-	intergenic
group_3.4	1175498	T	-	-	-	152	G	7	SNP	-	intergenic	-	intergenic
group_3.4	3797293	G	Rv3382c	Probable LYTB-related protein LytB1	nonessential	152	A	7	SNP	P49S (ccg/Tcg)	non-syn	-	cell wall and cell processes
group_3.4	2397212	C	Rv2137c	hypothetical protein	nonessential	152	T	7	SNP	G35D (ggc/gAc)	non-syn	-	conserved hypotheticals
group_3.4	933882	A	Rv0837c	Hypothetical protein	nonessential	152	C	7	SNP	T50T (act/acG)	syn	-	conserved hypotheticals
group_3.4	3101620	G	Rv2792c	Possible resolvase	nonessential	152	A	7	SNP	R181R (cgc/cgT)	syn	-	Insertion seqs and phages
group_3.4	4209810	C	Rv3764c	Possible two component sensor kinase TcrY	nonessential	152	T	7	SNP	G400G (ggg/ggA)	syn	-	Regulatory proteins
group_3.4	697086	C	-	-	-	152	T	7	SNP	-	intergenic	-	intergenic
group_3.4	4354256	C	Rv3876	ESX-1 secretion-associated protein EspI Conserved proline and alanine rich protein	essential	152	T	7	SNP	S416L (tcg/tTg)	non-syn	-	cell wall and cell processes
group_3.4	978278	C	-	-	-	152	G	7	SNP	-	intergenic	-	intergenic
group_3.4	1851932	C	Rv1640c	Lysyl-tRNA synthetase 2 LysX	essential	152	A	7	SNP	C35F (tgc/tTc)	non-syn	-	information pathways
group_3.4	3149111	C	Rv2841c	Probable N utilization substance protein A NusA	essential	152	G	7	SNP	E106D (gag/gaC)	non-syn	-	information pathways
group_3.4	3697306	G	Rv3310	Acid phosphatase (acid phosphomonoesterase) (phosphomonoesterase) (glycerophosphatase)	nonessential	152	A	7	SNP	V37I (gtc/Atc)	non-syn	-	cell wall and cell processes
group_3.4	4407292	C	Rv3918c	Probable chromosome partitioning protein ParA	essential	152	T	7	SNP	R80R (cgg/cgA)	syn	-	cell wall and cell processes
group_3.4	1878608	G	Rv1661	Probable polyketide synthase Pks7	essential	152	C	7	SNP	R1102P (cgg/cCg)	non-syn	-	lipid metabolism
group_3.4	1276344	G	Rv1148c	hypothetical protein	nonessential	152	A	7	SNP	P469S (ccc/Tcc)	non-syn	-	Insertion seqs and phages
group_3.4	1437497	C	Rv1284	Beta-carbonic anhydrase	essential	152	T	7	SNP	N58N (aac/aaT)	syn	-	intermediary metabolism and respiration
group_3.4	3422934	G	Rv3060c	Probable transcriptional regulatory protein (probably GntR-family)	nonessential	152	A	7	SNP	L94F (ctc/Ttc)	non-syn	-	Regulatory proteins
group_3.4	3151376	C	Rv2845c	Probable prolyl-tRNA synthetase ProS (proline--tRNA ligase) (PRORS) (global RNA synthesis factor) (proline translase)	essential	152	T	7	SNP	S525S (tcg/tcA)	syn	-	information pathways
group_3.4	3642877	A	Rv3262	Probable F420 biosynthesis protein FbiB	nonessential	152	G	7	SNP	K448R (aag/aGg)	non-syn	-	intermediary metabolism and respiration
group_3.4	3216584	T	Rv2907c	Probable 16S rRNA processing protein RimM	essential	152	C	7	SNP	Y103C (tat/tGt)	non-syn	-	information pathways
group_3.4	4017806	A	Rv3575c	Transcriptional regulatory protein (probably LacI-family)	nonessential	152	C	7	SNP	A121A (gct/gcG)	syn	-	Regulatory proteins
group_3.4	1900897	C	Rv1675c	Probable transcriptional regulatory protein Cmr	nonessential	152	A	7	SNP	V27F (gtc/Ttc)	non-syn	-	Regulatory proteins
group_3.4	211126	C	Rv0180c	Probable conserved transmembrane protein	nonessential	152	A	7	SNP	V375V (gtg/gtT)	syn	-	cell wall and cell processes
group_3.4	3138256	G	Rv2832c	Probable Sn-glycerol-3-phosphate transport ATP-binding protein ABC transporter UgpC	essential	152	A	7	SNP	T309M (acg/aTg)	non-syn	-	cell wall and cell processes
group_3.4	1273709	A	Rv1146	Probable conserved transmembrane transport protein MmpL13b	nonessential	152	G	7	SNP	T119A (acg/Gcg)	non-syn	-	cell wall and cell processes
group_3.4	2194431	G	Rv1941	Probable short-chain type dehydrogenase/reductase	nonessential	152	A	7	SNP	W256_ (tgg/tgA)	non-syn	-	intermediary metabolism and respiration
group_3.4	3819468	G	Rv3401	hypothetical protein	nonessential	152	A	7	SNP	G476D (ggc/gAc)	non-syn	-	intermediary metabolism and respiration
group_3.4	4008135	G	Rv3566c	Arylamine N-acetyltransferase Nat (arylamine acetylase)	nonessential	152	A	7	SNP	G16G (ggc/ggT)	syn	-	intermediary metabolism and respiration
group_3.4	1793945	G	-	-	-	152	A	7	SNP	-	intergenic	-	intergenic
group_3.4	2899115	T	Rv2574	hypothetical protein	nonessential	152	C	7	SNP	F104L (ttc/Ctc)	non-syn	-	conserved hypotheticals
group_3.4	3025859	A	Rv2713	Probable soluble pyridine nucleotide transhydrogenase SthA (STH) (NAD(P)(+) transhydrogenase [B-specific]) (nicotinamide nucleotide transhydrogenase)	nonessential	152	C	7	SNP	Y140S (tac/tCc)	non-syn	-	intermediary metabolism and respiration
group_3.4	986515	C	-	-	-	152	T	7	SNP	-	intergenic	-	intergenic
group_3.4	1170861	C	-	-	-	152	T	7	SNP	-	intergenic	-	intergenic
group_3.4	3862936	T	-	-	-	152	G	7	SNP	-	intergenic	-	intergenic
group_3.4	3315597	T	Rv2963	Probable integral membrane protein	nonessential	152	C	7	SNP	L121P (ctg/cCg)	non-syn	-	cell wall and cell processes
group_3.4	1501153	C	Rv1332	Probable transcriptional regulatory protein	essential	152	T	7	SNP	T76T (acc/acT)	syn	-	Regulatory proteins
group_3.4	3138742	C	Rv2832c	Probable Sn-glycerol-3-phosphate transport ATP-binding protein ABC transporter UgpC	essential	152	A	7	SNP	G147V (ggc/gTc)	non-syn	-	cell wall and cell processes
group_3.4	653955	T	Rv0563	Probable protease transmembrane protein heat shock protein HtpX	nonessential	152	C	7	SNP	V26A (gtc/gCc)	non-syn	-	virulence, detoxification and adaptation
group_3.4	2496797	G	Rv2224c	Probable carboxylesterase CaeA	essential	152	T	7	SNP	P76Q (ccg/cAg)	non-syn	-	cell wall and cell processes
group_3.4	353833	G	Rv0290	ESX conserved component EccD3 ESX-3 type VII secretion system protein Probable transmembrane protein	essential	152	A	7	SNP	A251T (gcg/Acg)	non-syn	-	cell wall and cell processes
group_3.4	217883	G	Rv0186	Probable beta-glucosidase BglS (gentiobiase) (cellobiase) (beta-D-glucoside glucohydrolase)	nonessential	152	T	7	SNP	G539W (ggg/Tgg)	non-syn	-	intermediary metabolism and respiration
group_3.4	3564594	C	Rv3195	hypothetical protein	nonessential	152	T	7	SNP	A77A (gcc/gcT)	syn	-	conserved hypotheticals
group_3.4	3649735	G	Rv3268	hypothetical protein	nonessential	152	A	7	SNP	A106T (gcc/Acc)	non-syn	-	conserved hypotheticals
group_3.4	1793715	C	Rv1592c	hypothetical protein	nonessential	152	T	7	SNP	G9D (ggc/gAc)	non-syn	-	conserved hypotheticals
group_3.4	4139246	G	Rv3696c	Probable glycerol kinase GlpK (ATP:glycerol 3-phosphotransferase) (glycerokinase) (GK)	nonessential	152	A	7	SNP	D170D (gac/gaT)	syn	-	intermediary metabolism and respiration
group_3.2	2372439	C	Rv2112c	Deamidase of pup Dop	nonessential	152	T	8	SNP	G44E (ggg/gAg)	non-syn	-	intermediary metabolism and respiration
group_3.2	938153	A	Rv0842	Probable conserved integral membrane protein	nonessential	152	G	8	SNP	Q14Q (caa/caG)	syn	-	cell wall and cell processes
group_3.2	122499	C	Rv0104	hypothetical protein	nonessential	152	T	8	SNP	S61S (tcc/tcT)	syn	-	conserved hypotheticals
group_3.2	1255928	C	Rv1130	Possible methylcitrate dehydratase PrpD	nonessential	152	T	8	SNP	G458G (ggc/ggT)	syn	-	intermediary metabolism and respiration
group_3.2	1445430	C	-	-	-	152	A	8	SNP	-	intergenic	-	intergenic
group_3.2	204866	T	Rv0173	Possible Mce-family lipoprotein LprK (Mce-family lipoprotein Mce1E)	essential	152	G	8	SNP	Y268D (tat/Gat)	non-syn	-	cell wall and cell processes
group_3.2	1355438	G	Rv1212c	Putative glycosyl transferase GlgA	nonessential	152	A	8	SNP	A75V (gcc/gTc)	non-syn	-	intermediary metabolism and respiration
group_3.2	3791660	C	Rv3377c	Halimadienyl diphosphate synthase	nonessential	152	A	8	SNP	A232S (gcg/Tcg)	non-syn	-	intermediary metabolism and respiration
group_3.2	1287100	G	-	-	-	152	A	8	SNP	-	intergenic	-	intergenic
group_3.2	1436782	G	Rv1283c	Probable oligopeptide-transport integral membrane protein ABC transporter OppB	nonessential	152	A	8	SNP	A112A (gcc/gcT)	syn	-	cell wall and cell processes
group_3.2	3006506	G	Rv2689c	Conserved alanine and valine and glycine rich protein	nonessential	152	C	8	SNP	A186G (gct/gGt)	non-syn	-	conserved hypotheticals
group_3.2	2567539	A	Rv2296	Probable haloalkane dehalogenase	nonessential	152	C	8	SNP	E12D (gaa/gaC)	non-syn	-	intermediary metabolism and respiration
group_3.2	283496	G	Rv0236c	Possible arabinofuranosyltransferase AftD	essential	152	A	8	SNP	S1119L (tcg/tTg)	non-syn	-	cell wall and cell processes
group_3.2	2403144	C	Rv2143	hypothetical protein	nonessential	152	T	8	SNP	R56R (cgc/cgT)	syn	-	conserved hypotheticals
group_3.2	4060466	G	Rv3620c	Putative ESAT-6 like protein EsxW (ESAT-6 like protein 10)	nonessential	152	A	8	SNP	G42G (ggc/ggT)	syn	-	cell wall and cell processes
group_3.2	1405848	C	Rv1257c	Probable oxidoreductase	nonessential	152	T	8	SNP	G79G (ggg/ggA)	syn	-	intermediary metabolism and respiration
group_3.2	873164	G	Rv0779c	Possible conserved transmembrane protein	nonessential	152	C	8	SNP	I43M (atc/atG)	non-syn	-	cell wall and cell processes
group_3.2	1338837	A	-	-	-	152	G	8	SNP	-	intergenic	-	intergenic
group_3.2	1088600	T	Rv0976c	hypothetical protein	nonessential	152	C	8	SNP	I526V (atc/Gtc)	non-syn	-	conserved hypotheticals
group_3.2	4376549	C	Rv3894c	ESX conserved component EccC2 ESX-2 type VII secretion system protein Possible membrane protein	nonessential	152	G	8	SNP	V1302L (gtg/Ctg)	non-syn	-	cell wall and cell processes
group_3.2	3132482	A	Rv2824c	Hypothetical protein	nonessential	152	T	8	SNP	L78Q (ctg/cAg)	non-syn	-	conserved hypotheticals
group_3.2	2494494	G	Rv2223c	Probable exported protease	epitope	152	A	8	SNP	V302V (gtc/gtT)	syn	-	cell wall and cell processes
group_3.2	2180693	T	Rv1928c	Probable short-chain type dehydrogenase/reductase	nonessential	152	C	8	SNP	K175K (aaa/aaG)	syn	-	intermediary metabolism and respiration
group_3.2	42519	C	Rv0040c	Secreted proline rich protein Mtc28 (proline rich 28 kDa antigen)	nonessential	152	G	8	SNP	A283P (gca/Cca)	non-syn	-	cell wall and cell processes
group_3.2	168176	G	Rv0142	hypothetical protein	nonessential	152	T	8	SNP	G156C (ggt/Tgt)	non-syn	-	conserved hypotheticals
group_3.2	1437284	G	-	-	-	152	A	8	SNP	-	intergenic	-	intergenic
group_3.2	2074092	C	Rv1829	hypothetical protein	nonessential	152	T	8	SNP	V50V (gtc/gtT)	syn	-	conserved hypotheticals
group_3.2	989287	C	Rv0889c	Probable citrate synthase II CitA	nonessential	152	G	8	SNP	G192A (ggg/gCg)	non-syn	-	intermediary metabolism and respiration
group_3.2	4235277	C	-	-	-	152	G	8	SNP	-	intergenic	-	intergenic
group_3.2	2258567	G	Rv2010	Toxin VapC15	nonessential	152	A	8	SNP	V99M (gtg/Atg)	non-syn	-	virulence, detoxification and adaptation
group_3.2	3296695	C	Rv2947c	Probable polyketide synthase Pks15	nonessential	152	T	8	SNP	V382V (gtg/gtA)	syn	-	lipid metabolism
group_3.2	1244259	A	Rv1121	Probable glucose-6-phosphate 1-dehydrogenase Zwf1 (G6PD)	nonessential	152	C	8	SNP	R185R (agg/Cgg)	syn	-	intermediary metabolism and respiration
group_3.2	1904947	C	Rv1680	Hypothetical protein	nonessential	152	T	8	SNP	A173A (gcc/gcT)	syn	-	conserved hypotheticals
group_3.2	457392	G	Rv0381c	Hypothetical protein	nonessential	152	A	8	SNP	Y144Y (tac/taT)	syn	-	conserved hypotheticals
group_3.2	1635877	G	Rv1451	Probable cytochrome C oxidase assembly factor CtaB	nonessential	152	T	8	SNP	L283L (ctg/ctT)	syn	-	intermediary metabolism and respiration
group_3.2	555492	G	Rv0465c	Probable transcriptional regulatory protein	nonessential	152	A	8	SNP	A272V (gcc/gTc)	non-syn	-	Regulatory proteins
group_3.2	3634741	A	Rv3254	hypothetical protein	nonessential	152	C	8	SNP	E356A (gaa/gCa)	non-syn	-	conserved hypotheticals
group_3.2	1919627	G	Rv1695	Inorganic polyphosphate/ATP-NAD kinase PpnK (poly(P)/ATP NAD kinase)	essential	152	A	8	SNP	V294V (gtg/gtA)	syn	-	intermediary metabolism and respiration	group_3.2
group_3.2	873464	T	Rv0780	Phosphoribosylaminoimidazole-succinocarboxamide synthase PurC (SAICAR synthetase)	essential	152	C	8	SNP	V41A (gtc/gCc)	non-syn	-	intermediary metabolism and respiration
group_3.2	17842	G	Rv0015c	Transmembrane serine/threonine-protein kinase A PknA (protein kinase A) (STPK A)	essential	152	C	8	SNP	A307A (gcc/gcG)	syn	-	Regulatory proteins
group_3.2	792629	C	Rv0693	Probable coenzyme PQQ synthesis protein E PqqE (coenzyme PQQ synthesis protein III)	nonessential	152	G	8	SNP	A158G (gcc/gGc)	non-syn	-	intermediary metabolism and respiration
group_3.2	1361220	C	Rv1217c	Probable tetronasin-transport integral membrane protein ABC transporter	nonessential	152	T	8	SNP	V194V (gtg/gtA)	syn	-	cell wall and cell processes
group_3.2	1768994	C	Rv1563c	Maltooligosyltrehalose synthase TreY	nonessential	152	T	8	SNP	D147N (gac/Aac)	non-syn	-	virulence, detoxification and adaptation
group_3.2	2529725	G	Rv2256c	hypothetical protein	nonessential	152	T	8	SNP	V50V (gtc/gtA)	syn	-	conserved hypotheticals
group_3.2	821023	C	Rv0728c	Possible D-3-phosphoglycerate dehydrogenase SerA2 (phosphoglycerate dehydrogenase) (PGDH)	nonessential	152	A	8	SNP	E152_ (gaa/Taa)	non-syn	-	intermediary metabolism and respiration
group_3.2	175911	C	Rv0149	Possible quinone oxidoreductase (NADPH:quinone oxidoreductase) (zeta-crystallin)	nonessential	152	A	8	SNP	S71_ (tcg/tAg)	non-syn	-	intermediary metabolism and respiration
group_3.2	2212049	G	Rv1968	Mce-family protein Mce3C	nonessential	152	A	8	SNP	A142T (gcc/Acc)	non-syn	-	virulence, detoxification and adaptation
group_3.2	4127714	A	Rv3685c	Probable cytochrome P450 137 Cyp137	nonessential	152	C	8	SNP	F338V (ttc/Gtc)	non-syn	-	intermediary metabolism and respiration
group_3.2	519844	C	Rv0432	Periplasmic superoxide dismutase [Cu-Zn] SodC	nonessential	152	T	8	SNP	T82M (acg/aTg)	non-syn	-	virulence, detoxification and adaptation
group_3.2	3683054	G	Rv3299c	Probable arylsulfatase AtsB (aryl-sulfate sulphohydrolase) (sulfatase)	nonessential	152	T	8	SNP	G970G (ggc/ggA)	syn	-	intermediary metabolism and respiration
group_3.2	1569602	G	Rv1394c	Probable cytochrome P450 132 Cyp132	nonessential	152	A	8	SNP	V456V (gtc/gtT)	syn	-	intermediary metabolism and respiration
group_3.2	3608592	A	Rv3231c	hypothetical protein	nonessential	152	G	8	SNP	D94D (gat/gaC)	syn	-	conserved hypotheticals
group_3.2	811621	C	Rv0714	50S ribosomal protein L14 RplN	essential	152	T	8	SNP	A83A (gcc/gcT)	syn	-	information pathways
group_3.2	1519897	T	Rv1353c	Probable transcriptional regulatory protein	nonessential	152	C	8	SNP	Q30R (cag/cGg)	non-syn	-	Regulatory proteins
group_3.2	113872	C	Rv0101	Probable peptide synthetase Nrp (peptide synthase)	essential	152	T	8	SNP	P1291L (ccc/cTc)	non-syn	-	lipid metabolism
group_3.2	2812633	G	Rv2498c	Probable citrate (pro-3S)-lyase (beta subunit) CitE (citrase) (citratase) (citritase) (citridesmolase) (citrase aldolase)	nonessential	152	A	8	SNP	H182Y (cat/Tat)	non-syn	-	intermediary metabolism and respiration
group_3.2	2534186	C	Rv2261c	hypothetical protein	nonessential	152	T	8	SNP	V93V (gtg/gtA)	syn	-	lipid metabolism
group_3.2	4090890	G	Rv3649	Probable helicase	essential	152	T	8	SNP	A704S (gcc/Tcc)	non-syn	-	information pathways
group_3.2	4281944	G	Rv3817	Possible phosphotransferase	nonessential	152	A	8	SNP	A100T (gcg/Acg)	non-syn	-	intermediary metabolism and respiration
group_3.2	1881051	G	Rv1661	Probable polyketide synthase Pks7	essential	152	C	8	SNP	V1916V (gtg/gtC)	syn	-	lipid metabolism
group_3.2	2903710	T	Rv2579	Possible haloalkane dehalogenase DhaA (1-chlorohexane halidohydrolase)	nonessential	152	C	8	SNP	Y24Y (tat/taC)	syn	-	intermediary metabolism and respiration
group_3.2	2389093	C	Rv2127	L-asparagine permease AnsP1	nonessential	152	T	8	SNP	L160L (ctg/Ttg)	syn	-	cell wall and cell processes
group_3.2	3809225	G	Rv3393	Probable nucleoside hydrolase IunH (purine nucleosidase)	nonessential	152	T	8	SNP	L255L (ctg/ctT)	syn	-	intermediary metabolism and respiration
group_3.2	4225225	C	Rv3779	Probable conserved transmembrane protein alanine and leucine rich	nonessential	152	G	8	SNP	L81V (ctt/Gtt)	non-syn	-	cell wall and cell processes
group_3.2	2438445	G	Rv2176	Probable transmembrane serine/threonine-protein kinase L PknL (protein kinase L) (STPK L)	nonessential	152	C	8	SNP	A169P (gcc/Ccc)	non-syn	-	Regulatory proteins
group_3.2	2957115	G	Rv2630	Hypothetical protein	nonessential	152	A	8	SNP	G75S (ggt/Agt)	non-syn	-	conserved hypotheticals
group_3.2	1816370	C	Rv1617	Probable pyruvate kinase PykA	essential	152	T	8	SNP	A61V (gcg/gTg)	non-syn	-	intermediary metabolism and respiration
group_3.2	241758	G	Rv0203	Possible exported protein	epitope	152	A	8	SNP	G82E (ggg/gAg)	non-syn	-	cell wall and cell processes
group_3.2	1421398	G	Rv1272c	Probable drugs-transport transmembrane ATP-binding protein ABC transporter	essential	152	A	8	SNP	S303F (tct/tTt)	non-syn	-	cell wall and cell processes
group_3.2	2283881	A	Rv2038c	Probable sugar-transport ATP-binding protein ABC transporter	essential	152	G	8	SNP	Y306H (tat/Cat)	non-syn	-	cell wall and cell processes
group_3.2	3804380	T	Rv3389c	Probable 3-hydroxyacyl-thioester dehydratase HtdY	nonessential	152	C	8	SNP	T138A (acg/Gcg)	non-syn	-	intermediary metabolism and respiration
group_3.2	11410	G	-	-	-	152	A	8	SNP	-	intergenic	-	intergenic
group_3.2	3778311	G	-	-	-	152	A	8	SNP	-	intergenic	-	intergenic
group_3.2	2719580	T	-	-	-	152	C	8	SNP	-	intergenic	-	intergenic
group_3.2	1597190	C	Rv1422	hypothetical protein	essential	152	T	8	SNP	L104L (ctg/Ttg)	syn	-	conserved hypotheticals
group_3.2	3075440	A	-	-	-	152	G	8	SNP	-	intergenic	-	intergenic
group_3.2	1257390	C	Rv1132	hypothetical protein	nonessential	152	T	8	SNP	S22S (agc/agT)	syn	-	cell wall and cell processes
group_3.2	2105602	C	Rv1857	Probable molybdate-binding lipoprotein ModA	nonessential	152	T	8	SNP	T206T (acc/acT)	syn	-	cell wall and cell processes
group_3.2	4232273	G	Rv3785	Hypothetical protein	nonessential	152	A	8	SNP	E318E (gag/gaA)	syn	-	conserved hypotheticals
group_3.2	99604	C	-	-	-	152	G	8	SNP	-	intergenic	-	intergenic
group_3.2	1398759	G	Rv1251c	hypothetical protein	nonessential	152	A	8	SNP	A161V (gct/gTt)	non-syn	-	conserved hypotheticals
group_3.2	874323	T	Rv0781	Probable protease II PtrBa [first part] (oligopeptidase B)	essential	152	A	8	SNP	Y31N (tat/Aat)	non-syn	-	intermediary metabolism and respiration
group_3.2	415693	G	Rv0346c	Possible L-asparagine permease AnsP2 (L-asparagine transport protein)	nonessential	152	A	8	SNP	L425L (ctg/Ttg)	syn	-	cell wall and cell processes
group_3.2	2483579	A	Rv2215	DlaT, dihydrolipoamide acyltransferase, E2 component of pyruvate dehydrogenase	essential	152	G	8	SNP	K539E (aag/Gag)	non-syn	-	intermediary metabolism and respiration
group_3.2	2512641	C	Rv2241	Pyruvate dehydrogenase E1 component AceE (pyruvate decarboxylase) (pyruvate dehydrogenase) (pyruvic dehydrogenase)	essential	152	T	8	SNP	L35L (ctg/Ttg)	syn	-	intermediary metabolism and respiration
group_3.2	4058792	T	Rv3618	Possible monooxygenase	nonessential	152	G	8	SNP	V32G (gtc/gGc)	non-syn	-	intermediary metabolism and respiration
group_3.2	2648555	G	Rv2367c	hypothetical protein	nonessential	152	A	8	SNP	L120L (ctg/Ttg)	syn	-	conserved hypotheticals
group_3.2	3044806	C	Rv2732c	Probable conserved transmembrane protein	nonessential	152	T	8	SNP	V62M (gtg/Atg)	non-syn	-	cell wall and cell processes
group_3.2	2770740	C	Rv2467	Probable aminopeptidase N PepN (Lysyl aminopeptidase) (LYS-AP) (alanine aminopeptidase)	nonessential	152	T	8	SNP	A585A (gcc/gcT)	syn	-	intermediary metabolism and respiration
group_3.2	671718	G	Rv0577	Conserved protein TB27.3	nonessential	152	A	8	SNP	A185T (gcc/Acc)	non-syn	-	conserved hypotheticals
group_3.2	132954	C	-	-	-	152	G	8	SNP	-	intergenic	-	intergenic
group_3.2	2383119	G	Rv2124c	5-methyltetrahydrofolate--homocystein methyltransferase MetH (methionine synthase, vitamin-B12 dependent isozyme) (ms)	nonessential	152	A	8	SNP	T983T (acc/acT)	syn	-	intermediary metabolism and respiration
group_3.2	3442314	G	Rv3079c	hypothetical protein	nonessential	152	A	8	SNP	A95V (gcc/gTc)	non-syn	-	conserved hypotheticals
group_3.2	3466129	G	Rv3097c	PE-PGRS family protein, triacylglycerol lipase LipY (esterase/lipase) (triglyceride lipase) (tributyrase)	nonessential	152	A	8	SNP	Y321Y (tac/taT)	syn	-	PE/PPE families
group_3.2	2779824	G	Rv2476c	Probable NAD-dependent glutamate dehydrogenase Gdh (NAD-Gdh) (NAD-dependent glutamic dehydrogenase)	epitope	152	A	8	SNP	R813R (cgc/cgT)	syn	-	intermediary metabolism and respiration
group_3.2	100465	C	-	-	-	152	G	8	SNP	-	intergenic	-	intergenic
group_3.2	3831749	T	Rv3412	hypothetical protein	nonessential	152	C	8	SNP	G8G (ggt/ggC)	syn	-	conserved hypotheticals
group_3.2	3131177	G	Rv2823c	hypothetical protein	epitope	152	A	8	SNP	L199L (ctc/ctT)	syn	-	conserved hypotheticals
group_3.2	117566	T	-	-	-	152	G	8	SNP	-	intergenic	-	intergenic
group_3.2	3359171	C	Rv3000	Possible conserved transmembrane protein	nonessential	152	T	8	SNP	T187I (acc/aTc)	non-syn	-	cell wall and cell processes
group_3.3	215045	C	Rv0184	hypothetical protein	nonessential	152	G	4	SNP	A26G (gcc/gGc)	non-syn	-	conserved hypotheticals
group_3.3	3200151	C	-	-	-	152	G	4	SNP	-	intergenic	-	intergenic
group_3.3	1929979	G	Rv1704c	Probable D-serine/alanine/glycine transporter protein CycA	nonessential	152	A	4	SNP	A493V (gcg/gTg)	non-syn	-	cell wall and cell processes
group_3.3	76536	C	Rv0069c	Probable L-serine dehydratase SdaA (L-serine deaminase) (SDH) (L-SD)	nonessential	152	T	4	SNP	G363S (ggc/Agc)	non-syn	-	intermediary metabolism and respiration
group_3.3	403295	G	Rv0338c	Probable iron-sulfur-binding reductase	essential	152	A	4	SNP	A849A (gcc/gcT)	syn	-	intermediary metabolism and respiration	group_3.3
group_3.3	1079681	C	Rv0969	Probable metal cation transporter P-type ATPase CtpV	nonessential	152	T	4	SNP	T313T (acc/acT)	syn	-	cell wall and cell processes
group_3.3	574900	G	Rv0485	Possible transcriptional regulatory protein	nonessential	152	C	4	SNP	R306T (agg/aCg)	non-syn	-	Regulatory proteins
group_3.3	3504452	G	Rv3138	Probable pyruvate formate lyase activating protein PflA (formate acetyltransferase activating enzyme) ([pyruvate formate-lyase] activating enzyme)	nonessential	152	C	4	SNP	G86G (ggg/ggC)	syn	-	intermediary metabolism and respiration
group_3.3	1345016	C	Rv1201c	Tetrahydrodipicolinate N-succinyltransferase DapD	essential	152	C	4	none	-	non-syn	A52T (gcc/Acc)	intermediary metabolism and respiration
group_3.3	1368469	G	Rv1225c	hypothetical protein	nonessential	152	T	4	SNP	H85N (cac/Aac)	non-syn	-	conserved hypotheticals
group_3.3	3355841	T	Rv2997	Possible alanine rich dehydrogenase	nonessential	152	G	4	SNP	F248C (ttc/tGc)	non-syn	-	intermediary metabolism and respiration
group_3.3	257594	T	Rv0214	Probable fatty-acid-CoA ligase FadD4 (fatty-acid-CoA synthetase) (fatty-acid-CoA synthase)	nonessential	152	G	4	SNP	S511A (tcg/Gcg)	non-syn	-	lipid metabolism
group_3.3	622789	T	-	-	-	152	G	4	SNP	-	intergenic	-	intergenic
group_3.3	204108	C	Rv0173	Possible Mce-family lipoprotein LprK (Mce-family lipoprotein Mce1E)	essential	152	T	4	SNP	A15V (gcc/gTc)	non-syn	-	cell wall and cell processes
group_3.3	522299	C	-	-	-	152	T	4	SNP	-	intergenic	-	intergenic
group_3.3	4103315	T	Rv3663c	Probable dipeptide-transport ATP-binding protein ABC transporter DppD	essential	152	G	4	SNP	T122P (acc/Ccc)	non-syn	-	cell wall and cell processes
group_3.3	1891326	A	Rv1665	Chalcone synthase Pks11	nonessential	152	G	4	SNP	H34R (cac/cGc)	non-syn	-	lipid metabolism
group_3.3	1025394	G	-	-	-	152	A	4	SNP	-	intergenic	-	intergenic
group_3.3	1006659	G	-	-	-	152	T	4	SNP	-	intergenic	-	intergenic
group_3.3	852799	C	Rv0758	Possible two component system response sensor kinase membrane associated PhoR	nonessential	152	T	4	SNP	A135V (gcg/gTg)	non-syn	-	Regulatory proteins
group_3.3	846012	C	-	-	-	152	T	4	SNP	-	intergenic	-	intergenic
group_3.3	3199795	T	Rv2890c	30S ribosomal protein S2 RpsB	essential	152	C	4	SNP	H63R (cac/cGc)	non-syn	-	information pathways
group_3.3	285789	C	Rv0236c	Possible arabinofuranosyltransferase AftD	essential	152	T	4	SNP	V355I (gta/Ata)	non-syn	-	cell wall and cell processes
group_3.3	2082987	G	Rv1836c	hypothetical protein	nonessential	152	T	4	SNP	V550V (gtc/gtA)	syn	-	conserved hypotheticals
group_3.3	2668257	G	Rv2381c	Polyketide synthetase MbtD (polyketide synthase)	nonessential	152	A	4	SNP	V671V (gtc/gtT)	syn	-	lipid metabolism
group_3.3	1912050	G	Rv1686c	Probable conserved integral membrane protein ABC transporter	nonessential	152	C	4	SNP	T11R (acg/aGg)	non-syn	-	cell wall and cell processes
group_3.3	4209649	C	Rv3764c	Possible two component sensor kinase TcrY	nonessential	152	T	4	SNP	G454E (gga/gAa)	non-syn	-	Regulatory proteins
group_3.3	2515325	C	Rv2242	hypothetical protein	essential	152	T	4	SNP	P8S (cca/Tca)	non-syn	-	conserved hypotheticals
group_3.3	2546698	T	Rv2274c	Possible toxin MazF8	nonessential	152	A	4	SNP	V36V (gta/gtT)	syn	-	virulence, detoxification and adaptation
group_3.3	2386317	C	Rv2125	hypothetical protein	nonessential	152	A	4	SNP	P9T (ccg/Acg)	non-syn	-	conserved hypotheticals
group_3.3	45544	C	Rv0041	Probable leucyl-tRNA synthetase LeuS (leucine--tRNA ligase) (LEURS)	essential	152	T	4	SNP	H661H (cac/caT)	syn	-	information pathways
group_3.3	4154271	C	Rv3710	2-isopropylmalate synthase LeuA (alpha-isopropylmalate synthase) (alpha-IPM synthetase) (IPMS)	essential	152	T	4	SNP	R178C (cgc/Tgc)	non-syn	-	intermediary metabolism and respiration
group_3.3	2560424	A	Rv2287	Probable conserved integral membrane transport protein YjcE	nonessential	152	C	4	SNP	K241T (aag/aCg)	non-syn	-	cell wall and cell processes
group_3.3	405866	C	-	-	-	152	T	4	SNP	-	intergenic	-	intergenic
group_3.3	2680640	A	-	-	-	152	G	4	SNP	-	intergenic	-	intergenic
group_3.3	961520	C	Rv0862c	hypothetical protein	nonessential	152	T	4	SNP	A365T (gcc/Acc)	non-syn	-	conserved hypotheticals
group_3.3	1954269	C	Rv1728c	hypothetical protein	nonessential	152	A	4	SNP	S122S (tcg/tcT)	syn	-	conserved hypotheticals
group_3.3	2405789	C	Rv2146c	Possible conserved transmembrane protein	nonessential	152	G	4	SNP	V56V (gtg/gtC)	syn	-	cell wall and cell processes
group_3.3	217206	A	Rv0186	Probable beta-glucosidase BglS (gentiobiase) (cellobiase) (beta-D-glucoside glucohydrolase)	nonessential	152	G	4	SNP	H313R (cac/cGc)	non-syn	-	intermediary metabolism and respiration
group_3.3	1522361	C	Rv1355c	Possible molybdopterin biosynthesis protein MoeY	nonessential	152	T	4	SNP	V558I (gtc/Atc)	non-syn	-	intermediary metabolism and respiration
group_3.3	3791106	G	Rv3377c	Halimadienyl diphosphate synthase	nonessential	152	A	4	SNP	P416P (ccc/ccT)	syn	-	intermediary metabolism and respiration
group_3.3	2137764	C	Rv1888c	Possible transmembrane protein	nonessential	152	T	4	SNP	D106N (gac/Aac)	non-syn	-	cell wall and cell processes
group_3.3	994543	G	Rv0892	Probable monooxygenase	nonessential	152	T	4	SNP	A231S (gcc/Tcc)	non-syn	-	intermediary metabolism and respiration
group_3.3	2773903	G	Rv2471	Probable alpha-glucosidase AglA (maltase) (glucoinvertase) (glucosidosucrase) (maltase-glucoamylase) (lysosomal alpha-glucosidase) (acid maltase)	nonessential	152	A	4	SNP	A114T (gca/Aca)	non-syn	-	intermediary metabolism and respiration
group_3.3	279595	C	-	-	-	152	T	4	SNP	-	intergenic	-	intergenic
group_3.3	2423001	G	Rv2161c	hypothetical protein	nonessential	152	A	4	SNP	P46L (ccg/cTg)	non-syn	-	intermediary metabolism and respiration
group_3.3	2234557	C	Rv1991c	Toxin MazF6	nonessential	152	T	4	SNP	Q31Q (cag/caA)	syn	-	virulence, detoxification and adaptation
group_3.3	3342836	C	Rv2985	Possible hydrolase MutT1	nonessential	152	T	4	SNP	T224T (acc/acT)	syn	-	information pathways
group_3.3	888919	A	-	-	-	152	G	4	SNP	-	intergenic	-	intergenic
group_3.3	1531216	G	-	-	-	152	A	4	SNP	-	intergenic	-	intergenic
group_3.3	2190086	G	Rv1937	Possible oxygenase	nonessential	152	T	4	SNP	V531F (gtc/Ttc)	non-syn	-	intermediary metabolism and respiration
group_3.3	1139747	C	Rv1020	Probable transcription-repair coupling factor Mfd (TRCF)	nonessential	152	A	4	SNP	R261R (cgg/Agg)	syn	-	information pathways
group_3.3	4335235	G	Rv3859c	Probable ferredoxin-dependent glutamate synthase [NADPH] (large subunit) GltB (L-glutamate synthase) (L-glutamate synthetase) (NADH-glutamate synthase) (glutamate synthase (NADH))(NADPH-GOGAT)	essential	152	T	4	SNP	L283M (ctg/Atg)	non-syn	-	intermediary metabolism and respiration
group_3.3	3820966	A	Rv3402c	hypothetical protein	nonessential	152	G	4	SNP	V309A (gtg/gCg)	non-syn	-	cell wall and cell processes
group_3.3	506693	G	Rv0420c	Possible transmembrane protein	nonessential	152	C	4	SNP	T93T (acc/acG)	syn	-	cell wall and cell processes
group_3.3	835556	G	Rv0745	hypothetical protein	nonessential	152	T	4	SNP	A135S (gcg/Tcg)	non-syn	-	conserved hypotheticals
group_3.3	1772932	G	Rv1565c	hypothetical protein	nonessential	152	C	4	SNP	L300V (ctt/Gtt)	non-syn	-	cell wall and cell processes
group_3.3	2140979	C	Rv1894c	hypothetical protein	nonessential	152	G	4	SNP	E297D (gag/gaC)	non-syn	-	conserved hypotheticals
group_3.3	2918440	C	Rv2590	Probable fatty-acid-CoA ligase FadD9 (fatty-acid-CoA synthetase) (fatty-acid-CoA synthase)	nonessential	152	G	4	SNP	H190Q (cac/caG)	non-syn	-	lipid metabolism
group_3.3	1206681	G	Rv1082	Mycothiol conjugate amidase Mca (mycothiol S-conjugate amidase)	nonessential	152	C	4	SNP	L54L (ctg/ctC)	syn	-	virulence, detoxification and adaptation
group_3.3	2480332	A	Rv2214c	Possible short-chain dehydrogenase EphD	nonessential	152	G	4	SNP	V457A (gtc/gCc)	non-syn	-	virulence, detoxification and adaptation
group_3.3	449625	C	Rv0373c	Probable carbon monoxyde dehydrogenase (large chain)	nonessential	152	T	4	SNP	E727K (gag/Aag)	non-syn	-	intermediary metabolism and respiration
group_3.3	3642098	G	Rv3262	Probable F420 biosynthesis protein FbiB	nonessential	152	A	4	SNP	V188V (gtg/gtA)	syn	-	intermediary metabolism and respiration
group_3.3	3993943	T	Rv3554	Possible electron transfer protein FdxB	nonessential	152	C	4	SNP	V420A (gtg/gCg)	non-syn	-	intermediary metabolism and respiration
group_3.3	2000499	C	-	-	-	152	T	4	SNP	-	intergenic	-	intergenic
group_3.3	4323936	G	-	-	-	152	A	4	SNP	-	intergenic	-	intergenic
group_3.3	3427251	G	Rv3063	Probable carbon starvation protein A homolog CstA	nonessential	152	T	4	SNP	A3A (gcg/gcT)	syn	-	virulence, detoxification and adaptation
group_3.3	116348	G	Rv0101	Probable peptide synthetase Nrp (peptide synthase)	essential	152	C	4	SNP	T2116T (acg/acC)	syn	-	lipid metabolism
group_3.3	28552	C	Rv0024	Putative secreted protein P60-related protein	nonessential	152	G	4	SNP	S64C (tct/tGt)	non-syn	-	virulence, detoxification and adaptation
group_3.3	1876842	G	Rv1661	Probable polyketide synthase Pks7	essential	152	A	4	SNP	S513S (tcg/tcA)	syn	-	lipid metabolism
group_3.3	4370519	G	Rv3887c	ESX conserved component EccD2 ESX-2 type VII secretion system protein Probable transmembrane protein	nonessential	152	A	4	SNP	P389L (ccg/cTg)	non-syn	-	cell wall and cell processes
group_3.3	2681807	T	Rv2387	hypothetical protein	essential	152	C	4	SNP	V348A (gtg/gCg)	non-syn	-	conserved hypotheticals
group_3.3	2294721	T	Rv2048c	Polyketide synthase Pks12	essential	152	C	4	SNP	Q4089R (caa/cGa)	non-syn	-	lipid metabolism
group_3.3	1084048	G	Rv0973c	Probable acetyl-/propionyl-coenzyme A carboxylase alpha chain (alpha subunit) AccA2: biotin carboxylase + biotin carboxyl carrier protein (BCCP)	essential	152	C	4	SNP	P568R (ccc/cGc)	non-syn	-	lipid metabolism
group_3.3	4399047	G	Rv3910	Probable conserved transmembrane protein	essential	152	C	4	SNP	A817A (gcg/gcC)	syn	-	cell wall and cell processes
group_3.3	3148835	G	Rv2841c	Probable N utilization substance protein A NusA	essential	152	A	4	SNP	P198P (ccc/ccT)	syn	-	information pathways
group_3.3	2491821	G	Rv2221c	Glutamate-ammonia-ligase adenylyltransferase GlnE (glutamine-synthetase adenylyltransferase)	essential	152	A	4	SNP	T178I (acc/aTc)	non-syn	-	intermediary metabolism and respiration
group_3.3	1945715	G	Rv1719	Probable transcriptional regulatory protein	nonessential	152	A	4	SNP	V25V (gtg/gtA)	syn	-	Regulatory proteins
group_3.3	2122395	C	Rv1872c	Possible L-lactate dehydrogenase (cytochrome) LldD2	nonessential	152	T	4	SNP	V253M (gtg/Atg)	non-syn	-	intermediary metabolism and respiration
group_3.3	688415	G	Rv0590	Mce-family protein Mce2B	nonessential	152	A	4	SNP	E128E (gag/gaA)	syn	-	virulence, detoxification and adaptation
group_3.3	91658	T	Rv0083	Probable oxidoreductase	nonessential	152	G	4	SNP	I420S (atc/aGc)	non-syn	-	intermediary metabolism and respiration
group_3.3	2184620	C	Rv1933c	Probable acyl-CoA dehydrogenase FadE18	nonessential	152	T	4	SNP	G113D (ggc/gAc)	non-syn	-	lipid metabolism
group_3.3	4092674	C	Rv3651	hypothetical protein	essential	152	T	4	SNP	A278A (gcc/gcT)	syn	-	conserved hypotheticals
group_3.3	2060328	A	Rv1817	Possible flavoprotein	nonessential	152	C	4	SNP	K245T (aaa/aCa)	non-syn	-	intermediary metabolism and respiration
group_3.3	99005	C	Rv0090	Possible membrane protein	nonessential	152	T	4	SNP	L176L (ctg/Ttg)	syn	-	cell wall and cell processes
group_3.3	1934002	C	-	-	-	152	T	4	SNP	-	intergenic	-	intergenic
group_3.3	1970545	T	Rv1743	Probable transmembrane serine/threonine-protein kinase E PknE (protein kinase E) (STPK E)	nonessential	152	C	4	SNP	C514C (tgt/tgC)	syn	-	Regulatory proteins
group_3.3	16727	G	Rv0014c	Transmembrane serine/threonine-protein kinase B PknB (protein kinase B) (STPK B)	essential	152	A	4	SNP	D248D (gac/gaT)	syn	-	Regulatory proteins
group_3.3	241150	T	Rv0202c	Probable conserved transmembrane transport protein MmpL11	nonessential	152	G	4	SNP	Q48P (cag/cCg)	non-syn	-	cell wall and cell processes
group_3.3	4409593	G	Rv3921c	Probable conserved transmembrane protein	essential	152	A	4	SNP	V159V (gtc/gtT)	syn	-	cell wall and cell processes
group_3.3	2379109	T	Rv2119	hypothetical protein	nonessential	152	C	4	SNP	F242L (ttc/Ctc)	non-syn	-	conserved hypotheticals
group_3.3	511781	T	Rv0425c	Possible metal cation transporting P-type ATPase CtpH	essential	152	C	4	SNP	S1181G (agc/Ggc)	non-syn	-	cell wall and cell processes
group_3.3	2685127	A	Rv2391	Ferredoxin-dependent sulfite reductase SirA	essential	152	G	4	SNP	N150S (aac/aGc)	non-syn	-	intermediary metabolism and respiration
group_3.3	1948332	G	Rv1722	Possible carboxylase	nonessential	152	A	4	SNP	V158M (gtg/Atg)	non-syn	-	lipid metabolism
group_3.3	715634	G	Rv0622	Possible membrane protein	nonessential	152	A	4	SNP	A89T (gcc/Acc)	non-syn	-	cell wall and cell processes
group_3.3	668308	G	Rv0574c	hypothetical protein	nonessential	152	A	4	SNP	P29P (ccc/ccT)	syn	-	conserved hypotheticals
group_3.3	660854	G	Rv0568	Possible cytochrome P450 135B1 Cyp135B1	nonessential	152	A	4	SNP	V469I (gtc/Atc)	non-syn	-	intermediary metabolism and respiration
group_3.3	3694700	C	Rv3307	Probable purine nucleoside phosphorylase DeoD (inosine phosphorylase) (PNP)	nonessential	152	T	4	SNP	A216V (gcc/gTc)	non-syn	-	intermediary metabolism and respiration
group_3.3	4255081	G	Rv3799c	Probable propionyl-CoA carboxylase beta chain 4 AccD4 (pccase) (propanoyl-CoA:carbon dioxide ligase)	essential	152	A	4	SNP	H290Y (cac/Tac)	non-syn	-	lipid metabolism
group_3.3	1175021	C	-	-	-	152	G	4	SNP	-	intergenic	-	intergenic
group_3.3	63850	T	Rv0059	Hypothetical protein	nonessential	152	C	4	SNP	G217G (ggt/ggC)	syn	-	conserved hypotheticals
group_3.3	3910774	G	Rv3492c	Conserved hypothetical Mce associated protein	nonessential	152	A	4	SNP	D58D (gac/gaT)	syn	-	conserved hypotheticals
group_3.3	4168170	G	-	-	-	152	A	4	SNP	-	intergenic	-	intergenic
group_3.3	3188964	G	Rv2878c	Soluble secreted antigen Mpt53 precursor	epitope	152	A	4	SNP	A145V (gcg/gTg)	non-syn	-	cell wall and cell processes
group_3.3	204614	C	Rv0173	Possible Mce-family lipoprotein LprK (Mce-family lipoprotein Mce1E)	essential	152	G	4	SNP	R184G (cgg/Ggg)	non-syn	-	cell wall and cell processes
group_3.3	1140774	C	Rv1020	Probable transcription-repair coupling factor Mfd (TRCF)	nonessential	152	T	4	SNP	T603I (acc/aTc)	non-syn	-	information pathways
group_3.3	3167975	G	-	-	-	152	C	4	SNP	-	intergenic	-	intergenic
group_3.3	2204686	G	Rv1961	Hypothetical protein	nonessential	152	A	4	SNP	A159T (gcg/Acg)	non-syn	-	conserved hypotheticals
group_3.3	3432830	G	Rv3068c	Probable phosphoglucomutase PgmA (glucose phosphomutase) (PGM)	nonessential	152	A	4	SNP	R265W (cgg/Tgg)	non-syn	-	intermediary metabolism and respiration
group_3.3	2840373	G	Rv2524c	Probable fatty acid synthase Fas (fatty acid synthetase)	essential	152	C	4	SNP	A2987G (gcg/gGg)	non-syn	-	lipid metabolism
group_3.3	1939044	G	Rv1711	hypothetical protein	essential	152	A	4	SNP	V69V (gtg/gtA)	syn	-	conserved hypotheticals
group_3.3	3442896	G	Rv3080c	Serine/threonine-protein kinase transcriptional regulatory protein PknK (protein kinase K) (STPK K)	nonessential	152	A	4	SNP	R1031R (cgc/cgT)	syn	-	Regulatory proteins
group_3.3	1769321	C	Rv1563c	Maltooligosyltrehalose synthase TreY	nonessential	152	T	4	SNP	G38R (ggg/Agg)	non-syn	-	virulence, detoxification and adaptation
group_3.3	2433613	G	Rv2171	Probable conserved lipoprotein LppM	nonessential	152	A	4	SNP	S221S (tcg/tcA)	syn	-	cell wall and cell processes
group_3.3	4390287	C	Rv3903c	Hypothetical alanine and proline rich protein	nonessential	152	T	4	SNP	G49E (ggg/gAg)	non-syn	-	conserved hypotheticals
group_3.3	3310880	A	Rv2958c	Possible glycosyl transferase	nonessential	152	G	4	SNP	L374P (ctc/cCc)	non-syn	-	intermediary metabolism and respiration
group_3.3	4312105	G	Rv3838c	Prephenate dehydratase PheA	nonessential	152	A	4	SNP	R189W (cgg/Tgg)	non-syn	-	intermediary metabolism and respiration
group_3.3	3346228	G	Rv2989	Probable transcriptional regulatory protein	nonessential	152	A	4	SNP	A28T (gcc/Acc)	non-syn	-	Regulatory proteins
group_3.3	589461	T	Rv0499	hypothetical protein	nonessential	152	C	4	SNP	R93R (cgt/cgC)	syn	-	conserved hypotheticals
group_3.3	3467800	A	Rv3098A	PemK-like protein	-	152	C	4	SNP	T65T (aca/acC)	syn	-	virulence, detoxification and adaptation
group_3.3	2047820	C	Rv1805c	Hypothetical protein	nonessential	152	T	4	SNP	G72E (ggg/gAg)	non-syn	-	conserved hypotheticals
group_3.3	3388309	T	Rv3029c	Probable electron transfer flavoprotein (beta-subunit) FixA (beta-ETF) (electron transfer flavoprotein small subunit) (ETFSS)	essential	152	C	4	SNP	I188V (atc/Gtc)	non-syn	-	intermediary metabolism and respiration
group_3.3	2624735	G	Rv2345	Possible conserved transmembrane protein	nonessential	152	A	4	SNP	S305S (tcg/tcA)	syn	-	cell wall and cell processes
group_3.3	2392631	G	Rv2131c	Monophosphatase CysQ	nonessential	152	T	4	SNP	L230L (ctc/ctA)	syn	-	intermediary metabolism and respiration
group_3.3	2680231	G	-	-	-	152	A	4	SNP	-	intergenic	-	intergenic
group_3.3	258993	G	Rv0216	Double hotdog hydratase	essential	152	T	4	SNP	A27A (gcg/gcT)	syn	-	intermediary metabolism and respiration
group_3.3	2777192	A	Rv2475c	hypothetical protein	nonessential	152	G	4	SNP	L67S (ttg/tCg)	non-syn	-	conserved hypotheticals
group_3.3	2424898	C	-	-	-	152	T	4	SNP	-	intergenic	-	intergenic
group_3.3	3369931	A	-	-	-	152	C	4	SNP	-	intergenic	-	intergenic
group_3.3	1666696	G	Rv1476	Possible membrane protein	essential	152	A	4	SNP	G165R (ggg/Agg)	non-syn	-	cell wall and cell processes
group_3.3	2643877	C	Rv2362c	Possible DNA repair protein RecO	nonessential	152	T	4	SNP	G128R (gga/Aga)	non-syn	-	information pathways
group_3.3	3139611	G	Rv2833c	Probable Sn-glycerol-3-phosphate-binding lipoprotein UgpB	essential	152	A	4	SNP	L292L (ctg/Ttg)	syn	-	cell wall and cell processes
group_3.3	231929	G	Rv0196	Possible transcriptional regulatory protein	nonessential	152	A	4	SNP	A95T (gcc/Acc)	non-syn	-	Regulatory proteins
group_3.3	116443	A	Rv0101	Probable peptide synthetase Nrp (peptide synthase)	essential	152	T	4	SNP	D2148V (gat/gTt)	non-syn	-	lipid metabolism
group_3.3	907828	G	Rv0813c	hypothetical protein	nonessential	152	A	4	SNP	A64V (gca/gTa)	non-syn	-	conserved hypotheticals
group_3.3	3886686	A	Rv3469c	Probable 4-hydroxy-2-oxovalerate aldolase MhpE (HOA)	nonessential	152	T	4	SNP	L133Q (ctg/cAg)	non-syn	-	intermediary metabolism and respiration
group_3.3	711687	T	Rv0618	Probable galactose-1-phosphate uridylyltransferase GalTa [first part]	nonessential	152	C	4	SNP	F51S (ttc/tCc)	non-syn	-	intermediary metabolism and respiration
group_3.3	615382	C	Rv0524	Probable glutamate-1-semialdehyde 2,1-aminomutase HemL (GSA) (glutamate-1-semialdehyde aminotransferase) (GSA-at)	essential	152	T	4	SNP	P183L (ccg/cTg)	non-syn	-	intermediary metabolism and respiration
group_3.3	1124743	C	Rv1006	hypothetical protein	nonessential	152	T	4	SNP	L344L (ctg/Ttg)	syn	-	conserved hypotheticals
group_3.3	3952069	G	Rv3515c	Fatty-acid-CoA ligase FadD19 (fatty-acid-CoA synthetase) (fatty-acid-CoA synthase)	nonessential	152	T	4	SNP	D134E (gac/gaA)	non-syn	-	lipid metabolism
group_3.3	4304920	G	Rv3829c	Probable dehydrogenase	nonessential	152	T	4	SNP	A30E (gcg/gAg)	non-syn	-	intermediary metabolism and respiration
group_3.3	2217596	C	Rv1973	Possible conserved Mce associated membrane protein	nonessential	152	T	4	SNP	L145F (ctc/Ttc)	non-syn	-	cell wall and cell processes
group_3.3	83507	A	Rv0074	hypothetical protein	nonessential	152	T	4	SNP	S254C (agc/Tgc)	non-syn	-	conserved hypotheticals
group_3.3	2317263	G	Rv2062c	Cobalamin biosynthesis protein CobN	nonessential	152	A	4	SNP	A1164V (gcg/gTg)	non-syn	-	intermediary metabolism and respiration
group_3.3	1435089	G	Rv1281c	Probable oligopeptide-transport ATP-binding protein ABC transporter OppD	nonessential	152	A	4	SNP	Y61Y (tac/taT)	syn	-	cell wall and cell processes
group_3.3	703499	C	Rv0609	Possible toxin VapC28 Contains PIN domain	nonessential	152	T	4	SNP	T5M (acg/aTg)	non-syn	-	virulence, detoxification and adaptation
group_3.3	1552501	C	Rv1378c	hypothetical protein	nonessential	152	T	4	SNP	S52N (agc/aAc)	non-syn	-	conserved hypotheticals
group_3.3	220479	G	Rv0189c	Probable dihydroxy-acid dehydratase IlvD (dad)	essential	152	T	4	SNP	A415A (gcc/gcA)	syn	-	intermediary metabolism and respiration
group_3.3	1082578	T	Rv0971c	Probable enoyl-CoA hydratase EchA7 (enoyl hydrase) (unsaturated acyl-CoA hydratase) (crotonase)	nonessential	152	G	4	SNP	S3R (agc/Cgc)	non-syn	-	lipid metabolism
group_3.3	4115804	C	Rv3674c	Probable endonuclease III Nth (DNA-(apurinic or apyrimidinic site)lyase) (AP lyase) (AP endonuclease class I) (endodeoxyribonuclease (apurinic or apyrimidinic)) (deoxyribonuclease (apurinic or apyrimidinic))	nonessential	152	A	4	SNP	V31L (gta/Tta)	non-syn	-	information pathways
group_3.3	4274872	G	Rv3811	hypothetical protein	nonessential	152	A	4	SNP	T25T (acg/acA)	syn	-	conserved hypotheticals
group_3.3	2174570	C	Rv1922	Probable conserved lipoprotein	nonessential	152	T	4	SNP	T168T (acc/acT)	syn	-	cell wall and cell processes
group_3.3	1746252	G	Rv1544	Possible ketoacyl reductase	nonessential	152	A	4	SNP	L53L (ctg/ctA)	syn	-	lipid metabolism
group_3.3	1349601	C	Rv1206	Probable fatty-acid-CoA ligase FadD6 (fatty-acid-CoA synthetase) (fatty-acid-CoA synthase)	nonessential	152	T	4	SNP	A90A (gcc/gcT)	syn	-	lipid metabolism
group_3.3	1106492	C	Rv0989c	Probable polyprenyl-diphosphate synthase GrcC2 (polyprenyl pyrophosphate synthetase)	nonessential	152	T	4	SNP	A297A (gcg/gcA)	syn	-	intermediary metabolism and respiration
group_3.3	1288065	C	Rv1161	Respiratory nitrate reductase (alpha chain) NarG	nonessential	152	T	4	SNP	T246T (acc/acT)	syn	-	intermediary metabolism and respiration
group_3.3	1517101	C	Rv1349	Iron-regulated transporter IrtB	essential	152	T	4	SNP	V493V (gtc/gtT)	syn	-	cell wall and cell processes
group_3.3	1410063	G	Rv1262c	Hypothetical hit-like protein	nonessential	152	A	4	SNP	P104S (ccg/Tcg)	non-syn	-	conserved hypotheticals
group_3.3	3083700	G	Rv2776c	Probable oxidoreductase	nonessential	152	C	4	SNP	R202G (cgc/Ggc)	non-syn	-	intermediary metabolism and respiration
group_3.3	3834931	A	Rv3416	Transcriptional regulatory protein WhiB-like WhiB3 Contains [4FE-4S] cluster	nonessential	152	G	4	SNP	I14V (atc/Gtc)	non-syn	-	Regulatory proteins
group_3.3	3840636	G	Rv3423c	Alanine racemase Alr	essential	152	T	4	SNP	P262Q (ccg/cAg)	non-syn	-	intermediary metabolism and respiration
group_3.3	2958821	T	Rv2631	hypothetical protein	nonessential	152	G	4	SNP	L417R (ctc/cGc)	non-syn	-	conserved hypotheticals
group_3.3	3887727	G	Rv3470c	Probable acetolactate synthase (large subunit) IlvB2 (AHAS) (acetohydroxy-acid synthase large subunit) (ALS)	nonessential	152	A	4	SNP	P359L (ccg/cTg)	non-syn	-	intermediary metabolism and respiration
group_3.3	1173236	T	Rv1050	Probable oxidoreductase	nonessential	152	G	4	SNP	L119R (ctc/cGc)	non-syn	-	intermediary metabolism and respiration
group_3.3	3427728	C	Rv3063	Probable carbon starvation protein A homolog CstA	nonessential	152	T	4	SNP	A162A (gcc/gcT)	syn	-	virulence, detoxification and adaptation
group_3.3	1880292	G	Rv1661	Probable polyketide synthase Pks7	essential	152	A	4	SNP	A1663A (gcg/gcA)	syn	-	lipid metabolism
group_3.3	2172952	G	Rv1921c	Probable conserved lipoprotein LppF	nonessential	152	T	4	SNP	H282N (cac/Aac)	non-syn	-	cell wall and cell processes
group_3.3	2211665	A	Rv1968	Mce-family protein Mce3C	nonessential	152	G	4	SNP	T14A (aca/Gca)	non-syn	-	virulence, detoxification and adaptation
group_3.3	1576844	C	-	-	-	152	T	4	SNP	-	intergenic	-	intergenic
group_3.3	1598580	C	Rv1423	Probable transcriptional regulatory protein WhiA	nonessential	152	T	4	SNP	F225F (ttc/ttT)	syn	-	Regulatory proteins
group_3.3	2443598	G	Rv2181	Alpha(1->2)mannosyltransferase	nonessential	152	A	4	SNP	P99P (ccg/ccA)	syn	-	cell wall and cell processes
group_3.3	4388179	C	Rv3903c	Hypothetical alanine and proline rich protein	nonessential	152	T	4	SNP	G752S (ggc/Agc)	non-syn	-	conserved hypotheticals
group_3.3	2872111	G	Rv2553c	Probable conserved membrane protein	essential	152	A	4	SNP	I385I (atc/atT)	syn	-	cell wall and cell processes
group_3.3	1402895	C	Rv1255c	Probable transcriptional regulatory protein	epitope	152	T	4	SNP	L164L (ctg/ctA)	syn	-	Regulatory proteins
group_3.3	76019	C	Rv0068	Probable oxidoreductase	nonessential	152	T	4	SNP	A240V (gcc/gTc)	non-syn	-	intermediary metabolism and respiration
group_3.3	4004618	C	Rv3563	Probable acyl-CoA dehydrogenase FadE32	essential	152	T	4	SNP	H110Y (cat/Tat)	non-syn	-	lipid metabolism
group_3.3	81685	C	Rv0073	Probable glutamine-transport ATP-binding protein ABC transporter	nonessential	152	T	4	SNP	L4F (ctc/Ttc)	non-syn	-	cell wall and cell processes
group_3.3	1528558	A	Rv1358	Probable transcriptional regulatory protein	nonessential	152	G	4	SNP	A649A (gca/gcG)	syn	-	Regulatory proteins
group_3.3	2850768	C	-	-	-	152	T	4	SNP	-	intergenic	-	intergenic
group_3.3	1662897	G	Rv1474c	Probable transcriptional regulatory protein	nonessential	152	A	4	SNP	A103V (gca/gTa)	non-syn	-	Regulatory proteins
group_3.3	4310522	C	Rv3836	hypothetical protein	nonessential	152	G	4	SNP	P41R (ccc/cGc)	non-syn	-	conserved hypotheticals
group_3.1.1.2	2024377	G	Rv1785c	Probable cytochrome P450 143 Cyp143	nonessential	152	T	6	SNP	L84L (ctc/ctA)	syn	-	intermediary metabolism and respiration
group_3.1.1.2	4041266	G	Rv3597c	Iron-regulated H-NS-like protein Lsr2	essential	152	T	6	SNP	A18A (gcc/gcA)	syn	-	information pathways	group_3.1.1.2
group_3.1.1.2	4282178	G	Rv3817	Possible phosphotransferase	nonessential	152	C	6	SNP	D178H (gac/Cac)	non-syn	-	intermediary metabolism and respiration
group_3.1.1.2	2508532	T	Rv2236c	Probable cobalamin biosynthesis transmembrane protein CobD	nonessential	152	A	6	SNP	K282_ (aag/Tag)	non-syn	-	intermediary metabolism and respiration
group_3.1.1.2	3581474	C	Rv3204	Possible DNA-methyltransferase (modification methylase)	nonessential	152	T	6	SNP	P54S (ccc/Tcc)	non-syn	-	information pathways
group_3.1.1.2	2173202	C	Rv1921c	Probable conserved lipoprotein LppF	nonessential	152	T	6	SNP	K198K (aag/aaA)	syn	-	cell wall and cell processes
group_3.1.1.2	3715649	A	Rv3329	Probable aminotransferase	nonessential	152	G	6	SNP	I420V (atc/Gtc)	non-syn	-	intermediary metabolism and respiration
group_3.1.1.2	4100775	A	-	-	-	152	C	6	SNP	-	intergenic	-	intergenic
group_3.1.1.2	3677373	G	Rv3296	Probable ATP-dependent helicase Lhr (large helicase-related protein)	epitope	152	A	6	SNP	R200Q (cga/cAa)	non-syn	-	information pathways
group_3.1.1.2	15739	A	Rv0014c	Transmembrane serine/threonine-protein kinase B PknB (protein kinase B) (STPK B)	essential	152	G	6	SNP	L578L (ttg/Ctg)	syn	-	Regulatory proteins
group_3.1.1.2	2485683	C	Rv2218	Probable lipoate biosynthesis protein A LipA	essential	152	T	6	SNP	A137A (gcc/gcT)	syn	-	intermediary metabolism and respiration
group_3.1.1.2	2003952	A	Rv1770	hypothetical protein	nonessential	152	G	6	SNP	G25G (gga/ggG)	syn	-	conserved hypotheticals
group_3.1.1.2	1313596	T	-	-	-	152	C	6	SNP	-	intergenic	-	intergenic
group_3.1.1.2	1304265	C	Rv1173	Probable F420 biosynthesis protein FbiC	nonessential	152	T	6	SNP	G445G (ggc/ggT)	syn	-	intermediary metabolism and respiration
group_3.1.1.2	484659	G	Rv0404	Fatty-acid-AMP ligase FadD30 (fatty-acid-AMP synthetase) (fatty-acid-AMP synthase)	essential	152	T	6	SNP	G228V (ggc/gTc)	non-syn	-	lipid metabolism
group_3.1.1.2	1250931	G	Rv1127c	Probable pyruvate, phosphate dikinase PpdK	nonessential	152	A	6	SNP	G158G (ggc/ggT)	syn	-	intermediary metabolism and respiration
group_3.1.1.2	4092749	G	Rv3651	hypothetical protein	essential	152	A	6	SNP	P303P (ccg/ccA)	syn	-	conserved hypotheticals
group_3.1.1.2	745926	C	Rv0648	Alpha-mannosidase	nonessential	152	A	6	SNP	P1070T (ccg/Acg)	non-syn	-	intermediary metabolism and respiration
group_3.1.1.2	3057044	G	Rv2743c	Possible conserved transmembrane alanine rich protein	nonessential	152	A	6	SNP	L63L (ctc/ctT)	syn	-	cell wall and cell processes
group_3.1.1.2	1331659	C	Rv1188	Probable proline dehydrogenase	essential	152	T	6	SNP	D213D (gac/gaT)	syn	-	intermediary metabolism and respiration
group_3.1.1.2	3305061	G	Rv2952	Possible methyltransferase (methylase)	nonessential	152	A	6	SNP	R207R (cgg/cgA)	syn	-	intermediary metabolism and respiration
group_3.1.1.2	4155051	G	Rv3710	2-isopropylmalate synthase LeuA (alpha-isopropylmalate synthase) (alpha-IPM synthetase) (IPMS)	essential	152	A	6	SNP	A438T (gcc/Acc)	non-syn	-	intermediary metabolism and respiration
group_3.1.1.2	1317369	C	Rv1181	Probable polyketide beta-ketoacyl synthase Pks4	nonessential	152	T	6	SNP	L712L (ctc/ctT)	syn	-	lipid metabolism
group_3.1.1.2	276314	T	Rv0231	Probable acyl-CoA dehydrogenase FadE4	nonessential	152	G	6	SNP	I86S (atc/aGc)	non-syn	-	lipid metabolism
group_3.1.1.2	1369016	A	Rv1226c	Probable transmembrane protein	nonessential	152	T	6	SNP	I427N (atc/aAc)	non-syn	-	cell wall and cell processes
group_3.1.1.2	1881950	C	Rv1662	Probable polyketide synthase Pks8	essential	152	T	6	SNP	P83S (cct/Tct)	non-syn	-	lipid metabolism
group_3.1.1.2	2818201	C	Rv2502c	Probable acetyl-/propionyl-CoA carboxylase (beta subunit) AccD1	essential	152	G	6	SNP	V92L (gta/Cta)	non-syn	-	lipid metabolism
group_3.1.1.2	2609762	G	Rv2335	Probable serine acetyltransferase CysE (sat)	essential	152	A	6	SNP	A11T (gca/Aca)	non-syn	-	intermediary metabolism and respiration
group_3.1.1.2	3642005	C	Rv3262	Probable F420 biosynthesis protein FbiB	nonessential	152	G	6	SNP	R157R (cgc/cgG)	syn	-	intermediary metabolism and respiration
group_3.1.1.2	222868	C	Rv0191	Probable conserved integral membrane protein	nonessential	152	G	6	SNP	L194V (ctg/Gtg)	non-syn	-	cell wall and cell processes
group_3.1.1.2	1324422	G	Rv1183	Probable conserved transmembrane transport protein MmpL10	essential	152	A	6	SNP	G968E (gga/gAa)	non-syn	-	cell wall and cell processes
group_3.1.1.2	1139103	C	Rv1020	Probable transcription-repair coupling factor Mfd (TRCF)	nonessential	152	T	6	SNP	A46V (gcc/gTc)	non-syn	-	information pathways
group_3.1.1.2	3564903	C	Rv3195	hypothetical protein	nonessential	152	A	6	SNP	G180G (ggc/ggA)	syn	-	conserved hypotheticals
group_3.1.1.2	2583722	G	Rv2310	Possible excisionase	nonessential	152	A	6	SNP	L96L (ttg/ttA)	syn	-	Insertion seqs and phages
group_3.1.1.2	488445	G	Rv0405	Probable membrane bound polyketide synthase Pks6	nonessential	152	A	6	SNP	L905L (ttg/ttA)	syn	-	lipid metabolism
group_3.1.1.2	423516	C	Rv0352	Probable chaperone protein DnaJ1	essential	152	T	6	SNP	V355V (gtc/gtT)	syn	-	virulence, detoxification and adaptation
group_3.1.1.2	4387525	G	Rv3902c	Hypothetical protein	nonessential	152	T	6	SNP	T124N (acc/aAc)	non-syn	-	conserved hypotheticals
group_3.1.1.2	3135530	A	-	-	-	152	G	6	SNP	-	intergenic	-	intergenic
group_3.1.1.2	1603815	G	Rv1427c	Possible long-chain-fatty-acid--CoA ligase FadD12 (fatty-acid-CoA synthetase) (fatty-acid-CoA synthase)	nonessential	152	A	6	SNP	G38G (ggc/ggT)	syn	-	lipid metabolism
group_3.1.1.2	3208422	C	-	-	-	152	A	6	SNP	-	intergenic	-	intergenic
group_3.1.1.2	489503	G	Rv0405	Probable membrane bound polyketide synthase Pks6	nonessential	152	C	6	SNP	R1258P (cgg/cCg)	non-syn	-	lipid metabolism
group_3.1.1.2	1827929	C	Rv1625c	Membrane-anchored adenylyl cyclase Cya (ATP pyrophosphate-lyase) (adenylate cyclase)	nonessential	152	T	6	SNP	C6Y (tgc/tAc)	non-syn	-	intermediary metabolism and respiration
group_3.1.1.2	3643143	T	-	-	-	152	G	6	SNP	-	intergenic	-	intergenic
group_3.1.1.2	2317588	C	Rv2062c	Cobalamin biosynthesis protein CobN	nonessential	152	A	6	SNP	A1056S (gca/Tca)	non-syn	-	intermediary metabolism and respiration
group_3.1.1.2	1842828	A	Rv1636	Iron-regulated universal stress protein family protein TB15.3	nonessential	152	G	6	SNP	G126G (gga/ggG)	syn	-	virulence, detoxification and adaptation
group_3.1.1.1	363467	G	Rv0298	Hypothetical protein	nonessential	152	A	26	SNP	A72A (gcg/gcA)	syn	-	conserved hypotheticals
group_3.1.1.1	2110074	C	Rv1862	Probable alcohol dehydrogenase AdhA	nonessential	152	T	26	SNP	T177T (acc/acT)	syn	-	intermediary metabolism and respiration	group_3.1.1.1
group_3.1.1.1	3636991	G	Rv3256c	hypothetical protein	nonessential	152	A	26	SNP	P109S (ccc/Tcc)	non-syn	-	conserved hypotheticals
group_3.1.1.1	4007004	G	Rv3565	Possible aspartate aminotransferase AspB (transaminase A) (ASPAT) (glutamic--oxaloacetic transaminase) (glutamic--aspartic transaminase)	nonessential	152	A	26	SNP	V269I (gtc/Atc)	non-syn	-	intermediary metabolism and respiration
group_3.1.1.1	278755	C	Rv0233	Ribonucleoside-diphosphate reductase (beta chain) NrdB (ribonucleotide reductase small chain)	nonessential	152	T	26	SNP	A57A (gcc/gcT)	syn	-	information pathways
group_3.1.1.1	2205371	A	Rv1962A	Possible antitoxin VapB35	-	152	C	26	SNP	V60G (gtg/gGg)	non-syn	-	virulence, detoxification and adaptation
group_3.1.1.1	771094	C	Rv0671	Possible conserved lipoprotein LpqP	nonessential	152	A	26	SNP	G171G (ggc/ggA)	syn	-	cell wall and cell processes
group_3.1.1.1	3017599	A	Rv2702	Polyphosphate glucokinase PpgK (polyphosphate-glucose phosphotransferase)	essential	152	C	26	SNP	N248H (aac/Cac)	non-syn	-	intermediary metabolism and respiration
group_3.1.1.1	1882348	G	Rv1662	Probable polyketide synthase Pks8	essential	152	T	26	SNP	Q215H (cag/caT)	non-syn	-	lipid metabolism
group_3.1.1.1	4005335	C	Rv3564	Probable acyl-CoA dehydrogenase FadE33	essential	152	T	26	SNP	A30V (gcg/gTg)	non-syn	-	lipid metabolism
group_3.1.1.1	2566783	G	Rv2295	hypothetical protein	nonessential	152	A	26	SNP	S4S (tcg/tcA)	syn	-	conserved hypotheticals
group_3.1.1.1	3630122	G	Rv3249c	Possible transcriptional regulatory protein (probably TetR-family)	nonessential	152	T	26	SNP	S89_ (tcg/tAg)	non-syn	-	Regulatory proteins
group_3.1.1.1	3221361	G	Rv2913c	Possible D-amino acid aminohydrolase (D-amino acid hydrolase)	nonessential	152	C	26	SNP	A113G (gcc/gGc)	non-syn	-	intermediary metabolism and respiration
group_3.1.1.1	931240	G	Rv0835	Possible lipoprotein LpqQ	nonessential	152	T	26	SNP	W96C (tgg/tgT)	non-syn	-	cell wall and cell processes
group_3.1.1.1	4321515	C	-	-	-	152	A	26	SNP	-	intergenic	-	intergenic
group_3.1.1.1	1157010	A	Rv1032c	Two component sensor histidine kinase TrcS	nonessential	152	G	26	SNP	Y316H (tac/Cac)	non-syn	-	Regulatory proteins
group_3.1.1.1	225274	T	Rv0193c	Hypothetical protein	nonessential	152	C	26	SNP	Y433C (tac/tGc)	non-syn	-	conserved hypotheticals
group_3.1.1.1	3835223	C	-	-	-	152	T	26	SNP	-	intergenic	-	intergenic
group_3.1.1.1	294514	T	Rv0244c	Probable acyl-CoA dehydrogenase FadE5	nonessential	152	C	26	SNP	T374A (act/Gct)	non-syn	-	lipid metabolism
group_3.1.2	1914217	C	Rv1689	Probable tyrosyl-tRNA synthase TyrS (TYRRS)	essential	152	A	11	SNP	R206R (cgg/Agg)	syn	-	information pathways	group_3.1.2
group_3.1.2	3168309	T	-	-	-	152	C	11	SNP	-	intergenic	-	intergenic
group_3.1.2	3722702	G	Rv3336c	Probable tryptophanyl-tRNA synthetase TrpS (tryptophan--tRNA ligase) (TRPRS) (tryptophan translase)	essential	152	C	11	SNP	L310L (ctc/ctG)	syn	-	information pathways
group_3.1.2	1388627	A	Rv1245c	Probable short-chain type dehydrogenase/reductase	nonessential	152	G	11	SNP	M1T (atg/aCg)	non-syn	-	intermediary metabolism and respiration
group_3.1.2	2729454	C	Rv2434c	Probable conserved transmembrane protein	nonessential	152	T	11	SNP	M369I (atg/atA)	non-syn	-	cell wall and cell processes
group_3.1.2	4132949	C	Rv3691	hypothetical protein	nonessential	152	T	11	SNP	I144I (atc/atT)	syn	-	conserved hypotheticals
group_3.1.2	993016	G	Rv0891c	Possible transcriptional regulatory protein	nonessential	152	A	11	SNP	A147V (gct/gTt)	non-syn	-	Regulatory proteins
group_3.1.2	3450065	G	Rv3084	Probable acetyl-hydrolase/esterase LipR	nonessential	152	C	11	SNP	R23R (cgg/cgC)	syn	-	intermediary metabolism and respiration
