# Supplementary material for: Origin and Global Expansion of Mycobacterium tuberculosis Complex Lineage 3
Source: Genes (Basel). 2022 May 31;13(6):990. doi: 10.3390/genes13060990 (PMC9222951; doi:10.3390/genes13060990)
Supplement: Supplementary file 1 [file genes-13-00990-s001.zip › supplementary-genes-1688304/Supplementary table S5_WGS_2021-10-14.xlsx]

## Sheet: Supplementary table S5
Key	libID	Acc_No	Length	%genome_cov_H37Rv	mean_genome_cov	Napier et al	this study		clonal complexes (CCs)	MLVA-code	UN Geo-region	origin	dataset
IA193	IA193_lib9871	ERS5638595	151bp	0,99	100	3_not_defined	3.5.1	3.5/3.5.1	CC1	13030-32	Western Asia	Iraq	this study
PN36	PN36_lib10143	ERS5638596	151bp	0,98	135	3.1.1	3.1.1.1	3.1/3.1.1.1	CC2	1064-32	Eastern Africa	Kenya	this study
7898-09	7898-09_genoscreen	ERS458160	101bp	0,99	191	3.1.1	3.1.1.1	3.1/3.1.1.1	CC2	1295-32	Western Europe	Germany	this study
IA151	IA151_lib9861	ERS5638597	151bp	0,99	132	3_not_defined	3.6	3.6	CC3	1449-145	Western Asia	Iraq	this study
13694-14	13694-14_lib5097	ERS3643173	151bp	0,99	203	3_not_defined	3.5.1	3.5/3.5.1	CC1	17283-32	Northern Africa	Sudan	this study
6081-10	6081-10_lib10095	ERS5638598	151bp	0,98	210	3_not_defined	3.1.3	3.1/3.1.3	CC3	3612-32	Southern Asia	India	this study
4497-06	4497-06_lib1722	ERS458135	301bp	0,98	116	3_not_defined	3.6	3.6	CC3	9857-32	Southern Asia	Pakistan	this study
IA198	IA198_lib9878	ERS5638599	151bp	0,99	107	3_not_defined	3.5.1	3.5/3.5.1	CC1	13028-32	Western Asia	Iraq	this study
13973-14	13973-14_lib5142	ERS3643196	151bp	0,99	166	3_not_defined	3.5.1	3.5/3.5.1	CC1	1557-32	Northern Africa	Sudan	this study
1719-09	1719-09_lib10072	ERS5638600	151bp	0,98	70	3.1.1	3.1.1.1	3.1/3.1.1.1	CC2	1064-32	Eastern Africa	Tanzania	this study
1144-15	1144-15_2015-10-14	ERS2012366	100bp	0,99	67	3_not_defined	3.6	3.6	CC3	?-32	Southern Asia	Afghanistan	this study
13967-14	13967-14_lib5137	ERS3643181	151bp	0,99	156	3_not_defined	3.5.1	3.5/3.5.1	CC1	1649-32	Northern Africa	Sudan	this study
4484-13	4484-13_2015-10-14	ERS2012503	100bp	0,99	59	3_not_defined	3.4	3.4	CC4	18240-15	Southern Asia	Afghanistan	this study
1380-07	1380-07_genoscreen	ERS458512	101bp	0,99	224	3.1	3.1.1.2	3.1/3.1.1.2	L3-BG	8966-32	Southern Asia	Iran	this study
9282-10	9282-10_lib10099	ERS5638601	151bp	0,97	177	3.1.2	3.1.2	3.1/3.1.2	CC3	3627-32	Southern Asia	Pakistan	this study
3987-07	3987-07_genoscreen	ERS456918	101bp	0,99	66	3_not_defined	3_not_defined		L3-BG	9834-32	Southern Asia	India	this study
8134-11	8134-11_lib1384	ERS457063	301bp	0,99	132	3.1.1	3.1.1.1	3.1/3.1.1.1	CC2	1422-32	Middle Africa	Congo	this study
10932-10	10932-10_genoscreen	ERS456938	101bp	0,99	165	3_not_defined	3.5	3.5	CC1	4536-26	Southern Asia	Afghanistan	this study
2705-11	2705-11_lib10314	ERS5638602	151bp	0,99	198	3.1.1	3.1.1.1	3.1/3.1.1.1	CC2	2021-32	Eastern Africa	Tanzania	this study
PN63	PN63_lib10139	ERS5638603	151bp	0,99	184	3.1.1	3.1.1.1	3.1.1.1	CC2	4439-32	Eastern Africa	Kenya	this study
10840-13	10840-13_lib3110	ERS5638604	301bp	0,98	132	3.1.2.1	3.1.2	3.1/3.1.2	L3-BG	15901-32	Western Europe	Germany	this study
5111-09	5111-09_lib1798	ERS2012539	301bp	0,99	113	3.1.1	3.1.1.1	3.1/3.1.1.1	CC2	1064-32	Southern Africa	Eswatini	this study
5713-06	5713-06_genoscreen	ERS457007	101bp	0,98	71	3_not_defined	3_not_defined		L3-BG	9928-32	Western Africa	Ghana	this study
1831-10	1831-10_genoscreen	ERS457904	101bp	0,99	148	3_not_defined	3.4	3.4	CC4	3667-15	Southern Asia	Pakistan	this study
PN176	PN176_lib10146	ERS5638605	151bp	0,98	105	3.1.1	3.1.1.1	3.1/3.1.1.1	CC2	1064-32	Eastern Africa	Kenya	this study
6520-14	6520-14_lib10084	ERS5638606	151bp	0,98	108	3_not_defined	3.5.1	3.5/3.5.1	CC1	1061-32	Eastern Africa	Ethiopia	this study
6570-05	6570-05_genoscreen	ERS457285	101bp	0,99	142	3.1.2.1	3.1.2	3.1/3.1.2	L3-BG	1231-32	Southern Asia	Afghanistan	this study
7936-01	7936-01_lib1216	ERS457994	150bp	0,98	74	3_not_defined	3.6	3.6	CC3	144-62	Central Asia	Turkmenistan	this study
8305-13	8305-13_lib3109	ERS5638607	301bp	0,98	109	3_not_defined	3_not_defined		L3-BG	5758-32	Southern Asia	India	this study
14019-14	14019-14_lib5151	ERS3643180	151bp	0,99	146	3_not_defined	3.5.1	3.5/3.5.1	CC1	1557-32	Northern Africa	Sudan	this study
8664-04	8664-04_lib1356	ERS457304	150bp	0,98	105	3.2	3.3	3.3	CC3	9139-32	Central Asia	Uzbekistan	this study
6118-11	6118-11_lib10102	ERS5638608	151bp	0,97	51	3_not_defined	3.6	3.6	CC3	11468-32	Southern Asia	India	this study
PN40	PN40_lib10138	ERS5638609	151bp	0,99	208	3_not_defined	3.1.3.1	3.1/3.1.3/3.1.3.1	CC5	1212-32	Eastern Africa	Kenya	this study
3524-15	3524-15_2015-10-14	ERS2012447	250bp	0,99	128	3_not_defined	3.6	3.6	CC5	18294-32	Southern Asia	India	this study
IA196	IA196_lib9859	ERS5638610	151bp	0,99	67	3_not_defined	3.5.1	3.5/3.5.1	CC1	13026-32	Western Asia	Iraq	this study
13243-14	13243-14_lib10081	ERS5638611	151bp	0,99	153	3.1.1	3.1.1.1	3.1/3.1.1.1	CC2	2021-32	Eastern Africa	Tanzania	this study
6209-08	6209-08_lib10098	ERS5638612	151bp	0,99	165	3_not_defined	3.5	3.5	CC1	4536-32	Western Europe	Germany	this study
13586-14	13586-14_lib4983	ERS3643162	151bp	0,97	85	3_not_defined	3.5.1	3.5/3.5.1	CC1	6974-32	Northern Africa	Sudan	this study
6521-14	6521-14_lib10077	ERS5638613	151bp	0,99	143	3_not_defined	3.1.3.1	3.1/3.1.3/3.1.3.1	CC5	1212-32	Eastern Africa	Ethiopia	this study
IA105	IA105_lib9877	ERS5638614	151bp	0,99	96	3_not_defined	3.5.1	3.5/3.5.1	CC1	1649-32	Western Asia	Iraq	this study
5281-08	5281-08_genoscreen	ERS456753	101bp	0,99	106	3_not_defined	3.5	3.5	CC1	4536-32	Southern Asia	India	this study
3064-07	3064-07_genoscreen	ERS458253	101bp	1,00	203	3_not_defined	3_not_defined		L3-BG	9775-32	Southern Asia	India	this study
IA153	IA153_lib9866	ERS5638615	151bp	0,99	63	3_not_defined	3.6	3.6	CC3	3612-145	Western Asia	Iraq	this study
8023-11	8023-11_lib1631	ERS457868	301bp	0,98	70	3.1.1	3.1.1.1	3.1/3.1.1.1	CC2	11366-32	Middle Africa	Congo	this study
IA175	IA175_lib10060	ERS5638616	151bp	0,99	106	3_not_defined	3.6	3.6	CC3	13022-15	Western Asia	Iraq	this study
1758-13	1758-13_2015-10-14	ERS2012399	100bp	0,99	81	3_not_defined	3.6	3.6	CC3	3633-32	Middle Africa	Congo	this study
14017-14	14017-14_lib5149	ERS3643197	151bp	0,99	176	3_not_defined	3.5.1	3.5/3.5.1	CC1	1557-32	Northern Africa	Sudan	this study
6556-14	6556-14_lib10080	ERS5638617	151bp	0,99	155	3_not_defined	3.5.1	3.5/3.5.1	CC1	1557-32	Eastern Africa	Ethiopia	this study
5607-06	5607-06_genoscreen	ERS458250	101bp	0,99	135	3_not_defined	3_not_defined		L3-BG	9920-823	Southern Asia	India	this study
2637-02	2637-02_lib1215	ERS457479	150bp	0,97	59	3_not_defined	3.6	3.6	CC3	147-62	Central Asia	Turkmenistan	this study
2318-12	2318-12_genoscreen	ERS458059	101bp	0,97	51	3_not_defined	3.4	3.4	CC4	17520-15	Southern Asia	Afghanistan	this study
14419-14	14419-14_lib5174	ERS3643186	151bp	0,99	176	3_not_defined	3.5.1	3.5/3.5.1	CC1	1557-32	Northern Africa	Sudan	this study
IA95	IA95_lib9865	ERS5638618	151bp	1,00	90	3.1	3.1.1.2	3.1/3.1.1.2	CC3	13018-88	Western Asia	Iraq	this study
9296-10	9296-10_genoscreen	ERS457499	101bp	0,99	204	3_not_defined	3_not_defined		L3-BG	3644-32	Southern Asia	India	this study
10582-13	10582-13_2015-10-14	ERS2012345	100bp	1,00	88	3_not_defined	3_not_defined		L3-BG	1231-34	Southern Asia	Afghanistan	this study
4636-14	4636-14_lib10088	ERS5638619	151bp	0,99	181	3.1.1	3.1.1.1	3.1/3.1.1.1	CC2	1064-32	Eastern Africa	Zambia	this study
14373-14	14373-14_lib5164	ERS3643168	151bp	0,99	178	3_not_defined	3.5.1	3.5/3.5.1	CC1	17289-32	Northern Africa	Sudan	this study
8955-99	8955-99_lib8618	ERS5638620	151bp	1,00	162	3_not_defined	3.5.1	3.5/3.5.1	CC1	1061-32	Western Europe	Germany	this study
5233-09	5233-09_genoscreen	ERS458365	101bp	0,99	176	3_not_defined	3.6	3.6	CC3	9900-32	Southern Asia	Afghanistan	this study
IA154	IA154_lib9862	ERS5638621	151bp	0,99	130	3_not_defined	3.6	3.6	CC3	3549-145	Western Asia	Iraq	this study
4863-08	4863-08_genoscreen	ERS458404	101bp	0,99	78	3.1.1	3.1.1.1	3.1/3.1.1.1	CC2	1064-32	Eastern Africa	Ethiopia	this study
PN194	PN194_lib10367	ERS5638622	151bp	1,00	243	3.1.1	3.1.1.1	3.1/3.1.1.1	CC2	1064-32	Eastern Africa	Kenya	this study
2718-13	2718-13_lib3053	ERS5638623	301bp	0,98	96	3_not_defined	3.6	3.6	CC3	15902-32	Western Europe	Germany	this study
6339-13	6339-13_2015-10-14	ERS2012603	100bp	0,99	82	3.2	3.3	3.3	CC3	3526-32	Southern Asia	Iran	this study
10162-04	10162-04_genoscreen	ERS457567	101bp	0,99	189	3_not_defined	3.5.1	3.5/3.5.1	CC1	9587-778	Eastern Africa	Eritrea	this study
340-08	340-08_genoscreen	ERS457503	101bp	0,99	117	3.1.2	3.1.2	3.1/3.1.2	L3-BG	6038-32	Southern Asia	India	this study
14125-14	14125-14_lib5158	ERS3643185	151bp	0,99	155	3_not_defined	3.1.3.1	3.1/3.1.3/3.1.3.1	CC5	12760-32	Northern Africa	Sudan	this study
PN55	PN55_lib10156	ERS5638624	151bp	1,00	363	3.1.1	3.1.1.1	3.1/3.1.1.1	CC2	12794-32	Eastern Africa	Kenya	this study
3709-08	3709-08_genoscreen	ERS457036	101bp	0,99	165	3.2	3.3	3.3	CC3	9812-32	Western Europe	Germany	this study
2870-14	2870-14_2015-10-14	ERS2012432	250bp	1,00	154	3_not_defined	3.1.3	3.1/3.1.3	CC3	3612-32	Southern Asia	India	this study
IA145	IA145_lib10059	ERS5638625	151bp	1,00	181	3.1	3.1.1.2	3.1/3.1.1.2	L3-BG	11529-32	Western Asia	Iraq	this study
IA94	IA94_lib9860	ERS5638626	151bp	1,00	89	3_not_defined	3.6	3.6	CC3	13023-15	Western Asia	Iraq	this study
13212-14	13212-14_lib10082	ERS5638627	151bp	0,98	108	3_not_defined	3.2	3.2	CC3	?-122	Eastern Africa	Tanzania	this study
2612-13	2612-13_2015-10-14	ERS5638628	100bp	0,99	53	3_not_defined	3.6	3.6	CC3	1449-32	Southern Asia	Pakistan	this study
6163-02	6163-02_lib10083	ERS5638629	151bp	0,98	174	3.2	3.3	3.3	CC3	9714-32	Western Europe	Germany	this study
1470-06	1470-06_genoscreen	ERS457661	101bp	0,99	104	3_not_defined	3.1.3	3.1/3.1.3	L3-BG	4727-32	Southern Asia	Afghanistan	this study
14127-14	14127-14_lib5160	ERS3643192	151bp	0,99	175	3_not_defined	3.5.1	3.5/3.5.1	CC1	4534-32	Northern Africa	Sudan	this study
673-04	673-04_lib1140	ERS456947	150bp	0,99	136	3.2	3.3	3.3	CC3	9139-32	Central Asia	Uzbekistan	this study
4790-09	4790-09_genoscreen	ERS458364	101bp	0,99	224	3_not_defined	3.1.3	3.1/3.1.3	L3-BG	9878-32	Southern Asia	India	this study
4682-11	4682-11_genoscreen	ERS456843	101bp	0,99	189	3_not_defined	3_not_defined		CC4	?-32	Western Europe	Germany	this study
IA168	IA168_lib10064	ERS5638630	151bp	0,99	167	3_not_defined	3.6	3.6	CC3	13021-145	Western Asia	Iraq	this study
IA209	IA209_lib9875	ERS5638631	151bp	1,00	78	3.1	3.1.1.2	3.1/3.1.1.2	L3-BG	8966-32	Western Asia	Iraq	this study
1322-15	1322-15_2015-10-14	ERS2012388	250bp	0,99	184	3_not_defined	3.1.3.1	3.1/3.1.3/3.1.3.1	CC5	1212-32	Eastern Africa	Somalia	this study
38-12	38-12_genoscreen	ERS456841	101bp	0,99	233	3.1.2.1	3.1.2	3.1/3.1.2	L3-BG	17366-32	Western Europe	Germany	this study
IA157	IA157_lib10062	ERS5638632	151bp	0,99	98	3_not_defined	3.5	3.5	CC1	13036-32	Western Asia	Iraq	this study
PN90	PN90_lib10379	ERS5638633	151bp	1,00	215	3.1	3.1.1.1	3.1/3.1.1.1	CC2	12792-32	Eastern Africa	Kenya	this study
7699-09	7699-09_lib1814	ERS2012621	301bp	0,99	108	3.1.1	3.1.1.1	3.1/3.1.1.1	CC2	4439-32	Southern Africa	Eswatini	this study
6314-06	6314-06_lib12111	ERS5638634	151bp	0,99	121	3_not_defined	3.5.1	3.5/3.5.1	CC1	1061-32	Eastern Africa	Somalia	this study
10535-06	10535-06_genoscreen	ERS456854	101bp	0,99	231	3.1.1	3.1.1.1	3.1/3.1.1.1	CC2	1064-32	Eastern Africa	Ethiopia	this study
9755-11	9755-11_genoscreen	ERS456819	101bp	0,98	85	3_not_defined	3.6	3.6	CC3	17165-32	Southern Asia	Pakistan	this study
IA160	IA160_lib9864	ERS5638635	151bp	0,99	60	3_not_defined	3.5	3.5	CC1	13033-32	Western Asia	Iraq	this study
10920-11	10920-11_genoscreen	ERS457431	101bp	0,99	202	3_not_defined	3.1.3	3.1/3.1.3	L3-BG	10024-32	Western Europe	Germany	this study
6305-15	6305-15_lib10086	ERS5638636	151bp	0,98	70	3.1.1	3.1.1.1	3.1/3.1.1.1	CC2	2021-32	Eastern Africa	Tanzania	this study
9450-08	9450-08_lib10079	ERS5638637	151bp	0,98	83	3_not_defined	3.2	3.2	CC4	?-1039	Western Europe	Germany	this study
1733-05	1733-05_genoscreen	ERS456814	101bp	0,99	113	3.2	3.3	3.3	CC3	1457-32	Southern Asia	Afghanistan	this study
13976-14	13976-14_lib5144	ERS3643195	151bp	0,99	152	3_not_defined	3.5.1	3.5/3.5.1	CC1	1557-32	Northern Africa	Sudan	this study
7660-06	7660-06_genoscreen	ERS457704	101bp	0,99	136	3.2	3.3	3.3	CC3	10076-34	Western Asia	Saudi Arabia	this study
IA179	IA179_lib9869	ERS5638638	151bp	0,99	95	3_not_defined	3.5	3.5	CC1	13036-32	Western Asia	Iraq	this study
11272-14	11272-14_2015-10-14	ERS2012363	100bp	0,99	73	3_not_defined	3.6	3.6	CC3	9685-32	Southern Asia	Afghanistan	this study
2174-15	2174-15_lib10085	ERS5638639	151bp	0,98	146	3.1.1	3.1.1.1	3.1/3.1.1.1	CC2	2021-32	Eastern Africa	Tanzania	this study
2383-12	2383-12_genoscreen	ERS458167	101bp	0,98	101	3.1	3.1.1.1	3.1/3.1.1.1	CC2	17527-32	Southern Asia	Afghanistan	this study
IA166	IA166_lib10065	ERS5638640	151bp	0,99	123	3.1	3.1.1.2	3.1/3.1.1.2	L3-BG	11540-32	Western Asia	Iraq	this study
2866-13	2866-13_2015-10-14	ERS2012431	250bp	0,99	194	3_not_defined	3.4	3.4	CC4	18215-15	Western Europe	Germany	this study
6314-15	6314-15_lib10090	ERS5638641	151bp	0,99	99	3.1.1	3.1.1.1	3.1/3.1.1.1	CC2	1064-32	Eastern Africa	Tanzania	this study
7803-05	7803-05_genoscreen	ERS458422	101bp	0,99	93	3_not_defined	3.1.3	3.1/3.1.3	L3-BG	10080-167	Southern Asia	India	this study
PN182	PN182_lib10361	ERS5638642	151bp	0,98	108	3_not_defined	3.2	3.2	CC4	12784-15	Eastern Africa	Kenya	this study
PN152	PN152_lib10140	ERS5638643	151bp	0,98	98	3.1.1	3.1.1.1	3.1/3.1.1.1	CC2	4439-32	Eastern Africa	Kenya	this study
3694-05	3694-05_genoscreen	ERS456817	101bp	0,98	61	3.1.2	3.1.2	3.1/3.1.2	L3-BG	9811-32	Southern Asia	India	this study
4373-14	4373-14_2015-10-14	ERS2012500	100bp	0,99	60	3_not_defined	3.5.1	3.5/3.5.1	CC1	1061-32	Western Europe	Germany	this study
10487-14	10487-14_2015-10-14	ERS2012342	100bp	0,99	62	3_not_defined	3.4	3.4	CC4	1220-15	Southern Asia	Afghanistan	this study
IA155	IA155_lib9868	ERS5638644	151bp	0,99	67	3_not_defined	3.5	3.5	CC1	13037-32	Western Asia	Iraq	this study
256-05	256-05_genoscreen	ERS458248	101bp	0,99	147	3_not_defined	3_not_defined		L3-BG	9745-32	Southern Asia	India	this study
3399-13	3399-13_2015-10-14	ERS2012445	100bp	0,99	71	3.1.2.1	3.1.2	3.1/3.1.2	L3-BG	6038-145	Southern Asia	India	this study
5310-05	5310-05_genoscreen	ERS458675	101bp	0,99	178	3_not_defined	3.6	3.6	L3-BG	2213-15	Western Europe	Germany	this study
1476-08	1476-08_genoscreen	ERS457222	101bp	0,99	160	3_not_defined	3.6	3.6	CC3	9685-32	Southern Asia	Afghanistan	this study
PN202	PN202_lib11257	ERS5638645	151bp	0,99	229	3_not_defined	3.2	3.2	L3-BG	12797-873	Eastern Africa	Kenya	this study
IA11	IA11_lib9876	ERS5638646	151bp	1,00	96	3.1	3.1.1.2	3.1/3.1.1.2	L3-BG	13016-32	Western Asia	Iraq	this study
1107-12	1107-12_lib10093	ERS5638647	151bp	0,98	106	3_not_defined	3.1.3.1	3.1/3.1.3/3.1.3.1	CC5	18539-25	Western Europe	Germany	this study
10820-13	10820-13_2015-10-14	ERS2012352	100bp	0,99	84	3_not_defined	3_not_defined		L3-BG	18245-32	Southern Asia	India	this study
1254-00	1254-00_lib10599	ERS5638648	151bp	0,99	264	3_not_defined	3.5.1	3.5/3.5.1	CC1	4534-32	Western Europe	Germany	this study
695-12	695-12_genoscreen	ERS457316	101bp	0,98	90	3.1	3_not_defined	3.1	CC3	17493-32	Western Asia	Nepal	this study
13688-14	13688-14_lib5093	ERS3643211	151bp	0,98	137	3_not_defined	3.5.1	3.5/3.5.1	CC1	1557-182	Northern Africa	Sudan	this study
925-08	925-08_genoscreen	ERS458119	101bp	0,99	103	3_not_defined	3.1.3	3.1/3.1.3	L3-BG	?-32	Southern Asia	India	this study
10221-14	10221-14_2015-10-14	ERS2012337	250bp	0,99	137	3_not_defined	3.6	3.6	CC3	317-32	Southern Asia	Pakistan	this study
5806-05	5806-05_genoscreen	ERS456862	101bp	0,99	134	3_not_defined	3.6	3.6	CC3	9934-32	Southern Asia	Sri Lanka	this study
5672-13	5672-13_lib10101	ERS5638649	151bp	0,97	87	3.1.2.1	3.1.2	3.1/3.1.2	L3-BG	1231-32	Southern Asia	Pakistan	this study
IA163	IA163_lib9870	ERS5638650	151bp	0,99	96	3_not_defined	3.6	3.6	CC3	13024-288	Western Asia	Iraq	this study
6760-13	6760-13_lib3069	ERS5638651	301bp	0,99	105	3.1.2.1	3.1.2	3.1/3.1.2	L3-BG	1643-32	Southern Asia	India	this study
1907-10	1907-10_genoscreen	ERS457629	101bp	0,99	112	3_not_defined	3.6	3.6	CC3	1449-32	Southern Asia	Afghanistan	this study
8584-05	8584-05_lib1744	ERS457015	301bp	0,99	200	3_not_defined	3.6	3.6	CC3	10121-32	Southern Asia	Afghanistan	this study
6317-15	6317-15_lib10089	ERS5638652	151bp	0,98	140	3.1.1	3.1.1.1	3.1/3.1.1.1	CC2	?-545	Eastern Africa	Tanzania	this study
10239-08	10239-08_genoscreen	ERS458687	101bp	0,99	263	3_not_defined	3.6	3.6	CC3	9590-32	Southern Asia	Pakistan	this study
6934-12	6934-12_lib3131	ERS5638653	150bp	0,99	707	3_not_defined	3.5.1	3.5/3.5.1	CC1	1557-1065	Western Europe	Germany	this study
7101-11	7101-11_lib10313	ERS5638654	151bp	0,99	95	3_not_defined	3.1.3	3.1/3.1.3	CC3	3612-32	Southern Asia	India	this study
14379-14	14379-14_lib10069	ERS5638655	151bp	0,99	169	3_not_defined	3.5.1	3.5/3.5.1	CC1	10425-32	Northern Africa	Sudan	this study
14122-14	14122-14_lib5155	ERS3643183	151bp	0,99	177	3_not_defined	3.5.1	3.5/3.5.1	CC1	1557-32	Northern Africa	Sudan	this study
9823-09	9823-09_lib10096	ERS5638656	151bp	0,98	137	3_not_defined	3.1.3	3.1/3.1.3	L3-BG	18532-32	Southern Asia	India	this study
7826-10	7826-10_genoscreen	ERS457214	101bp	0,99	203	3_not_defined	3_not_defined		L3-BG	10084-32	Southern Asia	India	this study
5978-05	5978-05_genoscreen	ERS457315	101bp	0,99	98	3_not_defined	3_not_defined		L3-BG	9939-32	Southern Asia	Afghanistan	this study
2491-08	2491-08_genoscreen	ERS458139	101bp	0,99	230	3.2	3.3	3.3	CC3	1457-32	Southern Asia	Afghanistan	this study
10058-10	10058-10_genoscreen	ERS458729	101bp	0,99	180	3_not_defined	3.4	3.4	CC4	9579-15	Southern Asia	Pakistan	this study
12848-13	12848-13_2015-10-14	ERS2012384	100bp	0,99	69	3.1.2	3.1.2	3.1/3.1.2	L3-BG	3645-122	Southern Asia	Pakistan	this study
4890-09	4890-09_genoscreen	ERS457926	101bp	0,99	184	3_not_defined	3.4	3.4	CC4	9884-15	Southern Asia	Afghanistan	this study
IA124	IA124_lib10058	ERS5638657	151bp	1,00	156	3_not_defined	3.6	3.6	CC3	?-288	Western Asia	Iraq	this study
1626-08	1626-08_lib10075	ERS5638658	151bp	0,99	177	3.1.1	3.1.1.1	3.1/3.1.1.1	CC2	2021-32	Eastern Africa	Tanzania	this study
PN26	PN26_lib10490	ERS5638659	151bp	0,98	149	3.1	3.1.1.1	3.1/3.1.1.1	CC2	12792-32	Eastern Africa	Kenya	this study
11713-02	11713-02_lib10071	ERS5638660	151bp	0,98	121	3.1.2.1	3.1.2	3.1/3.1.2	L3-BG	8738-32	Southern Asia	Afghanistan	this study
8173-02	8173-02_lib10087	ERS5638661	151bp	0,98	78	3_not_defined	3.5.1	3.5/3.5.1	CC1	22860-32	Western Africa	Ghana	this study
4617-05	4617-05_genoscreen	ERS456877	101bp	0,99	150	3_not_defined	3.6	3.6	CC3	9863-32	Southern Asia	India	this study
9915-01	9915-01_lib1217	ERS456850	301bp	0,98	90	3_not_defined	3.6	3.6	CC3	145-62	Central Asia	Turkmenistan	this study
4167-12	4167-12_lib9872	ERS5638662	151bp	0,99	116	3.1.1	3.1.1.1	3.1/3.1.1.1	CC2	2021-32	Eastern Africa	Tanzania	this study
IA158	IA158_lib10061	ERS5638663	151bp	0,99	155	3_not_defined	3.5.1	3.5/3.5.1	CC1	13028-32	Western Asia	Iraq	this study
ERR245669	ERR245669_ERR245669	ERR245669	NA	0.98	220	3_not_defined	3.1.3	3.1.3/3.1.3.1	NA	NA	Eastern Africa	Malawi	Napier et al
ERR2512556	ERR2512556_ERR2512556	ERR2512556	NA	0.97	52	3_not_defined	3_not_defined		NA	NA	Northern Europe	United Kingdom	Napier et al
SRR6397731	SRR6397731_SRR6397731	SRR6397731	NA	1.00	136	3_not_defined	3_not_defined	3.2	NA	NA	NA	NA	Napier et al
SRR2100246	SRR2100246_SRR2100246	SRR2100246	NA	1.00	105	3.1	3.1.1	3.1	NA	NA	NA	NA	Napier et al
SRR2100154	SRR2100154_SRR2100154	SRR2100154	NA	0.99	116	3_not_defined	3.4		NA	NA	NA	NA	Napier et al
ERR718470	ERR718470_ERR718470	ERR718470	NA	1.00	99	3_not_defined	3.2	3.6	NA	NA	Southeastern Asia	Thailand	Napier et al
SRR671873	SRR671873_SRR671873	SRR671873	NA	0.99	111	3_not_defined	3_not_defined	3.5	NA	NA	Eastern Asia	China	Napier et al
ERR2517067	ERR2517067_ERR2517067	ERR2517067	NA	0.98	185	3_not_defined	3_not_defined		NA	NA	Northern Europe	United Kingdom	Napier et al
ERR2514945	ERR2514945_ERR2514945	ERR2514945	NA	0.99	131	3_not_defined	3_not_defined		NA	NA	Northern Europe	United Kingdom	Napier et al
ERR2514612	ERR2514612_ERR2514612	ERR2514612	NA	0.99	77	3_not_defined	3_not_defined		NA	NA	Northern Europe	United Kingdom	Napier et al
SRR7585433	SRR7585433_SRR7585433	SRR7585433	NA	0.98	112	3_not_defined	3_not_defined	3.5	NA	NA	NA	NA	Napier et al
ERR2514289	ERR2514289_ERR2514289	ERR2514289	NA	0.99	155	3_not_defined	3_not_defined		NA	NA	Northern Europe	United Kingdom	Napier et al
ERR2512943	ERR2512943_ERR2512943	ERR2512943	NA	0.98	67	3_not_defined	3_not_defined		NA	NA	Northern Europe	United Kingdom	Napier et al
ERR1034685	ERR1034685_ERR1034685	ERR1034685	NA	0.98	66	3.1	3.1.1	3.1/3.1.1.2	NA	NA	Southern Asia	India	Napier et al
ERR2515067	ERR2515067_ERR2515067	ERR2515067	NA	0.99	133	3_not_defined	3_not_defined		NA	NA	Northern Europe	United Kingdom	Napier et al
ERR2199957	ERR2199957_ERR2199957	ERR2199957	NA	0.99	60	3_not_defined	3.3	3.5/3.5.1	NA	NA	Western Europe	Germany	Napier et al
ERR1035152	ERR1035152_ERR1035152	ERR1035152	NA	0.96	39	3_not_defined	3_not_defined		NA	NA	Western Asia	Saudi Arabia	Napier et al
SRR2100934	SRR2100934_SRR2100934	SRR2100934	NA	1.00	97	3_not_defined	3_not_defined	3.5	NA	NA	NA	NA	Napier et al
ERR2513554	ERR2513554_ERR2513554	ERR2513554	NA	0.99	91	3.1	3_not_defined	3.1	NA	NA	Northern Europe	United Kingdom	Napier et al
SRR6045905	SRR6045905_SRR6045905	SRR6045905	NA	0.99	114	3_not_defined	3_not_defined		NA	NA	Northern Europe	United Kingdom	Napier et al
ERR2514975	ERR2514975_ERR2514975	ERR2514975	NA	0.99	85	3_not_defined	3_not_defined		NA	NA	Northern Europe	United Kingdom	Napier et al
ERR2512909	ERR2512909_ERR2512909	ERR2512909	NA	0.99	122	3_not_defined	3_not_defined		NA	NA	Northern Europe	United Kingdom	Napier et al
ERR2512823	ERR2512823_ERR2512823	ERR2512823	NA	0.99	163	3_not_defined	3.4		NA	NA	Northern Europe	United Kingdom	Napier et al
ERR2513243	ERR2513243_ERR2513243	ERR2513243	NA	0.98	104	3_not_defined	3_not_defined		NA	NA	Northern Europe	United Kingdom	Napier et al
SRR6046093	SRR6046093_SRR6046093	SRR6046093	NA	0.99	80	3_not_defined	3_not_defined		NA	NA	Northern Europe	United Kingdom	Napier et al
ERR2510359	ERR2510359_ERR2510359	ERR2510359	NA	0.98	76	3_not_defined	3.1.3	3.1/3.1.3	NA	NA	NA	NA	Napier et al
ERR2510612	ERR2510612_ERR2510612	ERR2510612	NA	0.99	101	3_not_defined	3_not_defined		NA	NA	NA	NA	Napier et al
ERR1034944	ERR1034944_ERR1034944	ERR1034944	NA	1.00	143	3.1.1	3.1.1	3.1/3.1.1.1	NA	NA	Southern Africa	South Africa	Napier et al
ERR2517206	ERR2517206_ERR2517206	ERR2517206	NA	0.99	110	3.1.2	3.1.2	3.1/3.1.2	NA	NA	Western Europe	Netherlands	Napier et al
SRR6045934	SRR6045934_SRR6045934	SRR6045934	NA	0.98	59	3_not_defined	3_not_defined		NA	NA	Northern Europe	United Kingdom	Napier et al
ERR161082	ERR161082_ERR161082	ERR161082	NA	1.00	100	3.1.1	3.1.1	3.1/3.1.1.1	NA	NA	Eastern Africa	Malawi	Napier et al
ERR3335764	ERR3335764_ERR3335764	ERR3335764	NA	0.99	240	3_not_defined	3.1.3	3.1/3.1.3	NA	NA	NA	NA	Napier et al
ERR2510297	ERR2510297_ERR2510297	ERR2510297	NA	0.98	70	3_not_defined	3.1.3	3.1/3.1.3	NA	NA	Southern Asia	Pakistan	Napier et al
ERR2510484	ERR2510484_ERR2510484	ERR2510484	NA	0.98	73	3_not_defined	3_not_defined		NA	NA	Southern Asia	Pakistan	Napier et al
ERR2512994	ERR2512994_ERR2512994	ERR2512994	NA	0.98	47	3_not_defined	3_not_defined		NA	NA	Northern Europe	United Kingdom	Napier et al
SRR2101190	SRR2101190_SRR2101190	SRR2101190	NA	1.00	92	3_not_defined	3_not_defined		NA	NA	NA	NA	Napier et al
SRR2100575	SRR2100575_SRR2100575	SRR2100575	NA	1.00	76	3_not_defined	3_not_defined	3.5	NA	NA	NA	NA	Napier et al
ERR1034579	ERR1034579_ERR1034579	ERR1034579	NA	1.00	933	3_not_defined	3.4	3.4	NA	NA	Southern Asia	Pakistan	Napier et al
ERR1034589	ERR1034589_ERR1034589	ERR1034589	NA	0.99	179	3.1	3_not_defined	3.1	NA	NA	Southern Asia	Pakistan	Napier et al
ERR1035160	ERR1035160_ERR1035160	ERR1035160	NA	0.98	69	3.2	3.5	3.3	NA	NA	Western Asia	Saudi Arabia	Napier et al
SRR2100499	SRR2100499_SRR2100499	SRR2100499	NA	0.99	92	3_not_defined	3_not_defined		NA	NA	NA	NA	Napier et al
ERR2510478	ERR2510478_ERR2510478	ERR2510478	NA	0.99	61	3_not_defined	3_not_defined	3.1	NA	NA	NA	NA	Napier et al
ERR2514967	ERR2514967_ERR2514967	ERR2514967	NA	0.99	106	3_not_defined	3_not_defined		NA	NA	Northern Europe	United Kingdom	Napier et al
SRR6045992	SRR6045992_SRR6045992	SRR6045992	NA	0.98	70	3_not_defined	3_not_defined		NA	NA	Northern Europe	United Kingdom	Napier et al
ERR2510267	ERR2510267_ERR2510267	ERR2510267	NA	0.99	120	3_not_defined	3.2	3.6	NA	NA	Southern Asia	Pakistan	Napier et al
SRR2100848	SRR2100848_SRR2100848	SRR2100848	NA	0.99	44	3.1	3.1.1	3.1	NA	NA	NA	NA	Napier et al
ERR2200105	ERR2200105_ERR2200105	ERR2200105	NA	0.99	108	3.1.1	3.1.1	3.1/3.1.1.1	NA	NA	Southern Africa	Eswatini	Napier et al
ERR2512856	ERR2512856_ERR2512856	ERR2512856	NA	0.99	146	3_not_defined	3_not_defined		NA	NA	Northern Europe	United Kingdom	Napier et al
ERR2514950	ERR2514950_ERR2514950	ERR2514950	NA	0.99	131	3_not_defined	3_not_defined		NA	NA	Northern Europe	United Kingdom	Napier et al
ERR161086	ERR161086_ERR161086	ERR161086	NA	1.00	75	3.1.2	3.1.2	3.1/3.1.2	NA	NA	Eastern Africa	Malawi	Napier et al
ERR2513316	ERR2513316_ERR2513316	ERR2513316	NA	0.97	53	3_not_defined	3_not_defined		NA	NA	Northern Europe	United Kingdom	Napier et al
ERR161062	ERR161062_ERR161062	ERR161062	NA	1.00	87	3_not_defined	3.3	3.5/3.5.1	NA	NA	Eastern Africa	Malawi	Napier et al
SRR6045106	SRR6045106_SRR6045106	SRR6045106	NA	0.99	80	3_not_defined	3_not_defined		NA	NA	Northern Europe	United Kingdom	Napier et al
SRR2099986	SRR2099986_SRR2099986	SRR2099986	NA	0.99	116	3_not_defined	3.3	3.5/3.5.1	NA	NA	NA	NA	Napier et al
ERR234232	ERR234232_ERR234232	ERR234232	NA	0.95	47	3.1	3_not_defined	3.1	NA	NA	NA	NA	Napier et al
ERR2677437	ERR2677437_ERR2677437	ERR2677437	NA	0.99	155	3.1	3.1.1	3.1/3.1.1.2	NA	NA	NA	NA	Napier et al
ERR1034954	ERR1034954_ERR1034954	ERR1034954	NA	0.99	126	3_not_defined	3_not_defined		NA	NA	Southern Africa	South Africa	Napier et al
ERR2513715	ERR2513715_ERR2513715	ERR2513715	NA	1.00	100	3_not_defined	3_not_defined		NA	NA	Northern Europe	United Kingdom	Napier et al
SRR6046603	SRR6046603_SRR6046603	SRR6046603	NA	0.99	113	3.1	3.1.1	3.1/3.1.1.2	NA	NA	Northern Europe	United Kingdom	Napier et al
ERR2512572	ERR2512572_ERR2512572	ERR2512572	NA	0.99	51	3_not_defined	3_not_defined		NA	NA	Northern Europe	United Kingdom	Napier et al
SRR5341241	SRR5341241_SRR5341241	SRR5341241	NA	0.99	80	3_not_defined	3_not_defined		NA	NA	NA	NA	Napier et al
ERR2512564	ERR2512564_ERR2512564	ERR2512564	NA	0.98	142	3.1.2.2	3.1.2	3.1/3.1.2	NA	NA	Northern Europe	United Kingdom	Napier et al
ERR181952	ERR181952_ERR181952	ERR181952	NA	1.00	83	3_not_defined	3.6	3.2	NA	NA	NA	NA	Napier et al
SRR2100859	SRR2100859_SRR2100859	SRR2100859	NA	0.99	55	3_not_defined	3_not_defined		NA	NA	NA	NA	Napier et al
SRR2100320	SRR2100320_SRR2100320	SRR2100320	NA	1.00	71	3_not_defined	3_not_defined		NA	NA	NA	NA	Napier et al
ERR2514016	ERR2514016_ERR2514016	ERR2514016	NA	0.99	158	3_not_defined	3_not_defined		NA	NA	Northern Europe	United Kingdom	Napier et al
ERR2200081	ERR2200081_ERR2200081	ERR2200081	NA	0.99	82	3.2	3.5	3.3	NA	NA	Western Europe	Germany	Napier et al
SRR6397953	SRR6397953_SRR6397953	SRR6397953	NA	0.99	154	3_not_defined	3_not_defined	3.2	NA	NA	NA	NA	Napier et al
SRR2100272	SRR2100272_SRR2100272	SRR2100272	NA	1.00	132	3_not_defined	3_not_defined		NA	NA	NA	NA	Napier et al
ERR2199770	ERR2199770_ERR2199770	ERR2199770	NA	0.99	62	3_not_defined	3.4	3.4	NA	NA	Western Europe	Germany	Napier et al
ERR1034935	ERR1034935_ERR1034935	ERR1034935	NA	0.99	147	3_not_defined	3.1.3	3.1/3.1.3/3.1.3.1	NA	NA	Southern Africa	South Africa	Napier et al
SRR2100676	SRR2100676_SRR2100676	SRR2100676	NA	0.99	50	3_not_defined	3.4		NA	NA	NA	NA	Napier et al
ERR2515555	ERR2515555_ERR2515555	ERR2515555	NA	0.99	77	3.1.2	3.1.2	3.1/3.1.2	NA	NA	Southern Africa	South Africa	Napier et al
ERR2516915	ERR2516915_ERR2516915	ERR2516915	NA	0.98	124	3_not_defined	3_not_defined		NA	NA	Northern Europe	United Kingdom	Napier et al
ERR025835	ERR025835_ERR025835	ERR025835	NA	0.98	87	3_not_defined	3.2	3.6	NA	NA	Northern America	United States	Napier et al
SRR2100151	SRR2100151_SRR2100151	SRR2100151	NA	0.99	116	3_not_defined	3_not_defined		NA	NA	NA	NA	Napier et al
ERR046846	ERR046846_ERR046846	ERR046846	NA	0.98	209	3_not_defined	3_not_defined		NA	NA	Northern America	United States	Napier et al
ERR2514309	ERR2514309_ERR2514309	ERR2514309	NA	0.99	78	3_not_defined	3_not_defined		NA	NA	Northern Europe	United Kingdom	Napier et al
ERR550746	ERR550746_ERR550746	ERR550746	NA	0.99	189	3_not_defined	3_not_defined		NA	NA	NA	NA	Napier et al
ERR038299	ERR038299_ERR038299	ERR038299	NA	0.98	192	3.1.1	3.1.1	3.1/3.1.1.1	NA	NA	Northern America	United States	Napier et al
ERR2514934	ERR2514934_ERR2514934	ERR2514934	NA	0.99	91	3_not_defined	3.4		NA	NA	Northern Europe	United Kingdom	Napier et al
ERR2516180	ERR2516180_ERR2516180	ERR2516180	NA	0.99	57	3_not_defined	3.2	3.6	NA	NA	Western Europe	Belgium	Napier et al
ERR1035161	ERR1035161_ERR1035161	ERR1035161	NA	0.98	62	3_not_defined	3.1.3	3.1/3.1.3	NA	NA	Western Asia	Saudi Arabia	Napier et al
ERR2513136	ERR2513136_ERR2513136	ERR2513136	NA	0.98	91	3_not_defined	3_not_defined		NA	NA	Northern Europe	United Kingdom	Napier et al
ERR2514005	ERR2514005_ERR2514005	ERR2514005	NA	0.99	98	3_not_defined	3_not_defined		NA	NA	Northern Europe	United Kingdom	Napier et al
SRR8380890	SRR8380890_SRR8380890	SRR8380890	NA	0.99	156	3_not_defined	3_not_defined		NA	NA	NA	NA	Napier et al
ERR718423	ERR718423_ERR718423	ERR718423	NA	1.00	107	3_not_defined	3.1.3	3.1/3.1.3	NA	NA	Southeastern Asia	Thailand	Napier et al
ERR1035217	ERR1035217_ERR1035217	ERR1035217	NA	0.99	51	3_not_defined	3_not_defined		NA	NA	Southern Europe	Portugal	Napier et al
ERR2517220	ERR2517220_ERR2517220	ERR2517220	NA	0.99	86	3_not_defined	3.1.3	3.1/3.1.3	NA	NA	Western Europe	Netherlands	Napier et al
ERR038752	ERR038752_ERR038752	ERR038752	NA	0.99	413	3.1.2.1	3.1.2	3.1.2	NA	NA	Eastern Africa	Uganda	Napier et al
SRR2101820	SRR2101820_SRR2101820	SRR2101820	NA	0.98	48	3_not_defined	3.3	3.5/3.5.1	NA	NA	NA	NA	Napier et al
ERR2510311	ERR2510311_ERR2510311	ERR2510311	NA	0.99	97	3_not_defined	3_not_defined		NA	NA	Southern Asia	Pakistan	Napier et al
ERR2512563	ERR2512563_ERR2512563	ERR2512563	NA	0.98	90	3_not_defined	3_not_defined		NA	NA	Northern Europe	United Kingdom	Napier et al
ERR2706996	ERR2706996_ERR2706996	ERR2706996	NA	0.99	161	3_not_defined	3.6	3.2	NA	NA	NA	NA	Napier et al
SRR6397649	SRR6397649_SRR6397649	SRR6397649	NA	0.99	151	3_not_defined	3_not_defined	3.2	NA	NA	NA	NA	Napier et al
SRR4035545	SRR4035545_SRR4035545	SRR4035545	NA	1.00	62	3_not_defined	3.1.3	3.1/3.1.3/3.1.3.1	NA	NA	NA	NA	Napier et al
ERR037546	ERR037546_ERR037546	ERR037546	NA	0.98	365	3_not_defined	3.2	3.6	NA	NA	Eastern Africa	Malawi	Napier et al
ERR2514892	ERR2514892_ERR2514892	ERR2514892	NA	0.99	113	3_not_defined	3_not_defined		NA	NA	Northern Europe	United Kingdom	Napier et al
ERR2514620	ERR2514620_ERR2514620	ERR2514620	NA	0.99	206	3_not_defined	3_not_defined		NA	NA	Northern Europe	United Kingdom	Napier et al
SRR5341194	SRR5341194_SRR5341194	SRR5341194	NA	0.99	123	3_not_defined	3.2	3.6	NA	NA	Southern Asia	India	Napier et al
ERR551260	ERR551260_ERR551260	ERR551260	NA	0.99	203	3_not_defined	3_not_defined		NA	NA	NA	NA	Napier et al
ERR2510376	ERR2510376_ERR2510376	ERR2510376	NA	0.95	27	3_not_defined	3.2		NA	NA	NA	NA	Napier et al
ERR2514986	ERR2514986_ERR2514986	ERR2514986	NA	1.00	117	3_not_defined	3_not_defined		NA	NA	Northern Europe	United Kingdom	Napier et al
SRR6339667	SRR6339667_SRR6339667	SRR6339667	NA	0.99	107	3.1.2	3.1.2	3.1/3.1.2	NA	NA	Australia	Australia	Napier et al
SRR5341234	SRR5341234_SRR5341234	SRR5341234	NA	0.99	103	3_not_defined	3_not_defined		NA	NA	NA	NA	Napier et al
SRR3675469	SRR3675469_SRR3675469	SRR3675469	NA	0.99	84	3_not_defined	3.1.3	3.1/3.1.3.1	NA	NA	Northern Europe	United Kingdom	Napier et al
ERR2516271	ERR2516271_ERR2516271	ERR2516271	NA	0.99	73	3_not_defined	3.4	3.4	NA	NA	Western Europe	Belgium	Napier et al
ERR2199839	ERR2199839_ERR2199839	ERR2199839	NA	0.99	81	3_not_defined	3_not_defined	3.6	NA	NA	Western Europe	Germany	Napier et al
SRR6046716	SRR6046716_SRR6046716	SRR6046716	NA	0.99	108	3_not_defined	3_not_defined		NA	NA	Northern Europe	United Kingdom	Napier et al
ERR2510417	ERR2510417_ERR2510417	ERR2510417	NA	0.98	45	3_not_defined	3_not_defined		NA	NA	Southern Asia	Pakistan	Napier et al
ERR2517223	ERR2517223_ERR2517223	ERR2517223	NA	1.00	179	3.2	3.5	3.3	NA	NA	Western Europe	Netherlands	Napier et al
SRR2100981	SRR2100981_SRR2100981	SRR2100981	NA	0.99	111	3.1	3_not_defined	3.1	NA	NA	NA	NA	Napier et al
ERR040126	ERR040126_ERR040126	ERR040126	NA	0.98	348	3.1.1	3.1.1	3.1.1.1	NA	NA	Eastern Africa	Uganda	Napier et al
ERR2515454	ERR2515454_ERR2515454	ERR2515454	NA	0.98	56	3_not_defined	3.1.3	3.1/3.1.3	NA	NA	Southern Africa	South Africa	Napier et al
SRR2100827	SRR2100827_SRR2100827	SRR2100827	NA	0.99	49	3_not_defined	3.6	3.2	NA	NA	NA	NA	Napier et al
SRR2099953	SRR2099953_SRR2099953	SRR2099953	NA	0.99	55	3_not_defined	3.2		NA	NA	NA	NA	Napier et al
ERR2516596	ERR2516596_ERR2516596	ERR2516596	NA	0.96	82	3_not_defined	3.3	3.5/3.5.1	NA	NA	Western Europe	Netherlands	Napier et al
ERR2514910	ERR2514910_ERR2514910	ERR2514910	NA	0.99	109	3_not_defined	3.1.3	3.1/3.1.3	NA	NA	NA	NA	Napier et al
ERR2515006	ERR2515006_ERR2515006	ERR2515006	NA	0.98	89	3_not_defined	3_not_defined		NA	NA	Northern Europe	United Kingdom	Napier et al
ERR400402	ERR400402_ERR400402	ERR400402	NA	0.97	187	3_not_defined	3.4		NA	NA	Northern Europe	United Kingdom	Napier et al
ERR176825	ERR176825_ERR176825	ERR176825	NA	1.00	92	3_not_defined	3.3	3.5	NA	NA	Eastern Africa	Malawi	Napier et al
ERR3335740	ERR3335740_ERR3335740	ERR3335740	NA	1.00	180	3_not_defined	3_not_defined	3.5	NA	NA	NA	NA	Napier et al
SRR6046607	SRR6046607_SRR6046607	SRR6046607	NA	0.92	25	3_not_defined	3_not_defined		NA	NA	Northern Europe	United Kingdom	Napier et al
SRR2100634	SRR2100634_SRR2100634	SRR2100634	NA	1.00	87	3_not_defined	3_not_defined		NA	NA	NA	NA	Napier et al
ERR2514556	ERR2514556_ERR2514556	ERR2514556	NA	0.98	63	3_not_defined	3_not_defined		NA	NA	Northern Europe	United Kingdom	Napier et al
SRR6044904	SRR6044904_SRR6044904	SRR6044904	NA	0.98	55	3_not_defined	3_not_defined		NA	NA	Northern Europe	United Kingdom	Napier et al
ERR2515058	ERR2515058_ERR2515058	ERR2515058	NA	0.99	107	3_not_defined	3_not_defined		NA	NA	Northern Europe	United Kingdom	Napier et al
ERR2513896	ERR2513896_ERR2513896	ERR2513896	NA	1.00	97	3.2	3.5		NA	NA	NA	NA	Napier et al
ERR2513639	ERR2513639_ERR2513639	ERR2513639	NA	1.00	168	3_not_defined	3_not_defined		NA	NA	Northern Europe	United Kingdom	Napier et al
ERR1035167	ERR1035167_ERR1035167	ERR1035167	NA	0.99	60	3.1.1	3.1.1	3.1/3.1.1.1	NA	NA	Western Asia	Saudi Arabia	Napier et al
ERR400306	ERR400306_ERR400306	ERR400306	NA	0.99	76	3_not_defined	3_not_defined		NA	NA	NA	NA	Napier et al
ERR1213833	ERR1213833_ERR1213833	ERR1213833	NA	1.00	117	3_not_defined	3_not_defined		NA	NA	Eastern Asia	South Korea	Napier et al
ERR2677393	ERR2677393_ERR2677393	ERR2677393	NA	0.99	125	3_not_defined	3.3	3.5/3.5.1	NA	NA	NA	NA	Napier et al
ERR1034933	ERR1034933_ERR1034933	ERR1034933	NA	0.99	156	3_not_defined	3.3	3.5/3.5.1	NA	NA	Southern Africa	South Africa	Napier et al
ERR2513691	ERR2513691_ERR2513691	ERR2513691	NA	0.98	69	3_not_defined	3_not_defined		NA	NA	Northern Europe	United Kingdom	Napier et al
SRR6339642	SRR6339642_SRR6339642	SRR6339642	NA	0.99	125	3_not_defined	3.4		NA	NA	Australia	Australia	Napier et al
ERR2509885	ERR2509885_ERR2509885	ERR2509885	NA	0.94	27	3_not_defined	3_not_defined		NA	NA	NA	NA	Napier et al
ERR1034699	ERR1034699_ERR1034699	ERR1034699	NA	0.98	98	3.1.2	3.1.2	3.1/3.1.2	NA	NA	Southern Asia	India	Napier et al
ERR2510308	ERR2510308_ERR2510308	ERR2510308	NA	0.97	41	3_not_defined	3.4		NA	NA	Southern Asia	Pakistan	Napier et al
ERR2512833	ERR2512833_ERR2512833	ERR2512833	NA	0.99	127	3.1	3.1.1	3.1/3.1.1.2	NA	NA	Northern Europe	United Kingdom	Napier et al
ERR046862	ERR046862_ERR046862	ERR046862	NA	0.98	244	3_not_defined	3.3	3.5/3.5.1	NA	NA	Northern America	United States	Napier et al
ERR2516655	ERR2516655_ERR2516655	ERR2516655	NA	0.97	99	3_not_defined	3_not_defined	3.6	NA	NA	Western Europe	Netherlands	Napier et al
ERR2517255	ERR2517255_ERR2517255	ERR2517255	NA	1.00	273	3_not_defined	3.4		NA	NA	Western Europe	Netherlands	Napier et al
ERR1034974	ERR1034974_ERR1034974	ERR1034974	NA	0.99	110	3_not_defined	3_not_defined		NA	NA	Southern Africa	South Africa	Napier et al
ERR551013	ERR551013_ERR551013	ERR551013	NA	0.99	165	3.2	3_not_defined	3.3	NA	NA	NA	NA	Napier et al
SRR6153003	SRR6153003_SRR6153003	SRR6153003	NA	0.99	197	3_not_defined	3.4	3.4	NA	NA	NA	NA	Napier et al
SRR2101180	SRR2101180_SRR2101180	SRR2101180	NA	1.00	79	3_not_defined	3.4	3.4	NA	NA	NA	NA	Napier et al
ERR2677424	ERR2677424_ERR2677424	ERR2677424	NA	0.99	156	3_not_defined	3.1.3	3.1/3.1.3/3.1.3.1	NA	NA	NA	NA	Napier et al
SRR2101528	SRR2101528_SRR2101528	SRR2101528	NA	0.98	74	3_not_defined	3.4		NA	NA	NA	NA	Napier et al
ERR2516878	ERR2516878_ERR2516878	ERR2516878	NA	0.96	50	3_not_defined	3_not_defined		NA	NA	Northern Europe	United Kingdom	Napier et al
ERR2513049	ERR2513049_ERR2513049	ERR2513049	NA	0.99	128	3_not_defined	3_not_defined		NA	NA	Northern Europe	United Kingdom	Napier et al
SRR2100955	SRR2100955_SRR2100955	SRR2100955	NA	1.00	116	3_not_defined	3_not_defined		NA	NA	NA	NA	Napier et al
SRR2100782	SRR2100782_SRR2100782	SRR2100782	NA	0.99	104	3_not_defined	3.4		NA	NA	NA	NA	Napier et al
SRR2100201	SRR2100201_SRR2100201	SRR2100201	NA	1.00	96	3_not_defined	3_not_defined	3.5	NA	NA	NA	NA	Napier et al
ERR2512496	ERR2512496_ERR2512496	ERR2512496	NA	0.98	70	3_not_defined	3_not_defined		NA	NA	Northern Europe	United Kingdom	Napier et al
ERR1023408	ERR1023408_ERR1023408	ERR1023408	NA	1.00	137	3_not_defined	3_not_defined		NA	NA	NA	NA	Napier et al
SRR2100974	SRR2100974_SRR2100974	SRR2100974	NA	0.99	83	3_not_defined	3.3	3.5/3.5.1	NA	NA	NA	NA	Napier et al
SRR2100025	SRR2100025_SRR2100025	SRR2100025	NA	0.99	156	3.2	3.5	3.3	NA	NA	NA	NA	Napier et al
ERR1034583	ERR1034583_ERR1034583	ERR1034583	NA	1.00	404	3_not_defined	3_not_defined	3.5	NA	NA	Southern Asia	Pakistan	Napier et al
ERR2517249	ERR2517249_ERR2517249	ERR2517249	NA	1.00	208	3.1.1	3.1.1	3.1/3.1.1.1	NA	NA	Western Europe	Netherlands	Napier et al
ERR2516130	ERR2516130_ERR2516130	ERR2516130	NA	0.99	101	3_not_defined	3.1.3	3.1/3.1.3	NA	NA	Southern Europe	Spain	Napier et al
ERR038260	ERR038260_ERR038260	ERR038260	NA	0.99	292	3.1.2.1	3.1.2	3.1/3.1.2	NA	NA	Northern America	United States	Napier et al
ERR234111	ERR234111_ERR234111	ERR234111	NA	0.99	191	3.1	3_not_defined	3.1	NA	NA	NA	NA	Napier et al
ERR751952	ERR751952_ERR751952	ERR751952	NA	1.00	128	3_not_defined	3_not_defined		NA	NA	Southeastern Asia	Thailand	Napier et al
ERR1750892	ERR1750892_ERR1750892	ERR1750892	NA	1.00	61	3_not_defined	3.1.3	3.1/3.1.3.1	NA	NA	NA	NA	Napier et al
SRR5341250	SRR5341250_SRR5341250	SRR5341250	NA	0.99	108	3.1	3.1.1	3.1/3.1.1.2	NA	NA	NA	NA	Napier et al
ERR2515098	ERR2515098_ERR2515098	ERR2515098	NA	1.00	68	3_not_defined	3_not_defined		NA	NA	Northern Europe	United Kingdom	Napier et al
ERR2516874	ERR2516874_ERR2516874	ERR2516874	NA	0.99	106	3_not_defined	3_not_defined		NA	NA	Northern Europe	United Kingdom	Napier et al
ERR2510476	ERR2510476_ERR2510476	ERR2510476	NA	0.97	39	3_not_defined	3_not_defined		NA	NA	NA	NA	Napier et al
SRR6152969	SRR6152969_SRR6152969	SRR6152969	NA	0.99	138	3_not_defined	3_not_defined	3.5	NA	NA	NA	NA	Napier et al
SRR6045293	SRR6045293_SRR6045293	SRR6045293	NA	0.96	37	3_not_defined	3_not_defined		NA	NA	Northern Europe	United Kingdom	Napier et al
ERR2515253	ERR2515253_ERR2515253	ERR2515253	NA	0.98	58	3_not_defined	3.1.3	3.1/3.1.3/3.1.3.1	NA	NA	Southern Africa	South Africa	Napier et al
ERR2513077	ERR2513077_ERR2513077	ERR2513077	NA	0.99	122	3_not_defined	3.2	3.6	NA	NA	Northern Europe	United Kingdom	Napier et al
ERR2510780	ERR2510780_ERR2510780	ERR2510780	NA	0.98	71	3_not_defined	3.2	3.6	NA	NA	Southern Europe	Italy	Napier et al
ERR1034597	ERR1034597_ERR1034597	ERR1034597	NA	1.00	441	3.1.2.1	3.1.2	3.1/3.1.2	NA	NA	Southern Asia	Pakistan	Napier et al
ERR2512408	ERR2512408_ERR2512408	ERR2512408	NA	1.00	138	3_not_defined	3.4	3.4	NA	NA	Northern Europe	United Kingdom	Napier et al
ERR2512774	ERR2512774_ERR2512774	ERR2512774	NA	0.94	30	3_not_defined	3_not_defined		NA	NA	Northern Europe	United Kingdom	Napier et al
SRR2100488	SRR2100488_SRR2100488	SRR2100488	NA	0.99	62	3_not_defined	3_not_defined		NA	NA	NA	NA	Napier et al
ERR2515413	ERR2515413_ERR2515413	ERR2515413	NA	0.97	39	3.1.1	3.1.1	3.1/3.1.1.1	NA	NA	Southern Africa	South Africa	Napier et al
ERR2513685	ERR2513685_ERR2513685	ERR2513685	NA	0.99	154	3_not_defined	3.6	3.2	NA	NA	Northern Europe	United Kingdom	Napier et al
ERR553065	ERR553065_ERR553065	ERR553065	NA	0.99	222	3.1	3.1.1	3.1/3.1.1.2	NA	NA	NA	NA	Napier et al
ERR2510606	ERR2510606_ERR2510606	ERR2510606	NA	0.99	59	3_not_defined	3_not_defined		NA	NA	Southern Asia	Pakistan	Napier et al
SRR6397813	SRR6397813_SRR6397813	SRR6397813	NA	0.99	185	3_not_defined	3.6	3.2	NA	NA	NA	NA	Napier et al
ERR2517290	ERR2517290_ERR2517290	ERR2517290	NA	1.00	171	3_not_defined	3.1.3	3.1/3.1.3/3.1.3.1	NA	NA	Western Europe	Netherlands	Napier et al
SRR2100703	SRR2100703_SRR2100703	SRR2100703	NA	0.99	55	3_not_defined	3_not_defined		NA	NA	NA	NA	Napier et al
ERR2510402	ERR2510402_ERR2510402	ERR2510402	NA	0.98	45	3_not_defined	3_not_defined		NA	NA	Southern Asia	Pakistan	Napier et al
ERR137193	ERR137193_ERR137193	ERR137193	NA	1.00	221	3_not_defined	3_not_defined	3.1	NA	NA	Eastern Europe	Russia	Napier et al
ERR2513022	ERR2513022_ERR2513022	ERR2513022	NA	0.99	103	3_not_defined	3_not_defined		NA	NA	Northern Europe	United Kingdom	Napier et al
ERR2510344	ERR2510344_ERR2510344	ERR2510344	NA	0.99	126	3.2	3.5	3.3	NA	NA	Southern Asia	Pakistan	Napier et al
ERR2513276	ERR2513276_ERR2513276	ERR2513276	NA	0.98	94	3_not_defined	3_not_defined		NA	NA	Northern Europe	United Kingdom	Napier et al
ERR1213946	ERR1213946_ERR1213946	ERR1213946	NA	1.00	392	3_not_defined	3.4	3.4	NA	NA	Southern Asia	Bangladesh	Napier et al
ERR2510817	ERR2510817_ERR2510817	ERR2510817	NA	0.99	67	3.1.1	3.1.1	3.1/3.1.1.1	NA	NA	Southern Europe	Italy	Napier et al
ERR752042	ERR752042_ERR752042	ERR752042	NA	1.00	119	3_not_defined	3.3	3.5/3.5.1	NA	NA	Southeastern Asia	Thailand	Napier et al
SRR2100173	SRR2100173_SRR2100173	SRR2100173	NA	1.00	102	3.2	3.5	3.3	NA	NA	NA	NA	Napier et al
SRR2100589	SRR2100589_SRR2100589	SRR2100589	NA	0.99	88	3_not_defined	3_not_defined		NA	NA	NA	NA	Napier et al
ERR2510513	ERR2510513_ERR2510513	ERR2510513	NA	0.99	82	3_not_defined	3_not_defined		NA	NA	Southern Asia	Pakistan	Napier et al
ERR2516325	ERR2516325_ERR2516325	ERR2516325	NA	0.99	52	3.1.2	3.1.2	3.1/3.1.2	NA	NA	Western Europe	Belgium	Napier et al
ERR2503502	ERR2503502_ERR2503502	ERR2503502	NA	0.98	115	3.1	3.1.1	3.1	NA	NA	NA	NA	Napier et al
ERR2513055	ERR2513055_ERR2513055	ERR2513055	NA	0.99	95	3_not_defined	3_not_defined		NA	NA	Northern Europe	United Kingdom	Napier et al
SRR6046358	SRR6046358_SRR6046358	SRR6046358	NA	0.98	73	3_not_defined	3_not_defined		NA	NA	Northern Europe	United Kingdom	Napier et al
ERR2514244	ERR2514244_ERR2514244	ERR2514244	NA	0.99	60	3_not_defined	3_not_defined		NA	NA	Northern Europe	United Kingdom	Napier et al
ERR2517134	ERR2517134_ERR2517134	ERR2517134	NA	1.00	157	3_not_defined	3.4	3.4	NA	NA	Western Europe	Netherlands	Napier et al
SRR2100112	SRR2100112_SRR2100112	SRR2100112	NA	0.99	102	3_not_defined	3.4		NA	NA	NA	NA	Napier et al
ERR1034578	ERR1034578_ERR1034578	ERR1034578	NA	1.00	293	3_not_defined	3_not_defined		NA	NA	Southern Asia	Pakistan	Napier et al
ERR2516172	ERR2516172_ERR2516172	ERR2516172	NA	0.98	58	3.1.1	3.1.1	3.1/3.1.1.1	NA	NA	Western Europe	Belgium	Napier et al
ERR2512470	ERR2512470_ERR2512470	ERR2512470	NA	1.00	114	3.2	3.5	3.3	NA	NA	Northern Europe	United Kingdom	Napier et al
SRR2100512	SRR2100512_SRR2100512	SRR2100512	NA	1.00	99	3_not_defined	3.4	3.4	NA	NA	NA	NA	Napier et al
ERR2512854	ERR2512854_ERR2512854	ERR2512854	NA	0.99	121	3_not_defined	3_not_defined		NA	NA	Northern Europe	United Kingdom	Napier et al
ERR2514334	ERR2514334_ERR2514334	ERR2514334	NA	1.00	166	3_not_defined	3.1.3	3.1/3.1.3/3.1.3.1	NA	NA	Northern Europe	United Kingdom	Napier et al
SRR2101197	SRR2101197_SRR2101197	SRR2101197	NA	1.00	84	3_not_defined	3_not_defined		NA	NA	NA	NA	Napier et al
ERR2513534	ERR2513534_ERR2513534	ERR2513534	NA	0.99	184	3_not_defined	3_not_defined		NA	NA	Northern Europe	United Kingdom	Napier et al
SRR2100357	SRR2100357_SRR2100357	SRR2100357	NA	1.00	82	3_not_defined	3_not_defined		NA	NA	NA	NA	Napier et al
SRR6153189	SRR6153189_SRR6153189	SRR6153189	NA	0.99	164	3_not_defined	3_not_defined		NA	NA	NA	NA	Napier et al
ERR2513143	ERR2513143_ERR2513143	ERR2513143	NA	0.97	34	3_not_defined	3_not_defined		NA	NA	Northern Europe	United Kingdom	Napier et al
SRR2100754	SRR2100754_SRR2100754	SRR2100754	NA	1.00	118	3.2	3.5	3.3	NA	NA	NA	NA	Napier et al
SRR2101184	SRR2101184_SRR2101184	SRR2101184	NA	1.00	82	3.1	3.1.1	3.1/3.1.1.2	NA	NA	NA	NA	Napier et al
SRR2100585	SRR2100585_SRR2100585	SRR2100585	NA	1.00	82	3_not_defined	3.4		NA	NA	NA	NA	Napier et al
SRR2100633	SRR2100633_SRR2100633	SRR2100633	NA	1.00	87	3.2	3.5	3.3	NA	NA	NA	NA	Napier et al
ERR2516210	ERR2516210_ERR2516210	ERR2516210	NA	0.99	150	3_not_defined	3.4		NA	NA	Western Europe	Belgium	Napier et al
ERR038743	ERR038743_ERR038743	ERR038743	NA	0.99	480	3_not_defined	3.6	3.2	NA	NA	Eastern Africa	Uganda	Napier et al
ERR2516894	ERR2516894_ERR2516894	ERR2516894	NA	0.98	58	3_not_defined	3_not_defined		NA	NA	Northern Europe	United Kingdom	Napier et al
